# Supplementary material for: Exogenous 1′,4′-trans-Diol-ABA Induces Stress Tolerance by Affecting the Level of Gene Expression in Tobacco (Nicotiana tabacum L.)
Source: Int J Mol Sci. 2021 Mar 4;22(5):2555. doi: 10.3390/ijms22052555 (PMC7961390; doi:10.3390/ijms22052555)
Supplement: Supplementary file 1 [file ijms-22-02555-s001.zip]

Archive with 14 entries (13 files):
- ijms-1085705-supplementary/
- ijms-1085705-supplementary/Figure S1.pdf
- ijms-1085705-supplementary/Figure S2.JPG
- ijms-1085705-supplementary/Table S1.xlsx
- ijms-1085705-supplementary/Table S10.xlsx
- ijms-1085705-supplementary/Table S2.xlsx
- ijms-1085705-supplementary/Table S3.xlsx
- ijms-1085705-supplementary/Table S4.xlsx
- ijms-1085705-supplementary/Table S5.xlsx
- ijms-1085705-supplementary/Table S6.xlsx
- ijms-1085705-supplementary/Table S7.xlsx
- ijms-1085705-supplementary/Table S8.xlsx
- ijms-1085705-supplementary/Table S9.xlsx
- ijms-1085705-supplementary/supplementary file 1.docx
