# Supplementary material for: Exogenous 1′,4′-trans-Diol-ABA Induces Stress Tolerance by Affecting the Level of Gene Expression in Tobacco (Nicotiana tabacum L.)
Source: Int J Mol Sci. 2021 Mar 4;22(5):2555. doi: 10.3390/ijms22052555 (PMC7961390; doi:10.3390/ijms22052555)
Supplement: Supplementary file 1 [file ijms-22-02555-s001.zip › ijms-1085705-supplementary/Table S1.xlsx]

## Sheet: Sheet1
Table S1. Summary of RNA sequencing statistics from tobacco leaves of zhixiangerchun and control sampled at 12h, 24h and 48h after treated.
Sample name	Replicate name	Raw reads	Clean reads	Total mapped	Multpiple mapped	Uniquely mapped	Mapped_to_Gene	Mapped_to_InterGene	Mapped_to_Exon	Q20(%)	Q30(%)
CK12h	CK12h1	44128912	41180400	39557830 (96.06%)	1197729 (3.03%)	38360101 (96.97%)	36828807 (96.01%)	1531294 (3.99%)	35635739 (96.76%)	97.29	93.61
	CK12h2	43716434	40775366	39119997 (95.94%)	1178645 (3.01%)	37941352 (96.99%)	36441475 (96.05%)	1499877 (3.95%)	35274365 (96.80%)	97.09	93.2
	CK12h3	43875720	40934098	39375374 (96.19%)	1185388 (3.01%)	38189986 (96.99%)	36671805 (96.02%)	1518181 (3.98%)	35511591 (96.84%)	97.42	93.87
T12h	T12h1	45535020	42333938	40671678 (96.07%)	1188375 (2.92%)	39483303 (97.08%)	37874765 (95.93%)	1608538 (4.07%)	36575990 (96.57%)	97.32	93.69
	T12h2	49650062	46347506	44499736 (96.01%)	1281601 (2.88%)	43218135 (97.12%)	41484810 (95.99%)	1733325 (4.01%)	40104888 (96.67%)	97.2	93.41
	T12h3	39003780	36382350	34873477 (95.85%)	937240 (2.69%)	33936237 (97.31%)	32624200 (96.13%)	1312037 (3.87%)	31568793 (96.76%)	96.92	92.85
CK24h	CK24h1	48107386	44838016	43011230 (95.93%)	1333469 (3.10%)	41677761 (96.90%)	39819638 (95.54%)	1858123 (4.46%)	38416976 (96.48%)	97.35	93.71
	CK24h2	43910224	41000298	39322953 (95.91%)	3799635 (9.66%)	35523318 (90.34%)	33083651 (93.13%)	2439667 (6.87%)	31864194 (96.31%)	97.13	93.26
	CK24h3	41858654	38943346	37264893 (95.69%)	1112507 (2.99%)	36152386 (97.01%)	34749474 (96.12%)	1402912 (3.88%)	33894279 (97.54%)	97.2	93.44
T24h	T24h1	42922896	39939430	38242762 (95.75%)	1312121 (3.43%)	36930641 (96.57%)	35238461 (95.42%)	1692180 (4.58%)	33996600 (96.48%)	97.23	93.5
	T24h2	46956656	43783938	42011200 (95.95%)	3033248 (7.22%)	38977952 (92.78%)	36724674 (94.22%)	2253278 (5.78%)	35486021 (96.63%)	97.3	93.61
	T24h3	41192694	38389044	36826914 (95.93%)	1134147 (3.08%)	35692767 (96.92%)	34100856 (95.54%)	1591911 (4.46%)	32912774 (96.52%)	97.39	93.8
CK48h	CK48h1	43745658	40788264	39073190 (95.80%)	1922074 (4.92%)	37151116 (95.08%)	35257335 (94.90%)	1893781 (5.10%)	34116694 (96.76%)	97.18	93.38
	CK48h2	44789118	41676340	39799941 (95.50%)	1361222 (3.42%)	38438719 (96.58%)	36744369 (95.59%)	1694350 (4.41%)	35610365 (96.91%)	96.77	92.58
	CK48h3	43307976	40314470	38687800 (95.97%)	1220315 (3.15%)	37467485 (96.85%)	35876805 (95.75%)	1590680 (4.25%)	34782213 (96.95%)	97.44	93.81
T48h	T48h1	42085168	39149534	37516958 (95.83%)	1116749 (2.98%)	36400209 (97.02%)	34804439 (95.62%)	1595770 (4.38%)	33549036 (96.39%)	97.41	93.76
	T48h2	44882474	41898990	40157657 (95.84%)	3757850 (9.36%)	36399807 (90.64%)	33544931 (92.16%)	2854876 (7.84%)	32136367 (95.80%)	97.28	93.48
	T48h3	46578908	43256070	41488861 (95.91%)	3017296 (7.27%)	38471565 (92.73%)	35959077 (93.47%)	2512488 (6.53%)	34511735 (95.98%)	97.43	93.79
