# Supplementary material for: Exogenous 1′,4′-trans-Diol-ABA Induces Stress Tolerance by Affecting the Level of Gene Expression in Tobacco (Nicotiana tabacum L.)
Source: Int J Mol Sci. 2021 Mar 4;22(5):2555. doi: 10.3390/ijms22052555 (PMC7961390; doi:10.3390/ijms22052555)
Supplement: Supplementary file 1 [file ijms-22-02555-s001.zip › ijms-1085705-supplementary/Table S10.xlsx]

## Sheet: Sheet1
Table S10 Primers for qPCR
Gene name	Primer name	Primer sequence (5’ to 3’)
LOC107826390	1-F	TGAGATGCACCACGAAGCTC
	1-S	CCAACATTGTCACCAGGAAGTG
LOC107767998	2-F	CTGGCGGTGACAAGTGGAA
	2-S	TGCCTTTGCTATGTAAGGAGCT
LOC107818367	3-F	ATTCAGTAAGGGAGGGAAACCG
	3-S	TGTAGCCACCATCGCAGACC
LOC107769163	4-F	TCCTGTTGGCTGTGCTTTCA
	4-S	CACAACCCTCTGAGTAAACTCCATA
LOC107807889	5-F	CTTGATGGGAGCCGTTGAG
	5-S	AGCTGCCACCAGGGTAGAGT
LOC107821570	6-F	GACAAGAGGACTAAGCCCTATGTAA
	6-S	CTGATCTCACCCTTTGTTCCAG
LOC107816007	7-F	CTCAGGCTCAACCTCCCAATA
	7-S	AGGCTACCAGGAGTGATACCATAC
LOC107768773	8-F	TCGGAACATCGCCAACATG
LOC107768773	8-S	GCTGCTCCAACTCCAGAGTATCT
LOC107787953	9-F	CCTCACCTCCACTGACCCAA
	9-S	ACCAGCCCATCCTGAACCTA
LOC107764286	10-F	CTGAGTTCATTGCCACTTTGC
	10-S	TTGACATCTGACTGGACCTTGTAT
LOC107809852	11-F	GCCACAATGAGACGTACCGT
	11-S	CACCCATAATCACCTGGAAACT
