# Supplementary material for: Exogenous 1′,4′-trans-Diol-ABA Induces Stress Tolerance by Affecting the Level of Gene Expression in Tobacco (Nicotiana tabacum L.)
Source: Int J Mol Sci. 2021 Mar 4;22(5):2555. doi: 10.3390/ijms22052555 (PMC7961390; doi:10.3390/ijms22052555)
Supplement: Supplementary file 1 [file ijms-22-02555-s001.zip › ijms-1085705-supplementary/Table S2.xlsx]

## Sheet: Sheet1
Table S2 Gene differential expression Analysis at 12h, 24h and 48h between treatment group and control group
	T12h-vs-CK12h			T24h-vs-CK24h			T48h-vs-CK48h
id	log2(fc)	PValue	FDR	log2(fc)	PValue	FDR	log2(fc)	PValue	FDR	Chromosome	Start Site	End Site	Direction	Length	GO	KEGG	eggNOG	eggNOG_Category	Swissprot	Description
gene10	0.111863	0.463185	0.677829	-0.204558	0.181173	0.424491	0.236982	0.06037	0.14272	NW_015787242.1	17418	21760	-	4342	GO:0007165;GO:0008601;GO:0000159;GO:0034047	K11584	virNOG02638	T	sp|Q93YV6|2A5K_ARATH Serine/threonine protein phosphatase 2A 57 kDa regulatory subunit B&apos; kappa isoform OS=Arabidopsis thaliana GN=B&apos;KAPPA PE=2 SV=1	gi|698506905|ref|XP_009798807.1| PREDICTED: serine/threonine protein phosphatase 2A 57 kDa regulatory subunit B&apos; iota isoform [Nicotiana sylvestris] gi|1025005981|ref|XP_016495036.1| PREDICTED: serine/threonine protein phosphatase 2A 57 kDa regulatory subunit B&apos; iota isoform-like [Nicotiana tabacum]
gene10000	-0.0890963	0.761059	0.892761	0.0480943	0.840036	0.942936	0.508434	0.0148762	0.0473234	NW_015812839.1	3800	6112	+	2312	-	K15199	virNOG12128	S	-	gi|1025290272|ref|XP_016497306.1| PREDICTED: uncharacterized protein LOC107816134 [Nicotiana tabacum]
gene10004	0.0427056	0.485553	0.696991	0.114023	0.23951	0.496912	-0.100186	0.148243	0.281599	NW_015812849.1	8215	11809	-	3594	-	K20217	virNOG18812	O	sp|Q9LJD7|COP10_ARATH Constitutive photomorphogenesis protein 10 OS=Arabidopsis thaliana GN=COP10 PE=1 SV=1	gi|697155202|ref|XP_009631838.1| PREDICTED: constitutive photomorphogenesis protein 10 [Nicotiana tomentosiformis] gi|1025290297|ref|XP_016497313.1| PREDICTED: constitutive photomorphogenesis protein 10 [Nicotiana tabacum]
gene10005	-0.0590327	0.600496	0.786378	-0.323017	0.0614566	0.219024	0.175618	0.196396	0.345468	NW_015812849.1	13074	17722	-	4648	-	K19892	virNOG00889	R	sp|Q94CD8|E134_ARATH Glucan endo-1,3-beta-glucosidase 4 OS=Arabidopsis thaliana GN=At3g13560 PE=1 SV=1	gi|697155190|ref|XP_009631831.1| PREDICTED: glucan endo-1,3-beta-glucosidase 4 [Nicotiana tomentosiformis] gi|697155192|ref|XP_009631832.1| PREDICTED: glucan endo-1,3-beta-glucosidase 4 [Nicotiana tomentosiformis] gi|697155194|ref|XP_009631833.1| PREDICTED: glucan endo-1,3-beta-glucosidase 4 [Nicotiana tomentosiformis] gi|697155196|ref|XP_009631834.1| PREDICTED: glucan endo-1,3-beta-glucosidase 4…
gene10007	0.268169	0.00297373	0.0176765	0.0349558	0.775505	0.908515	0.0538843	0.58347	0.729928	NW_015812849.1	29607	35543	-	5936	GO:0003723;GO:0000166	K12900	virNOG18751	A	sp|Q9LHP2|SL30A_ARATH Serine/arginine-rich SC35-like splicing factor SCL30A OS=Arabidopsis thaliana GN=SCL30A PE=1 SV=1	gi|1025290300|ref|XP_016497314.1| PREDICTED: serine/arginine-rich SC35-like splicing factor SCL33 [Nicotiana tabacum] gi|1025290303|ref|XP_016497316.1| PREDICTED: serine/arginine-rich SC35-like splicing factor SCL33 [Nicotiana tabacum]
gene10009	-0.216909	0.000108794	0.0010941	-0.384385	4.19778e-05	0.000838714	-0.256357	0.000232055	0.00146764	NW_015812850.1	4314	7488	-	3174	GO:0046872;GO:0005524;GO:0006730;GO:0004478;GO:0006556	K00789	virNOG02488	H	sp|Q6SYB9|METK2_TOBAC S-adenosylmethionine synthase 2 OS=Nicotiana tabacum GN=SAMS2 PE=2 SV=1	gi|697112908|ref|XP_009610332.1| PREDICTED: S-adenosylmethionine synthase 2-like [Nicotiana tomentosiformis] gi|697112910|ref|XP_009610333.1| PREDICTED: S-adenosylmethionine synthase 2-like [Nicotiana tomentosiformis] gi|1025290311|ref|XP_016497318.1| PREDICTED: S-adenosylmethionine synthase 2-like [Nicotiana tabacum] gi|1025290315|ref|XP_016497319.1| PREDICTED: S-adenosylmethionine synthase 2-li…
gene10011	-0.0105878	0.599525	0.785795	-0.266354	0.00103603	0.0113515	0.111699	0.0272207	0.0765617	NW_015812855.1	2963	5676	-	2713	GO:0005975;GO:0016311;GO:0042132	K01100	virNOG00870	G	sp|O20252|S17P_SPIOL Sedoheptulose-1,7-bisphosphatase, chloroplastic OS=Spinacia oleracea PE=2 SV=1	gi|1025290323|ref|XP_016497321.1| PREDICTED: sedoheptulose-1,7-bisphosphatase, chloroplastic-like [Nicotiana tabacum]
gene10012	0.462734	0.0376954	0.126184	0.43279	0.0292284	0.133919	0.133191	0.440553	0.606315	NW_015812856.1	10944	12513	+	1569	-	-	virNOG22164;euNOG60431	S	-	gi|698492826|ref|XP_009792727.1| PREDICTED: uncharacterized protein LOC104239708 [Nicotiana sylvestris] gi|1025290327|ref|XP_016497322.1| PREDICTED: uncharacterized protein LOC107816147 [Nicotiana tabacum]
gene10013	0.120538	0.301978	0.522295	0.10017	0.28998	0.552685	-0.291174	1.42641e-05	0.000129593	NW_015812856.1	24979	28105	-	3126	GO:0005874;GO:0007017;GO:0005525;GO:0005200;GO:0005737;GO:0003924	K07375	virNOG01709	Z	sp|P37832|TBB7_ORYSJ Tubulin beta-7 chain OS=Oryza sativa subsp. japonica GN=TUBB7 PE=2 SV=2	gi|698492828|ref|XP_009792728.1| PREDICTED: tubulin beta chain [Nicotiana sylvestris] gi|1025290330|ref|XP_016497323.1| PREDICTED: tubulin beta chain-like [Nicotiana tabacum]
gene10014	0.139125	0.170592	0.361291	-0.18912	0.172045	0.412548	-0.0916494	0.470244	0.633511	NW_015812863.1	14260	18283	-	4023	-	-	NOG65731;virNOG20856	SR	sp|Q9FN32|YIPL7_ARATH Protein yippee-like At5g53940 OS=Arabidopsis thaliana GN=At5g53940 PE=2 SV=1	gi|698500182|ref|XP_009795869.1| PREDICTED: protein yippee-like At5g53940 [Nicotiana sylvestris] gi|1025290333|ref|XP_016497324.1| PREDICTED: protein yippee-like At5g53940 [Nicotiana tabacum]
gene10018	-0.140508	0.0141094	0.0603847	-0.529209	0.0268408	0.126351	-0.435095	0.176685	0.32001	NW_015812871.1	9421	12072	+	2651	-	-	virNOG23202	T	sp|Q84JK8|MAKR6_ARATH Probable membrane-associated kinase regulator 6 OS=Arabidopsis thaliana GN=MAKR6 PE=2 SV=1	gi|698564105|ref|XP_009772890.1| PREDICTED: probable membrane-associated kinase regulator 6 isoform X1 [Nicotiana sylvestris] gi|1025290347|ref|XP_016497328.1| PREDICTED: probable membrane-associated kinase regulator 6 isoform X1 [Nicotiana tabacum]
gene10019	-0.016261	0.793155	0.911722	0.0453022	0.699699	0.865599	0.400193	8.1693e-06	7.93267e-05	NW_015812872.1	12211	16264	+	4053	GO:0005524;GO:0033612;GO:0048437;GO:0006468;GO:0043621;GO:0010075;GO:0004672;GO:0048229;GO:0016021;GO:0005886	-	virNOG04808	T	sp|O49545|BAME1_ARATH Leucine-rich repeat receptor-like serine/threonine-protein kinase BAM1 OS=Arabidopsis thaliana GN=BAM1 PE=1 SV=1	gi|698421211|ref|XP_009771232.1| PREDICTED: leucine-rich repeat receptor-like serine/threonine-protein kinase BAM1 [Nicotiana sylvestris] gi|1025290355|ref|XP_016497330.1| PREDICTED: leucine-rich repeat receptor-like serine/threonine-protein kinase BAM1 [Nicotiana tabacum]
gene1003	0.0455113	0.110952	0.271592	0.183983	0.0307211	0.138477	0.077898	0.0998365	0.209943	NW_015789586.1	9422	14807	+	5385	-	K16911	virNOG10502	A	sp|Q41382|RH7_SPIOL DEAD-box ATP-dependent RNA helicase 7 OS=Spinacia oleracea GN=RH7 PE=2 SV=1	gi|698546066|ref|XP_009767597.1| PREDICTED: DEAD-box ATP-dependent RNA helicase 7-like [Nicotiana sylvestris] gi|1025280705|ref|XP_016497180.1| PREDICTED: DEAD-box ATP-dependent RNA helicase 7-like [Nicotiana tabacum]
gene10030	0.205861	0.648521	0.820649	0.151309	0.68016	0.854979	0.218754	0.489983	0.651709	NW_015812900.1	6309	6817	-	508	-	-	-	-	-	-
gene10032	-0.250344	0.000130905	0.0012855	-0.420248	0.000291346	0.00410635	-0.322377	6.39018e-06	6.37121e-05	NW_015812901.1	10136	11914	-	1778	GO:0006412;GO:0003735;GO:0015935	K02973	virNOG13095	J	sp|P46297|RS23_FRAAN 40S ribosomal protein S23 OS=Fragaria ananassa GN=RPS23 PE=2 SV=1	gi|297741557|emb|CBI32689.3| unnamed protein product [Vitis vinifera]
gene10034	-1.00705	0.0314003	0.110561	-1.39064	0.00018917	0.00290609	-0.0931094	0.787935	0.880014	NW_015812902.1	20388	21046	+	658	GO:0003677;GO:0005634;GO:0046982;GO:0000786	K11253	virNOG17611;COG2036	B	sp|P68428|H32_WHEAT Histone H3.2 OS=Triticum aestivum PE=1 SV=2	gi|567179628|ref|XP_006401653.1| hypothetical protein EUTSA_v10014731mg [Eutrema salsugineum] gi|557102743|gb|ESQ43106.1| hypothetical protein EUTSA_v10014731mg [Eutrema salsugineum]
gene10037	0.191092	0.00263639	0.0160226	0.162922	0.0939995	0.287866	0.0539155	0.4345	0.600547	NW_015812908.1	6202	8593	-	2391	-	K17619	virNOG14705	R	sp|Q9D967|MGDP1_MOUSE Magnesium-dependent phosphatase 1 OS=Mus musculus GN=Mdp1 PE=1 SV=1	gi|698567198|ref|XP_009773707.1| PREDICTED: magnesium-dependent phosphatase 1-like isoform X2 [Nicotiana sylvestris]
gene10041	-0.278752	0.0869094	0.229246	-0.0878395	0.635337	0.828592	0.117142	0.503214	0.662869	NW_015812944.1	7	3206	+	3199	-	K06620	virNOG03434	K	sp|Q9FNY0|E2FA_ARATH Transcription factor E2FA OS=Arabidopsis thaliana GN=E2FA PE=1 SV=1	gi|1025290474|ref|XP_016497357.1| PREDICTED: transcription factor E2FA-like, partial [Nicotiana tabacum]
gene10042	0.177759	0.00696953	0.0349994	0.28983	0.0956594	0.291362	0.615458	0.0014572	0.0069991	NW_015812947.1	12228	15594	-	3366	-	-	virNOG08983	S	-	gi|697171720|ref|XP_009594791.1| PREDICTED: uncharacterized protein LOC104091212 isoform X3 [Nicotiana tomentosiformis]
gene10044	-0.0600904	0.614943	0.796488	0.0995595	0.400412	0.658424	0.129635	0.302409	0.470077	NW_015812949.1	92477	96595	-	4118	GO:0005929;GO:0061512;GO:0035091	-	virNOG04886	R	sp|Q75HX5|TLP8_ORYSJ Tubby-like F-box protein 8 OS=Oryza sativa subsp. japonica GN=TULP8 PE=2 SV=1	gi|1025290494|ref|XP_016497362.1| PREDICTED: tubby-like F-box protein 8 [Nicotiana tabacum] gi|1025290498|ref|XP_016497363.1| PREDICTED: tubby-like F-box protein 8 [Nicotiana tabacum]
gene10046	0.10878	0.26901	0.486311	0.284296	0.0140702	0.0809257	0.0618359	0.607461	0.748949	NW_015812972.1	15200	17702	+	2502	-	-	virNOG00444	K	sp|Q9FY93|NAC83_ARATH NAC domain-containing protein 83 OS=Arabidopsis thaliana GN=NAC083 PE=1 SV=1	gi|698483340|ref|XP_009788540.1| PREDICTED: NAC transcription factor 29-like [Nicotiana sylvestris] gi|1025290511|ref|XP_016497364.1| PREDICTED: NAC domain-containing protein 83-like [Nicotiana tabacum]
gene10048	0.179434	0.159984	0.347169	0.263572	0.0536257	0.200936	-0.0371314	0.810247	0.894781	NW_015812988.1	26727	28842	+	2115	-	K13176	virNOG01419	S	sp|Q8LDS5|THO7A_ARATH THO complex subunit 7A OS=Arabidopsis thaliana GN=THO7A PE=1 SV=1	gi|697111835|ref|XP_009609795.1| PREDICTED: THO complex subunit 7A-like [Nicotiana tomentosiformis] gi|1025290519|ref|XP_016497367.1| PREDICTED: THO complex subunit 7A-like [Nicotiana tabacum] gi|1025290523|ref|XP_016497368.1| PREDICTED: THO complex subunit 7A-like [Nicotiana tabacum]
gene10051	0.146316	0.0763843	0.209488	0.0588331	0.647299	0.835944	0.20193	0.0250823	0.0719344	NW_015813032.1	2609	12777	+	10168	-	K14290	COG5101;virNOG03806	YU	sp|Q9SMV6|XPO1A_ARATH Protein EXPORTIN 1A OS=Arabidopsis thaliana GN=XPO1 PE=1 SV=1	gi|1025290535|ref|XP_016497371.1| PREDICTED: protein EXPORTIN 1A-like [Nicotiana tabacum]
gene1006	0.11642	0.369262	0.591769	0.375825	0.0281855	0.130517	0.204005	0.208295	0.360167	NW_015789592.1	8117	14777	+	6660	-	-	virNOG18466	K	sp|Q9LJG8|ASIL2_ARATH Trihelix transcription factor ASIL2 OS=Arabidopsis thaliana GN=ASIL2 PE=1 SV=1	gi|1025280711|ref|XP_016497202.1| PREDICTED: trihelix transcription factor ASIL2-like [Nicotiana tabacum]
gene10061	0.0573875	0.571099	0.764135	-0.765032	1.82213e-10	1.58203e-08	0.362125	3.27755e-05	0.000270284	NW_015813061.1	12403	13060	+	657	GO:0003677;GO:0005634;GO:0046982;GO:0000786	K11253	COG2036	B	sp|P68428|H32_WHEAT Histone H3.2 OS=Triticum aestivum PE=1 SV=2	gi|566147356|ref|XP_006368568.1| hypothetical protein POPTR_0001s05450g [Populus trichocarpa] gi|550346573|gb|ERP65137.1| hypothetical protein POPTR_0001s05450g [Populus trichocarpa]
gene10062	-0.234212	4.716e-05	0.000533858	-0.325555	0.0014048	0.0143587	-0.423745	5.87697e-09	1.18028e-07	NW_015813061.1	28242	30494	-	2252	-	K02868	virNOG07508	J	sp|P42794|RL112_ARATH 60S ribosomal protein L11-2 OS=Arabidopsis thaliana GN=RPL11B PE=2 SV=2	gi|697151026|ref|XP_009629723.1| PREDICTED: 60S ribosomal protein L11-1-like [Nicotiana tomentosiformis] gi|1025290572|ref|XP_016497379.1| PREDICTED: 60S ribosomal protein L11-1-like [Nicotiana tabacum] gi|10799832|emb|CAC12883.1| ribosomal protein L11-like [Nicotiana tabacum]
gene10063	0.13245	0.591705	0.77969	-0.530515	0.00610155	0.0439369	0.570021	0.000860386	0.00447088	NW_015813061.1	86429	88115	+	1686	-	-	virNOG10005	I	sp|Q9SJI7|PLA20_ARATH Phospholipase A1-IIdelta OS=Arabidopsis thaliana GN=At2g42690 PE=1 SV=1	gi|1025290576|ref|XP_016497380.1| PREDICTED: phospholipase A1-IIdelta-like [Nicotiana tabacum]
gene10064	0.432111	0.0748763	0.206716	-0.321239	0.17156	0.412055	0.360272	0.0730059	0.165338	NW_015813061.1	96563	99138	-	2575	-	-	virNOG03906	R	sp|I1SSI5|MAX2A_PETHY F-box/LRR-repeat MAX2 homolog A OS=Petunia hybrida GN=MAX2A PE=1 SV=1	gi|697151030|ref|XP_009629725.1| PREDICTED: F-box/LRR-repeat MAX2 homolog A-like [Nicotiana tomentosiformis] gi|1025290578|ref|XP_016497381.1| PREDICTED: F-box/LRR-repeat MAX2 homolog A-like [Nicotiana tabacum]
gene10066	-0.0898603	0.0871166	0.229695	-0.0210893	0.835974	0.940768	-0.0189454	0.792279	0.882404	NW_015813067.1	11242	15049	-	3807	-	-	virNOG09955	S	-	gi|1025290600|ref|XP_016497388.1| PREDICTED: uncharacterized protein LOC107816208 isoform X1 [Nicotiana tabacum]
gene10067	-0.0146612	0.898504	0.968584	-0.20094	0.120509	0.335314	0.0890447	0.431239	0.597219	NW_015813067.1	17870	29316	+	11446	-	-	virNOG10060	R	sp|Q6NPN9|DWA2_ARATH WD repeat-containing protein DWA2 OS=Arabidopsis thaliana GN=DWA2 PE=1 SV=1	gi|1025290607|ref|XP_016497390.1| PREDICTED: WD repeat-containing protein DWA2-like [Nicotiana tabacum] gi|1025290617|ref|XP_016497392.1| PREDICTED: WD repeat-containing protein DWA2-like [Nicotiana tabacum]
gene10068	0.294085	0.000563934	0.0044561	-0.115743	0.355522	0.620168	0.141412	0.315238	0.483661	NW_015813067.1	32763	38881	+	6118	-	-	virNOG13550	S	-	gi|698581774|ref|XP_009777640.1| PREDICTED: uncharacterized protein LOC104227167 [Nicotiana sylvestris] gi|1025290624|ref|XP_016497393.1| PREDICTED: uncharacterized protein LOC107816210 [Nicotiana tabacum]
gene10069	0.168769	0.174596	0.367006	0.329427	0.0131039	0.076898	0.0166403	0.935842	0.975055	NW_015813067.1	45154	48265	+	3111	-	-	virNOG06363	S	-	gi|1025290628|ref|XP_016497394.1| PREDICTED: uncharacterized protein LOC107816211 [Nicotiana tabacum]
gene10070	0.100424	0.21076	0.414968	0.3647	0.00253021	0.0225244	0.263189	0.0121426	0.0401524	NW_015813067.1	55103	63698	-	8595	-	K15216	virNOG01218	K	sp|Q9NYV6|RRN3_HUMAN RNA polymerase I-specific transcription initiation factor RRN3 OS=Homo sapiens GN=RRN3 PE=1 SV=1	gi|1025290632|ref|XP_016497395.1| PREDICTED: RNA polymerase I-specific transcription initiation factor RRN3-like isoform X1 [Nicotiana tabacum]
gene10072	-0.0429603	0.639179	0.814242	-0.109617	0.377638	0.638741	0.183549	0.0771784	0.172632	NW_015813067.1	94246	99598	+	5352	GO:0005524;GO:0004672;GO:0006468	K14500	virNOG05897	T	sp|Q944A7|Y4523_ARATH Probable serine/threonine-protein kinase At4g35230 OS=Arabidopsis thaliana GN=At4g35230 PE=1 SV=1	gi|698581747|ref|XP_009777631.1| PREDICTED: probable serine/threonine-protein kinase At4g35230 [Nicotiana sylvestris] gi|1025290652|ref|XP_016497401.1| PREDICTED: probable serine/threonine-protein kinase At4g35230 [Nicotiana tabacum]
gene10073	-0.103172	1.86578e-05	0.000237382	0.00679773	0.933793	0.984587	0.0289189	0.572546	0.720443	NW_015813067.1	99567	103016	-	3449	GO:0005524;GO:0004222;GO:0046872;GO:0006508;GO:0051301;GO:0016021;GO:0007049;GO:0031969	K03798	virNOG03425	O	sp|O82150|FTSH_TOBAC ATP-dependent zinc metalloprotease FTSH, chloroplastic OS=Nicotiana tabacum GN=FTSH PE=2 SV=2	gi|1025290648|ref|XP_016497400.1| PREDICTED: ATP-dependent zinc metalloprotease FTSH, chloroplastic-like [Nicotiana tabacum]
gene10082	0.114897	0.540452	0.740506	0.0782114	0.664137	0.846054	0.341037	0.023966	0.0694438	NW_015813086.1	37108	40411	+	3303	-	K00279	virNOG02207	C	sp|Q9LY71|CKX6_ARATH Cytokinin dehydrogenase 6 OS=Arabidopsis thaliana GN=CKX6 PE=2 SV=2	gi|698472030|ref|XP_009784168.1| PREDICTED: cytokinin dehydrogenase 6-like isoform X1 [Nicotiana sylvestris] gi|1025290672|ref|XP_016497406.1| PREDICTED: cytokinin dehydrogenase 6-like [Nicotiana tabacum]
gene10085	0.0535732	0.403247	0.623721	-0.130469	0.217564	0.47039	0.204505	0.00376046	0.0153965	NW_015813097.1	3881	8511	-	4630	-	-	virNOG07930	R	sp|B0SY51|DHMA_CAUSK Haloalkane dehalogenase OS=Caulobacter sp. (strain K31) GN=dhmA PE=3 SV=1	gi|697144610|ref|XP_009626420.1| PREDICTED: epoxide hydrolase 3 isoform X1 [Nicotiana tomentosiformis] gi|697144613|ref|XP_009626421.1| PREDICTED: epoxide hydrolase 3 isoform X1 [Nicotiana tomentosiformis] gi|1025290683|ref|XP_016497408.1| PREDICTED: haloalkane dehalogenase-like [Nicotiana tabacum]
gene10086	0.00518024	1	1	-0.276394	0.0492439	0.190117	0.17132	0.142088	0.272942	NW_015813097.1	129921	135874	-	5953	GO:0005507;GO:0055114;GO:0016491	K19791	virNOG10299	Q	sp|Q9SU40|SKU5_ARATH Monocopper oxidase-like protein SKU5 OS=Arabidopsis thaliana GN=SKU5 PE=1 SV=1	gi|1025290693|ref|XP_016497409.1| PREDICTED: monocopper oxidase-like protein SKU5 [Nicotiana tabacum]
gene10088	-0.784662	0.0932293	0.240277	-0.0162102	0.968252	0.999456	-0.271913	0.268285	0.431883	NW_015813099.1	8577	10121	-	1544	GO:0005730;GO:0005525	K14537	virNOG02586	R	sp|Q10LF7|NUG2_ORYSJ Nuclear/nucleolar GTPase 2 OS=Oryza sativa subsp. japonica GN=NUG2 PE=1 SV=1	gi|697170307|ref|XP_009594068.1| PREDICTED: nucleolar GTP-binding protein 2-like [Nicotiana tomentosiformis] gi|1025290705|ref|XP_016497413.1| PREDICTED: nuclear/nucleolar GTPase 2-like [Nicotiana tabacum]
gene10090	0.195978	0.279387	0.497931	-0.161567	0.414758	0.670559	-0.156094	0.42272	0.589411	NW_015813100.1	3333	7949	+	4616	-	K08592	virNOG05154	O	sp|Q94F30|ESD4_ARATH Ubiquitin-like-specific protease ESD4 OS=Arabidopsis thaliana GN=ESD4 PE=1 SV=1	gi|698425479|ref|XP_009785328.1| PREDICTED: ubiquitin-like-specific protease ESD4 isoform X6 [Nicotiana sylvestris]
gene10093	0.14525	0.205944	0.408529	0.0567346	0.652636	0.838759	0.256965	0.0197005	0.0592837	NW_015813115.1	7577	11711	+	4134	-	-	virNOG00501	K	sp|Q653H7|ARFR_ORYSJ Auxin response factor 18 OS=Oryza sativa subsp. japonica GN=ARF18 PE=2 SV=1	gi|1025290738|ref|XP_016497419.1| PREDICTED: auxin response factor 18-like isoform X1 [Nicotiana tabacum]
gene10096	-0.184088	2.13283e-05	0.00026707	-0.095062	0.374217	0.636196	-0.0621613	0.287431	0.453125	NW_015813129.1	30754	34013	+	3259	-	K17710	virNOG12014	R	sp|O64624|PP163_ARATH Pentatricopeptide repeat-containing protein At2g18940, chloroplastic OS=Arabidopsis thaliana GN=At2g18940 PE=2 SV=1	gi|1025290752|ref|XP_016497422.1| PREDICTED: pentatricopeptide repeat-containing protein At2g18940, chloroplastic-like [Nicotiana tabacum]
gene10099	-0.295397	0.0221839	0.0851959	-0.00866226	0.964671	0.998093	-0.102001	0.344667	0.513892	NW_015813144.1	19122	21418	+	2296	-	-	virNOG03452	R	sp|Q9FLD8|PP408_ARATH Pentatricopeptide repeat-containing protein At5g39980, chloroplastic OS=Arabidopsis thaliana GN=At5g39980 PE=2 SV=1	gi|697186497|ref|XP_009602284.1| PREDICTED: pentatricopeptide repeat-containing protein At5g39980, chloroplastic [Nicotiana tomentosiformis] gi|1025290775|ref|XP_016497428.1| PREDICTED: pentatricopeptide repeat-containing protein At5g39980, chloroplastic-like [Nicotiana tabacum]
gene101	-0.156554	0.0417533	0.13617	-0.0564251	0.546276	0.771023	0.00170599	0.999194	1	NW_015787453.1	135099	141277	+	6178	GO:0005524;GO:0045899;GO:0030433;GO:0036402;GO:0031597;GO:1901800;GO:0031595;GO:0017025;GO:0008540	K03066	virNOG01292	O	sp|Q9C5U3|PRS8A_ARATH 26S proteasome regulatory subunit 8 homolog A OS=Arabidopsis thaliana GN=RPT6A PE=1 SV=1	gi|697163498|ref|XP_009590572.1| PREDICTED: 26S protease regulatory subunit 8 homolog A-like [Nicotiana tomentosiformis] gi|1025006646|ref|XP_016497654.1| PREDICTED: 26S protease regulatory subunit 8 homolog A-like [Nicotiana tabacum]
gene10101	-0.237436	0.0511655	0.157743	0.170794	0.357141	0.621139	0.398	0.00320475	0.0135004	NW_015813144.1	23992	27706	+	3714	-	-	virNOG05698	S	-	gi|1025290779|ref|XP_016497430.1| PREDICTED: uncharacterized protein LOC107816245 [Nicotiana tabacum]
gene10103	0.105467	0.13837	0.315143	-0.106104	0.44741	0.697635	0.581971	9.53684e-10	2.21794e-08	NW_015813144.1	34081	50150	+	16069	-	K13024	virNOG06222	Z	sp|Q84WW3|VIP2L_ARATH Inositol hexakisphosphate and diphosphoinositol-pentakisphosphate kinase VIP2 OS=Arabidopsis thaliana GN=VIP2 PE=1 SV=1	gi|697186505|ref|XP_009602288.1| PREDICTED: inositol hexakisphosphate and diphosphoinositol-pentakisphosphate kinase 2-like isoform X1 [Nicotiana tomentosiformis] gi|697186507|ref|XP_009602290.1| PREDICTED: inositol hexakisphosphate and diphosphoinositol-pentakisphosphate kinase 2-like isoform X1 [Nicotiana tomentosiformis] gi|1025290790|ref|XP_016497433.1| PREDICTED: inositol hexakisphosphate an…
gene10106	0.0541469	0.609612	0.792739	0.0999611	0.46589	0.711359	-0.359325	0.000126457	0.000867019	NW_015813144.1	54410	55240	-	830	GO:0015035;GO:0055114;GO:0045454;GO:0006662;GO:0016671;GO:0005829;GO:0005739;GO:0005886	K03671	virNOG21190	O	sp|Q38879|TRXH2_ARATH Thioredoxin H2 OS=Arabidopsis thaliana GN=TRX2 PE=2 SV=2	gi|697186513|ref|XP_009602293.1| PREDICTED: thioredoxin H2 [Nicotiana tomentosiformis] gi|1025290805|ref|XP_016497437.1| PREDICTED: thioredoxin H2-like [Nicotiana tabacum]
gene10107	-0.00146355	1	1	0.000844587	1	1	-0.0667572	0.540042	0.694038	NW_015813144.1	56064	60643	-	4579	GO:0008270	K18164	virNOG08884	S	sp|Q54S83|NDUF7_DICDI Protein arginine methyltransferase NDUFAF7 homolog, mitochondrial OS=Dictyostelium discoideum GN=midA PE=1 SV=1	gi|697186515|ref|XP_009602294.1| PREDICTED: NADH dehydrogenase [ubiquinone] complex I, assembly factor 7 [Nicotiana tomentosiformis] gi|1025290809|ref|XP_016497439.1| PREDICTED: NADH dehydrogenase [ubiquinone] complex I, assembly factor 7-like [Nicotiana tabacum]
gene10111	0.0199317	0.686257	0.845269	-0.217792	0.0448878	0.179348	-0.0901741	0.310174	0.478339	NW_015813154.1	8149	18288	+	10139	GO:0016021;GO:0015238;GO:0015297;GO:0006855	K03327	virNOG10048	S	sp|Q9SX83|DTX33_ARATH Protein DETOXIFICATION 33 OS=Arabidopsis thaliana GN=DTX33 PE=2 SV=1	gi|698535035|ref|XP_009764056.1| PREDICTED: protein TRANSPARENT TESTA 12 [Nicotiana sylvestris] gi|698535038|ref|XP_009764057.1| PREDICTED: protein TRANSPARENT TESTA 12 [Nicotiana sylvestris] gi|1025290817|ref|XP_016497441.1| PREDICTED: protein DETOXIFICATION 33-like [Nicotiana tabacum] gi|1025290821|ref|XP_016497442.1| PREDICTED: protein DETOXIFICATION 33-like [Nicotiana tabacum]
gene10112	0.28406	0.173416	0.365325	0.221896	0.527015	0.75642	0.784712	0.0037737	0.0154283	NW_015813154.1	13186	15589	-	2403	-	-	-	-	-	gi|698477674|ref|XP_009786042.1| PREDICTED: uncharacterized protein LOC104234209 [Nicotiana sylvestris]
gene10114	0.189022	0.0105423	0.0484182	0.084553	0.405713	0.662987	0.155999	0.0306903	0.0842503	NW_015813162.1	11548	18645	-	7097	-	-	virNOG00629	J	sp|Q2W7M7|DER_MAGSA GTPase Der OS=Magnetospirillum magneticum (strain AMB-1 / ATCC 700264) GN=der PE=3 SV=1	gi|1025290836|ref|XP_016497445.1| PREDICTED: GTPase Der-like isoform X2 [Nicotiana tabacum]
gene10116	-0.482016	0.0935233	0.240894	-0.600543	0.0160477	0.0885532	-0.0328834	0.955928	0.987803	NW_015813163.1	298	2150	+	1852	-	K00948	COG0462;virNOG07755	F	sp|O64888|KPRS5_ARATH Ribose-phosphate pyrophosphokinase 5, chloroplastic OS=Arabidopsis thaliana GN=PRS5 PE=2 SV=2	gi|698476599|ref|XP_009785600.1| PREDICTED: ribose-phosphate pyrophosphokinase 1 [Nicotiana sylvestris]
gene10117	0.0683222	0.735791	0.87522	-0.215353	0.186466	0.431835	0.0362768	0.812464	0.896396	NW_015813171.1	8759	14365	+	5606	-	K03679	virNOG08652	J	sp|Q9ZVT7|RRP4_ARATH Exosome complex component RRP4 homolog OS=Arabidopsis thaliana GN=RRP4 PE=1 SV=1	gi|1025290843|ref|XP_016497446.1| PREDICTED: exosome complex component RRP4 homolog [Nicotiana tabacum]
gene10121	0.319317	0.0404624	0.132956	0.0134428	0.931516	0.983912	0.56138	8.52459e-07	1.04804e-05	NW_015813178.1	11229	16467	-	5238	-	K05956	virNOG02146	O	sp|Q84J75|PGTB1_ARATH Geranylgeranyl transferase type-2 subunit beta 1 OS=Arabidopsis thaliana GN=RGTB1 PE=1 SV=1	gi|1025290857|ref|XP_016497451.1| PREDICTED: geranylgeranyl transferase type-2 subunit beta-like isoform X1 [Nicotiana tabacum] gi|1025290861|ref|XP_016497452.1| PREDICTED: geranylgeranyl transferase type-2 subunit beta-like isoform X1 [Nicotiana tabacum]
gene10126	0.0839367	0.114002	0.276741	-0.0521552	0.590984	0.800423	0.0201824	0.73032	0.840705	NW_015813193.1	35475	46247	+	10772	-	K07870	virNOG03733	V	sp|Q8RXF8|MIRO1_ARATH Mitochondrial Rho GTPase 1 OS=Arabidopsis thaliana GN=MIRO1 PE=1 SV=1	gi|1025290884|ref|XP_016497457.1| PREDICTED: mitochondrial Rho GTPase 1-like [Nicotiana tabacum] gi|1025290891|ref|XP_016497458.1| PREDICTED: mitochondrial Rho GTPase 1-like [Nicotiana tabacum]
gene10128	0.460491	1.15286e-13	6.02845e-12	0.254098	0.00723235	0.0497319	0.157909	0.0301831	0.0832621	NW_015813203.1	6612	13415	+	6803	-	K14085	virNOG07699	C	sp|Q9SYG7|AL7B4_ARATH Aldehyde dehydrogenase family 7 member B4 OS=Arabidopsis thaliana GN=ALDH7B4 PE=2 SV=3	gi|1025290915|ref|XP_016497465.1| PREDICTED: aldehyde dehydrogenase family 7 member B4-like isoform X2 [Nicotiana tabacum]
gene10129	0.491237	2.53223e-10	8.32512e-09	0.248548	0.0594001	0.214235	0.057255	0.673882	0.801059	NW_015813203.1	15297	16672	-	1375	-	-	virNOG20655	S	-	gi|697122349|ref|XP_009615161.1| PREDICTED: uncharacterized protein LOC104107937 [Nicotiana tomentosiformis] gi|697122351|ref|XP_009615162.1| PREDICTED: uncharacterized protein LOC104107937 [Nicotiana tomentosiformis]
gene1013	0.0836673	0.387979	0.609168	0.00666259	0.953989	0.993553	-0.128997	0.12559	0.249102	NW_015789609.1	5332	9476	-	4144	GO:0003899;GO:0000166;GO:0006351	K03012	virNOG18452	K	sp|O48890|NRPB4_ARATH DNA-directed RNA polymerase II subunit 4 OS=Arabidopsis thaliana GN=NRPB4 PE=1 SV=1	gi|698460376|ref|XP_009781522.1| PREDICTED: DNA-directed RNA polymerase II subunit 4 [Nicotiana sylvestris] gi|1025280732|ref|XP_016497278.1| PREDICTED: DNA-directed RNA polymerase II subunit 4 [Nicotiana tabacum]
gene10131	0.023106	0.931239	0.984841	-0.139134	0.353161	0.618568	0.274527	0.0650594	0.150954	NW_015813211.1	2883	7954	+	5071	-	K11320	virNOG03922;virNOG40568	R	sp|Q7X9V2|PIE1_ARATH Protein PHOTOPERIOD-INDEPENDENT EARLY FLOWERING 1 OS=Arabidopsis thaliana GN=PIE1 PE=1 SV=1	gi|1025290935|ref|XP_016497470.1| PREDICTED: protein PHOTOPERIOD-INDEPENDENT EARLY FLOWERING 1-like [Nicotiana tabacum]
gene10134	0.069231	0.615664	0.797183	0.0501235	0.705234	0.869003	-0.0514733	0.649647	0.782574	NW_015813214.1	6750	12204	-	5454	GO:0006457;GO:0051082	K09510	virNOG01922	O	sp|Q80Y75|DJB13_MOUSE DnaJ homolog subfamily B member 13 OS=Mus musculus GN=Dnajb13 PE=1 SV=1	gi|697178164|ref|XP_009598062.1| PREDICTED: dnaJ homolog subfamily B member 4 [Nicotiana tomentosiformis] gi|1025290947|ref|XP_016497473.1| PREDICTED: dnaJ homolog subfamily B member 4-like [Nicotiana tabacum]
gene10135	-0.0343045	0.634736	0.811067	0.136389	0.41369	0.669746	0.36268	9.55393e-08	1.47573e-06	NW_015813214.1	15147	39639	-	24492	-	K06100	strNOG13675;virNOG13654	A	sp|Q92797|SYMPK_HUMAN Symplekin OS=Homo sapiens GN=SYMPK PE=1 SV=2	gi|1025290943|ref|XP_016497472.1| PREDICTED: symplekin-like [Nicotiana tabacum]
gene10136	-0.198622	0.393234	0.614209	0.50801	0.0248808	0.120013	0.0383169	0.948983	0.984093	NW_015813217.1	15887	18567	+	2680	GO:0016021	-	virNOG18001	S	-	gi|698419066|ref|XP_009787596.1| PREDICTED: uncharacterized protein LOC104235482 [Nicotiana sylvestris] gi|1025290951|ref|XP_016497474.1| PREDICTED: uncharacterized protein LOC107816282 [Nicotiana tabacum]
gene10138	-0.12194	0.545175	0.743728	0.250287	0.218422	0.47145	0.266349	0.209276	0.361317	NW_015813217.1	29687	33520	+	3833	-	-	virNOG06164;virNOG36833;virNOG25700	SR	-	gi|698429327|ref|XP_009791262.1| PREDICTED: mucin-5AC-like isoform X1 [Nicotiana sylvestris]
gene10140	-0.0549357	0.8004	0.91573	-0.0171698	0.951533	0.992138	-0.558967	0.00308353	0.0131111	NW_015813218.1	28469	31092	+	2623	GO:0005840;GO:0006412;GO:0003735	K02961	virNOG22023	J	sp|B1I1J7|RS17_DESAP 30S ribosomal protein S17 OS=Desulforudis audaxviator (strain MP104C) GN=rpsQ PE=3 SV=1	gi|698434466|ref|XP_009799000.1| PREDICTED: 30S ribosomal protein S17, chloroplastic-like [Nicotiana sylvestris] gi|1025290971|ref|XP_016497478.1| PREDICTED: 30S ribosomal protein S17-like [Nicotiana tabacum]
gene10143	0.293221	0.105586	0.262512	0.304592	0.0868224	0.273557	0.547418	0.00237195	0.0105198	NW_015813228.1	10499	15237	-	4738	-	-	virNOG00819;KOG0017	R	sp|Q9ZT94|POLR2_ARATH Retrovirus-related Pol polyprotein from transposon RE2 OS=Arabidopsis thaliana GN=RE2 PE=4 SV=1	gi|1025403263|ref|XP_016437586.1| PREDICTED: uncharacterized mitochondrial protein AtMg00810-like, partial [Nicotiana tabacum]
gene10147	-0.408806	4.55546e-05	0.000517581	0.240413	0.0111864	0.0686716	-0.145331	0.0245846	0.0708692	NW_015813238.1	80464	83668	-	3204	-	-	virNOG00438	S	-	gi|1025290990|ref|XP_016497482.1| PREDICTED: uncharacterized protein LOC107816296 [Nicotiana tabacum]
gene10149	-0.0992264	0.0509253	0.157348	-0.401606	1.95463e-05	0.000443255	0.0590567	0.440878	0.606491	NW_015813263.1	6446	14477	-	8031	-	-	virNOG03953	R	sp|A7PZL3|PGLR_VITVI Probable polygalacturonase OS=Vitis vinifera GN=GSVIVT00026920001 PE=1 SV=1	gi|698547113|ref|XP_009767931.1| PREDICTED: probable polygalacturonase [Nicotiana sylvestris] gi|1025290998|ref|XP_016497484.1| PREDICTED: probable polygalacturonase [Nicotiana tabacum]
gene1015	0.621488	0.0585822	0.174063	0.408085	0.548485	0.772498	-4.04439	0.000351695	0.00209203	NW_015789619.1	1572	2739	-	1167	GO:0004867;GO:0010951	-	-	-	sp|Q40561|IP21_TOBAC Proteinase inhibitor type-2 OS=Nicotiana tabacum PE=2 SV=1	gi|1025280740|ref|XP_016497298.1| PREDICTED: proteinase inhibitor type-2 [Nicotiana tabacum] gi|3913932|sp|Q40561.1|IP21_TOBAC RecName: Full=Proteinase inhibitor type-2; AltName: Full=Proteinase inhibitor type II; Flags: Precursor gi|453974|emb|CAA82652.1| unnamed protein product [Nicotiana tabacum] gi|662552201|gb|AIE54303.1| proteinase inhibitor II [Nicotiana tabacum]
gene10152	0.15053	1.971e-05	0.000248619	-0.809887	4.24607e-19	1.60051e-16	-0.334284	1.66753e-07	2.42655e-06	NW_015813270.1	10082	11734	-	1652	GO:0016021	-	virNOG13689	R	sp|Q9FM65|FLA1_ARATH Fasciclin-like arabinogalactan protein 1 OS=Arabidopsis thaliana GN=FLA1 PE=1 SV=1	gi|697123226|ref|XP_009615606.1| PREDICTED: fasciclin-like arabinogalactan protein 1 [Nicotiana tomentosiformis] gi|1025291012|ref|XP_016497487.1| PREDICTED: fasciclin-like arabinogalactan protein 1 [Nicotiana tabacum]
gene10153	0.941233	1.35458e-05	0.000179665	-0.0751744	0.827407	0.93672	0.0414199	1	1	NW_015813270.1	58477	59328	-	851	-	-	-	-	-	gi|1025291004|ref|XP_016497485.1| PREDICTED: leucine-rich repeat extensin-like protein 5 [Nicotiana tabacum]
gene10154	0.144507	0.462104	0.676868	0.158527	0.40673	0.663617	-0.243323	0.123048	0.245255	NW_015813274.1	18937	21817	+	2880	-	K13250	KOG3317;virNOG18661	U	sp|Q9CPW5|SSRB_MOUSE Translocon-associated protein subunit beta OS=Mus musculus GN=Ssr2 PE=1 SV=1	gi|697168879|ref|XP_009593333.1| PREDICTED: translocon-associated protein subunit beta-like isoform X1 [Nicotiana tomentosiformis]
gene10155	0.328147	6.82606e-06	9.7799e-05	0.186878	0.0865213	0.273205	0.264745	0.00201698	0.00917314	NW_015813275.1	54828	60268	+	5440	GO:0005524;GO:0004672;GO:0016021;GO:0006468	-	virNOG07510;virNOG03837	T	sp|Q9SIZ4|Y2027_ARATH Inactive receptor-like serine/threonine-protein kinase At2g40270 OS=Arabidopsis thaliana GN=At2g40270 PE=2 SV=2	gi|1025291020|ref|XP_016497489.1| PREDICTED: inactive receptor-like serine/threonine-protein kinase At2g40270 [Nicotiana tabacum]
gene1016	0.207179	0.167589	0.357063	-0.0215373	0.894736	0.967396	0.0177276	0.90826	0.958401	NW_015789620.1	3946	8631	+	4685	GO:0008152;GO:0003824	K05607	virNOG02813	I	sp|F4JML5|ECH2M_ARATH Probable enoyl-CoA hydratase 2, mitochondrial OS=Arabidopsis thaliana GN=At4g16800 PE=2 SV=1	gi|698501432|ref|XP_009796417.1| PREDICTED: methylglutaconyl-CoA hydratase, mitochondrial [Nicotiana sylvestris] gi|1025280748|ref|XP_016497336.1| PREDICTED: probable enoyl-CoA hydratase 2, mitochondrial [Nicotiana tabacum] gi|1025280751|ref|XP_016497341.1| PREDICTED: probable enoyl-CoA hydratase 2, mitochondrial [Nicotiana tabacum]
gene10163	0.252218	1.08821e-07	2.3338e-06	-0.074454	0.51629	0.748348	0.619768	1.14948e-24	1.65247e-22	NW_015813294.1	15872	20176	+	4304	-	-	virNOG04208	K	-	gi|698586645|ref|XP_009778966.1| PREDICTED: B3 domain-containing protein Os01g0234100-like [Nicotiana sylvestris]
gene10165	0.231811	3.79405e-05	0.000441625	0.174673	0.0582487	0.211489	-0.171261	0.0123358	0.0406866	NW_015813294.1	74177	82050	+	7873	GO:0055085;GO:0006412;GO:0016021;GO:0003735	K14684	virNOG07230	C	sp|O04619|ADNT1_ARATH Mitochondrial adenine nucleotide transporter ADNT1 OS=Arabidopsis thaliana GN=ADNT1 PE=1 SV=1	gi|697145282|ref|XP_009626771.1| PREDICTED: mitochondrial adenine nucleotide transporter ADNT1-like [Nicotiana tomentosiformis] gi|698533009|ref|XP_009763324.1| PREDICTED: mitochondrial adenine nucleotide transporter ADNT1-like [Nicotiana sylvestris] gi|1025291051|ref|XP_016497497.1| PREDICTED: mitochondrial adenine nucleotide transporter ADNT1-like [Nicotiana tabacum]
gene1017	0.173576	0.0888525	0.232808	0.0332673	0.794167	0.918699	-0.26357	0.011702	0.0389832	NW_015789620.1	10283	17107	+	6824	-	K05609	virNOG13223	O	sp|Q8GWE1|UCH3_ARATH Ubiquitin carboxyl-terminal hydrolase 3 OS=Arabidopsis thaliana GN=UCH3 PE=2 SV=1	gi|698501429|ref|XP_009796416.1| PREDICTED: ubiquitin carboxyl-terminal hydrolase isozyme L3-like isoform X2 [Nicotiana sylvestris] gi|1025280758|ref|XP_016497354.1| PREDICTED: ubiquitin carboxyl-terminal hydrolase 3-like isoform X2 [Nicotiana tabacum]
gene10173	0.223993	0.0178313	0.0723079	0.234519	0.0524795	0.1983	-0.0875092	0.517382	0.674963	NW_015813354.1	4017	10408	-	6391	-	-	virNOG23100	S	-	gi|697106574|ref|XP_009607117.1| PREDICTED: selenoprotein K [Nicotiana tomentosiformis] gi|698502677|ref|XP_009796975.1| PREDICTED: selenoprotein K [Nicotiana sylvestris] gi|1025291079|ref|XP_016497506.1| PREDICTED: selenoprotein K-like [Nicotiana tabacum]
gene10176	0.0627661	0.337352	0.559904	0.285643	0.0258076	0.122851	-0.00484079	0.968413	0.994408	NW_015813362.1	6484	11047	+	4563	-	-	virNOG02551	S	-	gi|1025291091|ref|XP_016497509.1| PREDICTED: uncharacterized protein LOC107816328 [Nicotiana tabacum]
gene10177	0.0913043	0.222517	0.430868	0.162013	0.16362	0.400771	0.383386	0.00185001	0.00854768	NW_015813366.1	143	1457	+	1314	GO:0016705;GO:0016117;GO:0055114	K02293	virNOG03290;COG3349	SH	sp|P28554|CRTI_SOLLC Phytoene dehydrogenase, chloroplastic/chromoplastic OS=Solanum lycopersicum GN=PDS PE=2 SV=1	gi|1025291105|ref|XP_016497510.1| PREDICTED: phytoene dehydrogenase, chloroplastic/chromoplastic-like, partial [Nicotiana tabacum]
gene10183	0.113371	0.287994	0.507525	0.260284	0.137132	0.362415	0.366543	0.00015648	0.00104595	NW_015813414.1	23660	34100	-	10440	-	-	virNOG03675	L	sp|Q9SJQ6|ROS1_ARATH Protein ROS1 OS=Arabidopsis thaliana GN=ROS1 PE=1 SV=2	gi|1025291136|ref|XP_016497519.1| PREDICTED: uncharacterized protein LOC107816337 [Nicotiana tabacum]
gene10186	0.107641	0.4293	0.648124	-0.0310705	0.86004	0.951774	-0.210666	0.152645	0.287627	NW_015813425.1	45173	51592	-	6419	GO:0031125;GO:0034427;GO:0016075;GO:0000176;GO:0071028;GO:0005730;GO:0000177;GO:0071051;GO:0034475	K12587	virNOG05790	J	sp|A2RVK7|RP41L_ARATH Exosome complex component RRP41-like OS=Arabidopsis thaliana GN=RRP41L PE=2 SV=1	gi|1025291157|ref|XP_016497525.1| PREDICTED: exosome complex component RRP41-like [Nicotiana tabacum]
gene10189	0.0253439	0.709616	0.859998	0.12568	0.230666	0.485903	0.200847	0.0143089	0.0458539	NW_015813429.1	7	5714	+	5707	-	K01115	virNOG14029	I	sp|Q9C5Y0|PLDD1_ARATH Phospholipase D delta OS=Arabidopsis thaliana GN=PLDDELTA PE=1 SV=2	gi|698482190|ref|XP_009788032.1| PREDICTED: phospholipase D delta-like isoform X1 [Nicotiana sylvestris]
gene10190	0.326034	0.0150074	0.0633158	0.150554	0.287274	0.549806	0.47227	7.04237e-05	0.000519984	NW_015813429.1	8785	11257	+	2472	GO:0000166;GO:0003676	K12897	virNOG21009	A	sp|Q84TH4|SR45A_ARATH Serine/arginine-rich splicing factor SR45a OS=Arabidopsis thaliana GN=SR45A PE=1 SV=1	gi|1025291188|ref|XP_016497532.1| PREDICTED: serine/arginine-rich splicing factor SR45a-like isoform X2 [Nicotiana tabacum]
gene10198	1.42398	5.70103e-15	3.50268e-13	0.856896	1.32115e-05	0.000317046	-1.16449	0.000270749	0.00167366	NW_015813462.1	9419	11120	-	1701	-	K00799	NOG205637;virNOG02867;KOG0406;virNOG17443	O	sp|Q03662|GSTX1_TOBAC Probable glutathione S-transferase OS=Nicotiana tabacum PE=2 SV=1	gi|698576517|ref|XP_009776230.1| PREDICTED: probable glutathione S-transferase [Nicotiana sylvestris] gi|1025291236|ref|XP_016497542.1| PREDICTED: probable glutathione S-transferase [Nicotiana tabacum]
gene1020	0.108785	0.621086	0.800819	0.27638	0.132974	0.355668	0.0879404	0.658077	0.7891	NW_015789624.1	49144	54010	-	4866	-	-	virNOG05343	S	-	gi|697186925|ref|XP_009602502.1| PREDICTED: uncharacterized protein LOC104097613 isoform X3 [Nicotiana tomentosiformis] gi|1025280770|ref|XP_016497372.1| PREDICTED: uncharacterized protein LOC107816181 isoform X3 [Nicotiana tabacum]
gene10200	0.348478	5.24599e-16	3.55531e-14	-0.172586	0.0458217	0.18167	-0.0322649	0.572668	0.720538	NW_015813464.1	4319	6970	-	2651	-	-	virNOG40467;virNOG03696	R	sp|Q08298|RD22_ARATH BURP domain protein RD22 OS=Arabidopsis thaliana GN=RD22 PE=2 SV=1	gi|1025291242|ref|XP_016497544.1| PREDICTED: BURP domain protein RD22-like [Nicotiana tabacum]
gene10201	-0.0796556	0.171134	0.362043	0.259543	0.176798	0.41849	0.0694351	0.3998	0.567731	NW_015813472.1	17997	27883	+	9886	-	-	virNOG03450	S	-	gi|1025291250|ref|XP_016497546.1| PREDICTED: uncharacterized protein LOC107816357 isoform X1 [Nicotiana tabacum]
gene10204	0.0445827	0.365506	0.588007	-0.0360982	0.696062	0.863701	0.0276412	0.65558	0.787144	NW_015813499.1	23306	30228	+	6922	-	-	virNOG00241	R	sp|Q9FVR6|Y1222_ARATH Uncharacterized protein At1g32220, chloroplastic OS=Arabidopsis thaliana GN=At1g32220 PE=1 SV=1	gi|698541910|ref|XP_009766244.1| PREDICTED: uncharacterized protein At1g32220, chloroplastic isoform X2 [Nicotiana sylvestris] gi|1025291282|ref|XP_016497554.1| PREDICTED: uncharacterized protein At1g32220, chloroplastic-like isoform X2 [Nicotiana tabacum]
gene10205	0.147107	0.0835783	0.223068	0.0273117	0.806891	0.925734	-0.285089	0.000917584	0.00472678	NW_015813499.1	30625	33667	-	3042	-	K14801	virNOG04043	R	sp|Q2YDC9|PDCD2_BOVIN Programmed cell death protein 2 OS=Bos taurus GN=PDCD2 PE=2 SV=1	gi|1025291262|ref|XP_016497549.1| PREDICTED: programmed cell death protein 2-like isoform X1 [Nicotiana tabacum] gi|1025291266|ref|XP_016497550.1| PREDICTED: programmed cell death protein 2-like isoform X1 [Nicotiana tabacum] gi|1025291270|ref|XP_016497551.1| PREDICTED: programmed cell death protein 2-like isoform X1 [Nicotiana tabacum]
gene10206	0.375604	0.0257604	0.0950567	0.241773	0.113604	0.323391	-0.363049	0.00695289	0.0255833	NW_015813499.1	36226	42714	-	6488	-	-	virNOG12740	S	-	gi|1025291286|ref|XP_016497555.1| PREDICTED: uncharacterized protein LOC107816361 [Nicotiana tabacum]
gene10207	-0.0100295	0.85304	0.946749	0.065311	0.469076	0.713543	0.0611503	0.332666	0.501172	NW_015813499.1	85261	89741	+	4480	-	-	virNOG04495	S	sp|O82291|PAP3_ARATH Probable plastid-lipid-associated protein 3, chloroplastic OS=Arabidopsis thaliana GN=PAP3 PE=1 SV=1	gi|1025291290|ref|XP_016497556.1| PREDICTED: plastoglobulin-1, chloroplastic-like [Nicotiana tabacum] gi|1025291307|ref|XP_016497557.1| PREDICTED: plastoglobulin-1, chloroplastic-like [Nicotiana tabacum] gi|1025291310|ref|XP_016497558.1| PREDICTED: plastoglobulin-1, chloroplastic-like [Nicotiana tabacum]
gene10208	0.250132	0.244101	0.456944	-0.15124	0.397283	0.655088	0.300887	0.0499941	0.12341	NW_015813499.1	104176	109289	+	5113	-	-	-	-	-	gi|698535762|ref|XP_009764293.1| PREDICTED: uncharacterized protein LOC104216031 isoform X2 [Nicotiana sylvestris] gi|1025342267|ref|XP_016508553.1| PREDICTED: uncharacterized protein LOC107826120 isoform X2 [Nicotiana tabacum]
gene10210	-1	0.395494	0.616565	-1.62803	0.000305237	0.0042729	3.53987	1.13286e-38	4.79649e-36	NW_015813510.1	17299	18220	+	921	GO:0010951;GO:0004866	-	virNOG17981	R	sp|P30941|SPI7_SOLTU Serine protease inhibitor 7 OS=Solanum tuberosum PE=1 SV=2	gi|1025291329|ref|XP_016497559.1| PREDICTED: cysteine protease inhibitor 8-like [Nicotiana tabacum]
gene10212	0.0426911	0.875848	0.957893	-0.160716	0.224676	0.478772	0.269655	0.00910667	0.0318116	NW_015813514.1	6502	13152	+	6650	GO:0005525	K03665	virNOG08906	R	sp|D9R4W7|HFLX_CLOSW GTPase HflX OS=Clostridium saccharolyticum (strain ATCC 35040 / DSM 2544 / NRCC 2533 / WM1) GN=hflX PE=3 SV=1	gi|1025291340|ref|XP_016497561.1| PREDICTED: GTPase HflX-like [Nicotiana tabacum]
gene10215	0.98388	0.0477465	0.150414	2.41028	1.6067e-08	8.88399e-07	0.0570309	1	1	NW_015813518.1	36841	37625	-	784	-	-	virNOG26785	S	-	gi|697175437|ref|XP_009596660.1| PREDICTED: uncharacterized protein LOC104092707 [Nicotiana tomentosiformis] gi|1025291351|ref|XP_016497565.1| PREDICTED: uncharacterized protein LOC107816371 [Nicotiana tabacum]
gene10217	0.128436	0.314075	0.534893	-0.0525377	0.67477	0.851469	0.146423	0.132824	0.259715	NW_015813518.1	46780	53756	-	6976	GO:1901363;GO:0097159	K12890	virNOG08290	A	sp|A2RVS6|SR34A_ARATH Serine/arginine-rich splicing factor SR34A OS=Arabidopsis thaliana GN=SR34A PE=2 SV=1	gi|697175441|ref|XP_009596662.1| PREDICTED: serine/arginine-rich splicing factor SR34A-like [Nicotiana tomentosiformis] gi|697175443|ref|XP_009596663.1| PREDICTED: serine/arginine-rich splicing factor SR34A-like [Nicotiana tomentosiformis] gi|1025291355|ref|XP_016497566.1| PREDICTED: serine/arginine-rich splicing factor SR34A-like [Nicotiana tabacum] gi|1025291359|ref|XP_016497567.1| PREDICTED: s…
gene10219	-0.0850332	0.045489	0.145217	0.224419	0.0139547	0.0805175	-0.109756	0.0932766	0.199111	NW_015813523.1	7127	14374	-	7247	GO:0008641;GO:0005524;GO:0006464	K03178	virNOG03592	O	sp|P92974|UBE12_ARATH Ubiquitin-activating enzyme E1 2 OS=Arabidopsis thaliana GN=UBA2 PE=1 SV=1	gi|1025291373|ref|XP_016497569.1| PREDICTED: ubiquitin-activating enzyme E1 1-like [Nicotiana tabacum]
gene10221	-0.118541	0.0839313	0.223713	-0.74498	2.16786e-05	0.000483451	-0.117301	0.409958	0.577582	NW_015813525.1	56146	61636	-	5490	-	-	virNOG03476	S	sp|Q9LUZ6|TBL44_ARATH Protein PMR5 OS=Arabidopsis thaliana GN=PMR5 PE=2 SV=1	gi|1025291385|ref|XP_016497572.1| PREDICTED: protein PMR5-like [Nicotiana tabacum]
gene10223	0.00388518	0.987926	1	0.0512823	0.643028	0.833608	0.0472874	0.593246	0.737925	NW_015813526.1	12040	18835	-	6795	-	K00382	virNOG05951	C	sp|F4JLP5|PLPD2_ARATH Dihydrolipoyl dehydrogenase 2, chloroplastic OS=Arabidopsis thaliana GN=LPD2 PE=2 SV=2	gi|1025291395|ref|XP_016497573.1| PREDICTED: dihydrolipoyl dehydrogenase 2, chloroplastic-like isoform X1 [Nicotiana tabacum]
gene10225	0.041257	0.522264	0.725461	0.138444	0.237277	0.49407	0.0592972	0.47384	0.636669	NW_015813528.1	8100	14712	-	6612	-	-	virNOG19539	O	sp|Q9LSD8|MUB4_ARATH Membrane-anchored ubiquitin-fold protein 4 OS=Arabidopsis thaliana GN=MUB4 PE=1 SV=1	gi|698517746|ref|XP_009803757.1| PREDICTED: membrane-anchored ubiquitin-fold protein 4 isoform X2 [Nicotiana sylvestris] gi|1025291417|ref|XP_016497578.1| PREDICTED: membrane-anchored ubiquitin-fold protein 4-like [Nicotiana tabacum]
gene10227	-0.0240933	0.973102	1	0.546105	0.00599228	0.0433831	0.294974	0.0827127	0.181698	NW_015813528.1	19160	21583	-	2423	-	K15559	virNOG13521	A	-	gi|1025291427|ref|XP_016497579.1| PREDICTED: actin cytoskeleton-regulatory complex protein PAN1-like [Nicotiana tabacum]
gene10228	0.172798	0.0291574	0.104692	0.191887	0.191476	0.438463	0.0639631	0.478885	0.641613	NW_015813535.1	9014	18826	+	9812	-	-	virNOG07316	S	sp|F4J738|SAD2H_ARATH Importin beta-like SAD2 homolog OS=Arabidopsis thaliana GN=At3g59020 PE=1 SV=1	gi|1025291429|ref|XP_016497580.1| PREDICTED: importin beta-like SAD2 homolog [Nicotiana tabacum]
gene10231	-0.107334	0.925067	0.981505	0.209493	0.0337048	0.146831	-0.149284	0.011899	0.0395116	NW_015813546.1	10801	16703	+	5902	-	-	virNOG09433	R	sp|Q9SSE5|COL9_ARATH Zinc finger protein CONSTANS-LIKE 9 OS=Arabidopsis thaliana GN=COL9 PE=1 SV=1	gi|698507943|ref|XP_009799271.1| PREDICTED: zinc finger protein CONSTANS-LIKE 9-like [Nicotiana sylvestris] gi|1025291448|ref|XP_016497584.1| PREDICTED: zinc finger protein CONSTANS-LIKE 9-like [Nicotiana tabacum]
gene10232	-0.355833	2.56386e-06	4.0737e-05	-0.504473	0.217737	0.470598	0.26748	0.524624	0.681248	NW_015813549.1	992	3527	+	2535	GO:0005524;GO:0016021;GO:0016887	-	virNOG04202	Q	sp|Q9SIT6|AB5G_ARATH ABC transporter G family member 5 OS=Arabidopsis thaliana GN=ABCG5 PE=2 SV=1	gi|697143014|ref|XP_009625613.1| PREDICTED: ABC transporter G family member 5 [Nicotiana tomentosiformis] gi|1025291452|ref|XP_016497585.1| PREDICTED: ABC transporter G family member 5-like [Nicotiana tabacum]
gene10233	-0.136974	0.168252	0.35806	-0.0275432	0.810243	0.926998	-0.17679	0.0675815	0.155603	NW_015813549.1	23767	27770	+	4003	-	K13173	virNOG19662;virNOG22220;virNOG17555	S	-	gi|1025291456|ref|XP_016497586.1| PREDICTED: uncharacterized protein At1g10890-like [Nicotiana tabacum]
gene10237	-0.0594972	0.402012	0.622524	-0.0943372	0.34223	0.608036	0.287222	0.00110415	0.00553202	NW_015813552.1	25365	30827	-	5462	-	-	virNOG19561	S	-	gi|698520933|ref|XP_009757280.1| PREDICTED: uncharacterized protein LOC104210157 [Nicotiana sylvestris] gi|1025291479|ref|XP_016497592.1| PREDICTED: uncharacterized protein LOC107816393 [Nicotiana tabacum]
gene10238	-0.66105	0.00416137	0.0231175	-0.318623	0.0153424	0.0859179	-0.126364	0.350063	0.519131	NW_015813552.1	33933	37049	-	3116	GO:0006228;GO:0005524;GO:0006241;GO:0006165;GO:0005622;GO:0004550;GO:0006183	K00940	virNOG11956	F	sp|Q8LAH8|NDK4_ARATH Nucleoside diphosphate kinase IV, chloroplastic/mitochondrial OS=Arabidopsis thaliana GN=NDK4 PE=1 SV=2	gi|698520931|ref|XP_009757279.1| PREDICTED: nucleoside diphosphate kinase 3-like [Nicotiana sylvestris] gi|1025291483|ref|XP_016497593.1| PREDICTED: nucleoside diphosphate kinase 3-like [Nicotiana tabacum]
gene10239	-0.0154369	0.932201	0.985352	0.293986	0.0437022	0.176459	-0.116164	0.500259	0.660177	NW_015813552.1	39853	46373	-	6520	-	-	virNOG16175;virNOG00492	ST	-	gi|1025291487|ref|XP_016497594.1| PREDICTED: uncharacterized protein LOC107816395 isoform X1 [Nicotiana tabacum]
gene10240	-0.136445	0.259794	0.475661	-0.0756747	0.640739	0.832296	0.145284	0.217869	0.371998	NW_015813552.1	50461	56915	-	6454	-	-	strNOG24435;virNOG24940	S	-	gi|698520923|ref|XP_009757274.1| PREDICTED: uncharacterized protein LOC104210154 [Nicotiana sylvestris] gi|1025291501|ref|XP_016497597.1| PREDICTED: uncharacterized protein LOC107816397 [Nicotiana tabacum]
gene10243	0.190415	0.267774	0.484892	0.717479	0.00143154	0.0145695	-0.183618	0.514222	0.672403	NW_015813570.1	19	599	-	580	-	-	virNOG06126	S	sp|Q9FL41|WTR38_ARATH WAT1-related protein At5g07050 OS=Arabidopsis thaliana GN=At5g07050 PE=2 SV=1	gi|1025291524|ref|XP_016497603.1| PREDICTED: WAT1-related protein At5g07050-like, partial [Nicotiana tabacum]
gene10244	-0.0299695	0.552883	0.749958	-0.137138	0.118826	0.332668	-0.182036	0.0181281	0.0555141	NW_015813573.1	18676	20473	+	1797	GO:0005975;GO:0016021;GO:0016857	K08679	COG0451;virNOG04514	MG	sp|Q9M0B6|GAE1_ARATH UDP-glucuronate 4-epimerase 1 OS=Arabidopsis thaliana GN=GAE1 PE=1 SV=1	gi|697155759|ref|XP_009586623.1| PREDICTED: UDP-glucuronate 4-epimerase 1 [Nicotiana tomentosiformis] gi|1025291528|ref|XP_016497604.1| PREDICTED: UDP-glucuronate 4-epimerase 1-like [Nicotiana tabacum]
gene10245	0.428065	8.00374e-07	1.41909e-05	0.00878504	0.94423	0.989329	0.249269	0.0336232	0.0905735	NW_015813595.1	6388	20047	+	13659	-	K20456	virNOG12459	T	sp|Q8L751|ORP1C_ARATH Oxysterol-binding protein-related protein 1C OS=Arabidopsis thaliana GN=ORP1C PE=2 SV=1	gi|697158294|ref|XP_009587906.1| PREDICTED: oxysterol-binding protein-related protein 1C isoform X1 [Nicotiana tomentosiformis] gi|1025291532|ref|XP_016497605.1| PREDICTED: oxysterol-binding protein-related protein 1C-like isoform X1 [Nicotiana tabacum]
gene10247	-0.0694024	0.611486	0.794072	0.0291862	0.83523	0.940272	-0.290618	0.0154682	0.0488849	NW_015813597.1	5	1095	+	1090	-	K05359	virNOG03269	E	sp|Q9SGD6|AROD6_ARATH Arogenate dehydratase/prephenate dehydratase 6, chloroplastic OS=Arabidopsis thaliana GN=ADT6 PE=1 SV=1	gi|697105035|ref|XP_009606327.1| PREDICTED: arogenate dehydratase/prephenate dehydratase 6, chloroplastic-like [Nicotiana tomentosiformis] gi|1025360185|ref|XP_016512498.1| PREDICTED: arogenate dehydratase/prephenate dehydratase 6, chloroplastic-like [Nicotiana tabacum]
gene10253	-0.0559874	0.762174	0.893337	-0.160037	0.320143	0.583841	-0.335525	0.00873908	0.030799	NW_015813601.1	81671	86238	-	4567	GO:0005634;GO:0019773;GO:0004298;GO:0006511;GO:0005737	K02728	virNOG05769	O	sp|P52427|PSA4_SPIOL Proteasome subunit alpha type-4 OS=Spinacia oleracea GN=PAC1 PE=2 SV=1	gi|1025291573|ref|XP_016497616.1| PREDICTED: proteasome subunit alpha type-4-like [Nicotiana tabacum]
gene10254	0.264821	0.0287843	0.103617	-0.0398706	0.79294	0.917799	-0.00309354	0.978966	1	NW_015813601.1	88280	95069	+	6789	-	K11863	virNOG02542	R	sp|Q9M391|ATX3H_ARATH Ataxin-3 homolog OS=Arabidopsis thaliana GN=At3g54130 PE=2 SV=1	gi|697168321|ref|XP_009593039.1| PREDICTED: ataxin-3 homolog [Nicotiana tomentosiformis] gi|1025291577|ref|XP_016497617.1| PREDICTED: ataxin-3 homolog [Nicotiana tabacum]
gene10256	0.0934393	0.474746	0.687598	0.0579374	0.721	0.878208	0.514422	1.3704e-05	0.00012513	NW_015813605.1	37329	39213	+	1884	-	-	virNOG34870	S	-	gi|1025291588|ref|XP_016497620.1| PREDICTED: uncharacterized protein LOC107816415 [Nicotiana tabacum] gi|1025291592|ref|XP_016497621.1| PREDICTED: uncharacterized protein LOC107816415 [Nicotiana tabacum]
gene10258	-0.0562535	0.426998	0.645866	0.248884	0.0310987	0.139473	-0.277381	0.000387484	0.00227428	NW_015813605.1	49237	63629	+	14392	GO:0005634	K14403	virNOG05822	A	sp|Q9C952|CPSF3_ARATH Cleavage and polyadenylation specificity factor subunit 3-I OS=Arabidopsis thaliana GN=CPSF73-I PE=1 SV=1	gi|1025291584|ref|XP_016497619.1| PREDICTED: cleavage and polyadenylation specificity factor subunit 3-I-like, partial [Nicotiana tabacum]
gene10259	-0.0941146	0.242031	0.454636	-0.0950701	0.396911	0.654684	-0.158422	0.175233	0.317963	NW_015813609.1	3654	4512	+	858	-	K02265	virNOG23425;virNOG19374	C	sp|Q9SSB8|CX5B2_ARATH Cytochrome c oxidase subunit 5b-2, mitochondrial OS=Arabidopsis thaliana GN=COX5B-2 PE=1 SV=1	gi|697178409|ref|XP_009598186.1| PREDICTED: cytochrome c oxidase subunit 5b-1, mitochondrial-like isoform X2 [Nicotiana tomentosiformis]
gene1026	-0.193868	0.444308	0.661922	0.0789611	0.785522	0.913767	-0.0400997	0.886652	0.945509	NW_015789628.1	42316	43977	+	1661	GO:0003677;GO:0006355	-	virNOG15716;virNOG16481;virNOG15280	KR	sp|B9F1L8|DOF2_ORYSJ Dof zinc finger protein 2 OS=Oryza sativa subsp. japonica GN=DOF2 PE=2 SV=1	gi|1027857276|ref|NP_001312901.1| dof zinc finger protein DOF1.8-like [Nicotiana tabacum] gi|698512542|ref|XP_009801284.1| PREDICTED: dof zinc finger protein DOF1.8-like [Nicotiana sylvestris] gi|662033779|dbj|BAP11983.1| Dof zinc finger protein [Nicotiana tabacum] gi|745991541|dbj|BAQ19264.1| Dof zinc finger protein [Nicotiana tabacum]
gene10261	0.0363322	0.769681	0.897966	0.372683	0.000867445	0.0098573	0.086978	0.415737	0.582816	NW_015813613.1	1877	5521	+	3644	-	-	virNOG23134	S	-	gi|1025291621|ref|XP_016497625.1| PREDICTED: uncharacterized protein LOC107816420 [Nicotiana tabacum]
gene10263	-0.056128	0.770896	0.898374	-0.0453003	0.857817	0.950844	0.240464	0.318818	0.487268	NW_015813635.1	345	2565	+	2220	-	K01392	virNOG02003	O	sp|F4HTQ1|MPRO1_ARATH Probable thimet oligopeptidase OS=Arabidopsis thaliana GN=At1g67690 PE=3 SV=1	gi|697107698|ref|XP_009607687.1| PREDICTED: probable thimet oligopeptidase isoform X3 [Nicotiana tomentosiformis]
gene10264	0.185749	0.215458	0.421364	-0.0623816	0.701574	0.866878	0.112783	0.239607	0.397892	NW_015813644.1	90377	97450	+	7073	GO:1990234;GO:0018342;GO:0008318;GO:0005737	K14137	virNOG02171	O	sp|Q7Z6K3|PTAR1_HUMAN Protein prenyltransferase alpha subunit repeat-containing protein 1 OS=Homo sapiens GN=PTAR1 PE=1 SV=2	gi|1025291657|ref|XP_016497629.1| PREDICTED: protein prenyltransferase alpha subunit repeat-containing protein 1-like [Nicotiana tabacum] gi|1025291661|ref|XP_016497630.1| PREDICTED: protein prenyltransferase alpha subunit repeat-containing protein 1-like [Nicotiana tabacum] gi|1025291665|ref|XP_016497631.1| PREDICTED: protein prenyltransferase alpha subunit repeat-containing protein 1-like [Nico…
gene10267	0.341151	0.0602413	0.177315	0.687787	0.000116262	0.00196261	0.342738	0.0427313	0.10917	NW_015813644.1	102345	103168	+	823	-	K19366	virNOG07350	S	sp|O48832|ERD7_ARATH Protein EARLY-RESPONSIVE TO DEHYDRATION 7, chloroplastic OS=Arabidopsis thaliana GN=ERD7 PE=1 SV=1	gi|1025291673|ref|XP_016497633.1| PREDICTED: uncharacterized protein LOC107816427, partial [Nicotiana tabacum]
gene10270	-0.0960235	0.399699	0.620406	-0.164387	0.157997	0.393061	-0.14689	0.153597	0.28891	NW_015813656.1	7	2246	+	2239	GO:0046983	-	virNOG09379	K	sp|Q9SRT2|BH062_ARATH Transcription factor bHLH62 OS=Arabidopsis thaliana GN=BHLH62 PE=2 SV=1	gi|698483651|ref|XP_009788675.1| PREDICTED: transcription factor bHLH62-like [Nicotiana sylvestris]
gene10272	-0.327936	0.0180151	0.0728697	0.162206	0.257493	0.51701	-0.115301	0.384539	0.553656	NW_015813658.1	7492	12075	+	4583	GO:0016021;GO:0003333;GO:0005886;GO:0015171	K13946	virNOG02353	E	sp|Q8L883|LAX5_MEDTR Auxin transporter-like protein 5 OS=Medicago truncatula GN=LAX5 PE=2 SV=1	gi|697134156|ref|XP_009621128.1| PREDICTED: auxin transporter-like protein 2 [Nicotiana tomentosiformis] gi|1025291699|ref|XP_016497640.1| PREDICTED: auxin transporter-like protein 2 [Nicotiana tabacum]
gene10273	-0.115831	0.226547	0.435993	0.146679	0.251462	0.509635	-0.144841	0.203025	0.353725	NW_015813658.1	42953	43995	+	1042	GO:0003723;GO:0003677;GO:0006355;GO:0008270	-	virNOG20154;virNOG23845	J	sp|P27484|GRP2_NICSY Glycine-rich protein 2 OS=Nicotiana sylvestris GN=GRP-2 PE=2 SV=1	gi|1025291703|ref|XP_016497641.1| PREDICTED: glycine-rich protein 2-like [Nicotiana tabacum]
gene10278	0.076106	0.580722	0.771699	0.164984	0.258444	0.518367	0.0940701	0.4494	0.614709	NW_015813670.1	15032	20250	+	5218	-	K10523	virNOG08961	D	sp|O22286|BPM3_ARATH BTB/POZ and MATH domain-containing protein 3 OS=Arabidopsis thaliana GN=BPM3 PE=1 SV=1	gi|698477256|ref|XP_009785862.1| PREDICTED: BTB/POZ and MATH domain-containing protein 3-like isoform X2 [Nicotiana sylvestris] gi|698477258|ref|XP_009785863.1| PREDICTED: BTB/POZ and MATH domain-containing protein 3-like isoform X2 [Nicotiana sylvestris] gi|698477260|ref|XP_009785864.1| PREDICTED: BTB/POZ and MATH domain-containing protein 3-like isoform X2 [Nicotiana sylvestris] gi|1025291725|r…
gene10281	0.0390793	0.823415	0.929442	0.258016	0.168273	0.407422	0.23115	0.195191	0.343686	NW_015813683.1	4667	6573	-	1906	GO:0016020	K05747	virNOG20266	S	-	gi|1025291739|ref|XP_016497650.1| PREDICTED: formin-like protein 20 [Nicotiana tabacum]
gene10282	-0.0951572	0.780667	0.904439	0.0970621	0.709066	0.871432	-1.34826	1.0398e-07	1.58819e-06	NW_015813694.1	1961	3556	-	1595	-	-	-	-	-	gi|1025320237|ref|XP_016503632.1| PREDICTED: tubulin-folding cofactor B-like isoform X2 [Nicotiana tabacum]
gene10283	0.107143	0.35163	0.574384	0.584728	4.54171e-05	0.000895279	-0.842279	4.65685e-07	6.05018e-06	NW_015813694.1	25456	31235	+	5779	-	K08202	NOG08199;virNOG09982	RG	sp|Q9LHQ6|OCT4_ARATH Organic cation/carnitine transporter 4 OS=Arabidopsis thaliana GN=OCT4 PE=2 SV=1	gi|1025291749|ref|XP_016497653.1| PREDICTED: organic cation/carnitine transporter 4-like isoform X1 [Nicotiana tabacum] gi|1025291753|ref|XP_016497656.1| PREDICTED: organic cation/carnitine transporter 4-like isoform X2 [Nicotiana tabacum]
gene10285	0.501578	0.0858024	0.227121	0.390045	0.0125152	0.074248	-0.0380968	0.881706	0.94186	NW_015813694.1	284598	286191	-	1593	-	-	-	-	-	gi|1025291746|ref|XP_016497652.1| PREDICTED: uncharacterized protein LOC107816446 [Nicotiana tabacum]
gene10286	-0.196875	0.00179011	0.0116246	-0.297368	0.00625994	0.0447993	-0.492521	9.90857e-11	2.80709e-09	NW_015813694.1	289374	291336	-	1962	GO:0022625;GO:0002181;GO:0003735	K02938	virNOG01390;COG0090	J	sp|P29766|RL8_SOLLC 60S ribosomal protein L8 OS=Solanum lycopersicum GN=RPL8 PE=2 SV=1	gi|697185302|ref|XP_009601677.1| PREDICTED: 60S ribosomal protein L8-like [Nicotiana tomentosiformis]
gene10288	0.60178	0.105831	0.262966	0.345461	0.289049	0.551802	0.0725442	0.902766	0.955531	NW_015813698.1	31433	32192	-	759	-	-	virNOG00366	S	-	gi|1025291765|ref|XP_016497659.1| PREDICTED: uncharacterized protein LOC107816450 [Nicotiana tabacum]
gene10290	-0.28652	0.00312567	0.0184238	-0.103252	0.364021	0.627245	-0.054438	0.547638	0.700248	NW_015813698.1	35459	39984	+	4525	GO:0008270	K18164	virNOG08884	S	sp|Q54S83|NDUF7_DICDI Protein arginine methyltransferase NDUFAF7 homolog, mitochondrial OS=Dictyostelium discoideum GN=midA PE=1 SV=1	gi|1025291768|ref|XP_016497660.1| PREDICTED: NADH dehydrogenase [ubiquinone] complex I, assembly factor 7-like [Nicotiana tabacum]
gene10295	-0.0400465	0.835843	0.936658	-0.118283	0.42365	0.677921	-0.123846	0.249706	0.409895	NW_015813708.1	78030	80011	+	1981	-	-	virNOG19645	S	-	gi|1025291791|ref|XP_016497667.1| PREDICTED: uncharacterized protein LOC107816458 [Nicotiana tabacum]
gene10298	-0.283443	0.0134954	0.0584528	-0.188512	0.139815	0.366388	0.167538	0.240498	0.399039	NW_015813724.1	2634	6538	-	3904	-	-	virNOG01979	R	sp|Q9SVW8|PIRL4_ARATH Plant intracellular Ras-group-related LRR protein 4 OS=Arabidopsis thaliana GN=PIRL4 PE=1 SV=1	gi|697147160|ref|XP_009627734.1| PREDICTED: plant intracellular Ras-group-related LRR protein 4-like [Nicotiana tomentosiformis] gi|697147162|ref|XP_009627735.1| PREDICTED: plant intracellular Ras-group-related LRR protein 4-like [Nicotiana tomentosiformis] gi|1025291798|ref|XP_016497669.1| PREDICTED: plant intracellular Ras-group-related LRR protein 4-like [Nicotiana tabacum]
gene103	-0.480391	0.00409204	0.022798	0.0451562	0.804897	0.924682	0.260071	0.0963036	0.204111	NW_015787454.1	2546	3861	-	1315	-	-	virNOG18652	S	-	gi|1025006651|ref|XP_016497811.1| PREDICTED: uncharacterized protein LOC107816568 [Nicotiana tabacum]
gene10301	-0.0678154	0.767755	0.896762	0.123735	0.600225	0.806484	0.409926	0.0461463	0.116015	NW_015813730.1	4820	5575	+	755	-	-	virNOG26104	S	-	gi|698473388|ref|XP_009784456.1| PREDICTED: uncharacterized protein LOC104232870 [Nicotiana sylvestris] gi|1025291810|ref|XP_016497673.1| PREDICTED: uncharacterized protein LOC107816464 [Nicotiana tabacum]
gene10303	-0.451973	0.0431701	0.139656	0.00245774	1	1	0.224646	0.0631647	0.147588	NW_015813738.1	29533	33709	+	4176	-	-	virNOG12220	S	sp|Q9SYB0|TAUE2_ARATH Sulfite exporter TauE/SafE family protein 2 OS=Arabidopsis thaliana GN=At1g61740 PE=2 SV=1	gi|1025291817|ref|XP_016497675.1| PREDICTED: uncharacterized protein LOC107816466 [Nicotiana tabacum]
gene10304	-0.25593	2.4098e-06	3.85469e-05	-0.196562	0.0491212	0.189753	-0.00123057	0.997667	1	NW_015813738.1	35397	38358	-	2961	-	-	virNOG19394;virNOG14780	K	sp|Q9FH37|ILR3_ARATH Transcription factor ILR3 OS=Arabidopsis thaliana GN=ILR3 PE=1 SV=1	gi|1025291821|ref|XP_016497676.1| PREDICTED: transcription factor ILR3-like [Nicotiana tabacum]
gene10305	0.24762	0.00138811	0.00943857	0.0807261	0.484111	0.724795	0.123509	0.207586	0.359363	NW_015813738.1	45547	49284	-	3737	GO:0015035;GO:0000103;GO:0006457;GO:0055114;GO:0045454;GO:0006662;GO:0016671;GO:0034599;GO:0005829;GO:0005886	K03671	virNOG21702	O	sp|Q8LDI5|CXXS1_ARATH Thioredoxin-like protein CXXS1 OS=Arabidopsis thaliana GN=CXXS1 PE=2 SV=2	gi|697126895|ref|XP_009617475.1| PREDICTED: thioredoxin-like protein CXXS1 [Nicotiana tomentosiformis] gi|1025291825|ref|XP_016497677.1| PREDICTED: thioredoxin-like protein CXXS1 [Nicotiana tabacum]
gene10306	0.0504066	0.16048	0.347765	-0.026854	0.787793	0.915306	-0.0428854	0.463275	0.62701	NW_015813738.1	101876	104046	+	2170	GO:0019898;GO:0005509;GO:0015979;GO:0009654	K08901	virNOG10745	R	sp|P12301|PSBQ_SPIOL Oxygen-evolving enhancer protein 3, chloroplastic OS=Spinacia oleracea GN=PSBQ PE=1 SV=1	gi|697160242|ref|XP_009588901.1| PREDICTED: oxygen-evolving enhancer protein 3-2, chloroplastic [Nicotiana tomentosiformis]
gene10309	-0.204396	0.135544	0.310677	-0.619324	0.000227796	0.00337192	0.177945	0.309577	0.477702	NW_015813738.1	127422	129548	+	2126	GO:0046872;GO:0003950	-	virNOG05426;euNOG22836	R	-	gi|1025291841|ref|XP_016497682.1| PREDICTED: uncharacterized protein LOC107816472 [Nicotiana tabacum]
gene10317	-0.25099	0.234792	0.445947	0.301676	0.0755736	0.250338	-0.216675	0.269859	0.433447	NW_015813767.1	201	2160	+	1959	GO:0008270	K16278	virNOG10269	R	sp|Q84JU6|HOS1_ARATH E3 ubiquitin-protein ligase HOS1 OS=Arabidopsis thaliana GN=HOS1 PE=1 SV=1	gi|1025291873|ref|XP_016497691.1| PREDICTED: E3 ubiquitin-protein ligase HOS1-like [Nicotiana tabacum]
gene10319	-0.2796	0.114235	0.27693	-0.0988028	0.530291	0.758262	-0.153889	0.218433	0.372631	NW_015813771.1	15849	18774	+	2925	GO:0004521;GO:0003723;GO:0005730;GO:0003963;GO:0000480	K11108	virNOG09383	A	sp|Q9C578|RCL1_ARATH Probable RNA 3&apos;-terminal phosphate cyclase-like protein OS=Arabidopsis thaliana GN=At5g22100 PE=2 SV=1	gi|698485746|ref|XP_009789639.1| PREDICTED: probable RNA 3&apos;-terminal phosphate cyclase-like protein [Nicotiana sylvestris] gi|1025291880|ref|XP_016497692.1| PREDICTED: probable RNA 3&apos;-terminal phosphate cyclase-like protein [Nicotiana tabacum]
gene10321	0.648135	0.014308	0.0610487	-0.253636	0.260713	0.521037	0.956151	7.68338e-06	7.51988e-05	NW_015813785.1	5490	8973	-	3483	-	-	-	-	-	-
gene10325	0.439182	1.22061e-06	2.08868e-05	0.44826	0.0137459	0.0796682	-0.0747161	0.657332	0.788482	NW_015813799.1	7752	10212	+	2460	GO:0010223;GO:1901601;GO:0016788	-	virNOG12921	R	sp|J9U5U9|DAD2_PETHY Probable strigolactone esterase DAD2 OS=Petunia hybrida GN=DAD2 PE=1 SV=1	gi|698566565|ref|XP_009773538.1| PREDICTED: probable strigolactone esterase DAD2 [Nicotiana sylvestris] gi|1025291907|ref|XP_016497697.1| PREDICTED: probable strigolactone esterase DAD2 [Nicotiana tabacum]
gene10327	0.182134	0.386123	0.607299	0.513535	0.000302051	0.00423597	-0.60949	0.00305836	0.0130311	NW_015813816.1	1394	2624	-	1230	-	-	-	-	-	-
gene10328	-0.00691767	0.967147	1	0.0125562	0.95544	0.993932	0.226874	0.0314511	0.0859723	NW_015813816.1	36101	40598	-	4497	-	-	virNOG12160	S	sp|Q688X9|DI191_ORYSJ Protein DEHYDRATION-INDUCED 19 OS=Oryza sativa subsp. japonica GN=DI19-1 PE=2 SV=1	gi|1025291922|ref|XP_016497700.1| PREDICTED: protein DEHYDRATION-INDUCED 19 homolog 4-like isoform X2 [Nicotiana tabacum]
gene10329	-0.318642	0.102837	0.257544	0.306103	0.280956	0.5434	0.0599078	0.807358	0.892802	NW_015813821.1	7	3048	-	3041	-	K12847	virNOG02458;KOG2026	Z	sp|Q9SUX7|FB245_ARATH Putative F-box protein At4g22420 OS=Arabidopsis thaliana GN=At4g22420 PE=4 SV=1	gi|1025291926|ref|XP_016497701.1| PREDICTED: putative F-box protein At4g22420 [Nicotiana tabacum] gi|1025291930|ref|XP_016497702.1| PREDICTED: putative F-box protein At4g22420 [Nicotiana tabacum]
gene10331	-0.197062	0.0131358	0.0573506	-0.198933	0.0764877	0.252177	0.165276	0.0188064	0.0571333	NW_015813828.1	24111	30877	-	6766	GO:0055114;GO:0009507;GO:0016491	-	virNOG02046	R	sp|Q888A4|RNLS_PSESM Renalase OS=Pseudomonas syringae pv. tomato (strain ATCC BAA-871 / DC3000) GN=PSPTO_1126 PE=1 SV=1	gi|1025291937|ref|XP_016497703.1| PREDICTED: uncharacterized protein LOC107816497 [Nicotiana tabacum]
gene10332	-0.0703893	0.595015	0.782249	0.0657073	0.667359	0.847654	0.525281	0.000807843	0.00424688	NW_015813830.1	5250	9826	-	4576	-	-	-	-	-	gi|1025094411|ref|XP_016457879.1| PREDICTED: uncharacterized protein LOC107781658 [Nicotiana tabacum]
gene10335	-0.793549	0.000378747	0.00318411	-0.374965	0.120867	0.335795	-0.0744067	0.765431	0.865004	NW_015813832.1	66767	68972	-	2205	GO:0008152;GO:0016758	K13691	virNOG01783	CG	sp|Q9SYK9|U74E2_ARATH UDP-glycosyltransferase 74E2 OS=Arabidopsis thaliana GN=UGT74E2 PE=1 SV=1	gi|698575870|ref|XP_009776061.1| PREDICTED: UDP-glycosyltransferase 74E2-like [Nicotiana sylvestris] gi|1025291960|ref|XP_016497706.1| PREDICTED: UDP-glycosyltransferase 74G1-like [Nicotiana tabacum]
gene10340	-0.229141	0.00583211	0.0303059	-0.178945	0.0895697	0.27945	-0.362212	5.06859e-06	5.18452e-05	NW_015813851.1	104389	109570	-	5181	GO:0008299;GO:0004421	K01641	virNOG04301	I	sp|P54873|HMCS_ARATH Hydroxymethylglutaryl-CoA synthase OS=Arabidopsis thaliana GN=HMGS PE=1 SV=2	gi|697145661|ref|XP_009626966.1| PREDICTED: hydroxymethylglutaryl-CoA synthase-like [Nicotiana tomentosiformis] gi|1025291995|ref|XP_016497716.1| PREDICTED: hydroxymethylglutaryl-CoA synthase-like [Nicotiana tabacum]
gene10344	-0.15206	7.65241e-07	1.36384e-05	-0.267908	0.0025394	0.0225937	-0.375308	1.521e-10	4.14196e-09	NW_015813871.1	7365	9541	+	2176	-	K02998	COG0052;virNOG00503	J	sp|O80377|RSSA_DAUCA 40S ribosomal protein SA OS=Daucus carota GN=179B PE=2 SV=1	gi|698486249|ref|XP_009789865.1| PREDICTED: 40S ribosomal protein SA-like [Nicotiana sylvestris]
gene10345	0.495275	0.0154165	0.0646445	0.332656	0.0776453	0.254646	0.238884	0.0884555	0.191241	NW_015813871.1	9949	16263	-	6314	-	-	virNOG09769	R	sp|Q6ZPJ0|TEX2_MOUSE Testis-expressed protein 2 OS=Mus musculus GN=Tex2 PE=1 SV=2	gi|1025292009|ref|XP_016497720.1| PREDICTED: testis-expressed sequence 2 protein-like isoform X1 [Nicotiana tabacum]
gene10354	-0.0885165	0.3218	0.542814	0.0909192	0.438994	0.690914	-0.470052	0.000199852	0.0012895	NW_015813908.1	13070	13867	-	797	-	-	virNOG24819;braNOG22898;virNOG36849	R	-	gi|698521105|ref|XP_009757365.1| PREDICTED: glycine-rich cell wall structural protein-like [Nicotiana sylvestris] gi|1025292076|ref|XP_016497734.1| PREDICTED: glycine-rich cell wall structural protein-like [Nicotiana tabacum]
gene10355	0.219991	0.0703678	0.198091	0.270529	0.127467	0.347095	0.00820648	1	1	NW_015813908.1	24097	29403	-	5306	-	K01082	virNOG06294	FP	sp|Q38945|DPNPH_ARATH PAP-specific phosphatase HAL2-like OS=Arabidopsis thaliana GN=AHL PE=2 SV=1	gi|698521107|ref|XP_009757366.1| PREDICTED: PAP-specific phosphatase HAL2-like [Nicotiana sylvestris] gi|1025292080|ref|XP_016497735.1| PREDICTED: PAP-specific phosphatase HAL2-like [Nicotiana tabacum]
gene10356	0.0492822	0.622181	0.801663	0.0348575	0.748804	0.894208	-0.175099	0.0249781	0.0717094	NW_015813913.1	21943	33114	-	11171	GO:0035242;GO:0008469;GO:0019919;GO:0034969;GO:0006355;GO:0005829	K05931	virNOG03682	K	sp|Q7XI75|CARM1_ORYSJ Probable histone-arginine methyltransferase CARM1 OS=Oryza sativa subsp. japonica GN=CARM1 PE=2 SV=1	gi|1025292084|ref|XP_016497736.1| PREDICTED: probable histone-arginine methyltransferase 1.3 [Nicotiana tabacum]
gene10357	0.00246104	1	1	0.0779065	0.467178	0.711926	-0.136694	0.112987	0.230117	NW_015813914.1	35104	37392	+	2288	GO:0000166;GO:0003676	K12831	virNOG13777	A	sp|Q09442|SF3B4_CAEEL Splicing factor 3B subunit 4 OS=Caenorhabditis elegans GN=sap-49 PE=1 SV=2	gi|1025292088|ref|XP_016497737.1| PREDICTED: RNA-binding protein 7-like [Nicotiana tabacum]
gene10359	0.0685784	0.42441	0.643034	0.345568	0.0882517	0.276538	0.100727	0.184674	0.330376	NW_015813915.1	2836	12173	+	9337	-	-	virNOG01304;NOG126353	R	sp|F4I718|CSI3_ARATH Protein CELLULOSE SYNTHASE INTERACTIVE 3 OS=Arabidopsis thaliana GN=CSI3 PE=1 SV=1	gi|1025292096|ref|XP_016497739.1| PREDICTED: LOW QUALITY PROTEIN: uncharacterized protein LOC107816529 [Nicotiana tabacum]
gene10360	0.438447	0.00155906	0.0103929	0.242942	0.172654	0.413207	-0.0675332	0.661007	0.790956	NW_015813915.1	13865	15318	-	1453	-	-	virNOG09836	K	sp|Q39013|NAC2_ARATH NAC domain-containing protein 2 OS=Arabidopsis thaliana GN=NAC002 PE=2 SV=2	gi|697141823|ref|XP_009625026.1| PREDICTED: NAC domain-containing protein 2-like [Nicotiana tomentosiformis] gi|1025292100|ref|XP_016497740.1| PREDICTED: NAC domain-containing protein 2-like [Nicotiana tabacum]
gene10362	-0.0890304	0.0473152	0.149451	-0.603788	1.16611e-07	5.1638e-06	0.0107062	0.890638	0.948061	NW_015813924.1	574	4943	+	4369	GO:0016760;GO:0008270;GO:0016021;GO:0030244;GO:0071555;GO:0005886	K10999	virNOG02099	O	sp|Q9SJ22|CESA9_ARATH Probable cellulose synthase A catalytic subunit 9 [UDP-forming] OS=Arabidopsis thaliana GN=CESA9 PE=2 SV=1	gi|697181842|ref|XP_009599913.1| PREDICTED: cellulose synthase A catalytic subunit 2 [UDP-forming]-like [Nicotiana tomentosiformis]
gene10365	-0.206929	0.535658	0.737002	-0.238762	0.231473	0.48702	0.215986	0.2547	0.41551	NW_015813925.1	16963	19658	+	2695	-	-	virNOG01474	S	-	gi|1025292116|ref|XP_016497744.1| PREDICTED: uncharacterized protein LOC107816535 [Nicotiana tabacum]
gene10369	-0.135352	0.43856	0.656714	0.753201	0.000633212	0.00771765	0.464472	0.0217515	0.0641855	NW_015813931.1	60455	62500	+	2045	-	-	virNOG02097	R	sp|Q7ZYD9|A13CB_XENLA Ankyrin repeat domain-containing protein 13C-B OS=Xenopus laevis GN=ankrd13c-b PE=2 SV=1	gi|1025292137|ref|XP_016497749.1| PREDICTED: ankyrin repeat domain-containing protein 13B-like isoform X1 [Nicotiana tabacum]
gene10370	0.0242366	0.421238	0.639841	-0.124331	0.134242	0.357573	0.145592	0.00876718	0.0308734	NW_015813935.1	16659	21361	+	4702	GO:0019252;GO:0005978;GO:0008878;GO:0005524;GO:0009507	K00975	virNOG01194	M	sp|P55243|GLGL3_SOLTU Glucose-1-phosphate adenylyltransferase large subunit 3, chloroplastic/amyloplastic OS=Solanum tuberosum GN=AGPS3 PE=2 SV=1	gi|697188423|ref|XP_009603253.1| PREDICTED: glucose-1-phosphate adenylyltransferase large subunit 3, chloroplastic/amyloplastic [Nicotiana tomentosiformis] gi|1025292145|ref|XP_016497751.1| PREDICTED: glucose-1-phosphate adenylyltransferase large subunit 3, chloroplastic/amyloplastic [Nicotiana tabacum]
gene10371	-0.446846	0.0351726	0.119883	-0.152616	0.534256	0.761306	0.725535	0.000198522	0.00128232	NW_015813935.1	21836	25473	-	3637	GO:0005524;GO:0004386;GO:0003676	-	COG0513;virNOG10479	AL	sp|Q3E9C3|RH58_ARATH DEAD-box ATP-dependent RNA helicase 58, chloroplastic OS=Arabidopsis thaliana GN=RH58 PE=2 SV=1	gi|698526497|ref|XP_009760081.1| PREDICTED: DEAD-box ATP-dependent RNA helicase 58, chloroplastic isoform X3 [Nicotiana sylvestris] gi|1025239127|ref|XP_016486140.1| PREDICTED: DEAD-box ATP-dependent RNA helicase 58, chloroplastic isoform X3 [Nicotiana tabacum]
gene10372	-0.309363	0.174491	0.366885	-0.393833	0.000419466	0.00552103	0.141389	0.114143	0.231856	NW_015813936.1	14547	17834	+	3287	-	-	virNOG01663	S	sp|P37707|B2_DAUCA B2 protein OS=Daucus carota PE=2 SV=1	gi|698468085|ref|XP_009783276.1| PREDICTED: B2 protein-like [Nicotiana sylvestris] gi|1025292153|ref|XP_016497753.1| PREDICTED: B2 protein-like [Nicotiana tabacum]
gene10373	-0.0820482	0.665775	0.831477	0.126331	0.522546	0.753084	-0.19336	0.21179	0.364306	NW_015813936.1	18455	22002	-	3547	GO:0071819;GO:0000124;GO:0006406;GO:0005643;GO:0016578;GO:0070390;GO:0045893;GO:0006368;GO:0003713;GO:0015031	K11368	virNOG21760	K	sp|Q6NQ54|ENY2_ARATH Transcription and mRNA export factor ENY2 OS=Arabidopsis thaliana GN=At3g27100 PE=3 SV=1	gi|697184283|ref|XP_009601169.1| PREDICTED: transcription and mRNA export factor SUS1 {ECO:0000255|HAMAP-Rule:MF_03046} [Nicotiana tomentosiformis] gi|698468089|ref|XP_009783277.1| PREDICTED: transcription and mRNA export factor SUS1 [Nicotiana sylvestris] gi|1025204823|ref|XP_016478031.1| PREDICTED: transcription and mRNA export factor SUS1-like [Nicotiana tabacum] gi|1025292157|ref|XP_016497754…
gene10374	-0.0225133	0.822897	0.929081	-0.0586579	0.634056	0.827584	-0.070801	0.44619	0.61154	NW_015813936.1	22624	25738	-	3114	-	K11650	virNOG00319	KB	sp|Q9FMT4|SNF12_ARATH SWI/SNF complex component SNF12 homolog OS=Arabidopsis thaliana GN=At5g14170 PE=1 SV=1	gi|698468094|ref|XP_009783278.1| PREDICTED: SWI/SNF complex component SNF12 homolog [Nicotiana sylvestris] gi|1025292161|ref|XP_016497755.1| PREDICTED: SWI/SNF complex component SNF12 homolog [Nicotiana tabacum]
gene10375	0.339373	0.00116883	0.00819275	0.333251	0.009621	0.061492	-0.0149892	0.922602	0.967326	NW_015813938.1	3821	10691	+	6870	-	-	virNOG18454	S	-	gi|698503400|ref|XP_009797293.1| PREDICTED: uncharacterized protein LOC104243745 [Nicotiana sylvestris] gi|1025292169|ref|XP_016497758.1| PREDICTED: uncharacterized protein LOC107816548 [Nicotiana tabacum]
gene10376	-0.741024	0.0343988	0.118013	0.0794026	0.432744	0.68582	-0.416049	3.38679e-07	4.58314e-06	NW_015813938.1	37297	44800	+	7503	GO:0004553;GO:0009506;GO:0030247;GO:0005975;GO:0046658	K19893	virNOG00168	R	sp|Q93Z08|E136_ARATH Glucan endo-1,3-beta-glucosidase 6 OS=Arabidopsis thaliana GN=At5g58090 PE=1 SV=2	gi|698503398|ref|XP_009797292.1| PREDICTED: glucan endo-1,3-beta-glucosidase 6-like [Nicotiana sylvestris] gi|1025292173|ref|XP_016497759.1| PREDICTED: glucan endo-1,3-beta-glucosidase 6-like [Nicotiana tabacum]
gene10379	0.0439313	0.706596	0.858325	-0.0250296	0.880073	0.960969	-0.443853	1.62173e-05	0.000145373	NW_015813946.1	1795	9570	+	7775	GO:0043022;GO:0005509;GO:0016021;GO:0005739	K17800	KOG1043;virNOG00191	S	sp|Q5ZK33|LETM1_CHICK Mitochondrial proton/calcium exchanger protein OS=Gallus gallus GN=LETM1 PE=2 SV=1	gi|1025292181|ref|XP_016497761.1| PREDICTED: LETM1 and EF-hand domain-containing protein 1, mitochondrial-like [Nicotiana tabacum]
gene1038	0.0656282	0.488429	0.699399	0.254079	0.0212529	0.107478	0.0341399	0.682988	0.807497	NW_015789683.1	159735	163866	-	4131	-	-	virNOG21597	O	sp|Q9QZS2|RNF4_MOUSE E3 ubiquitin-protein ligase RNF4 OS=Mus musculus GN=Rnf4 PE=1 SV=1	gi|1025280855|ref|XP_016497622.1| PREDICTED: E3 ubiquitin-protein ligase RNF4-like [Nicotiana tabacum]
gene10380	0.149229	0.188549	0.386349	0.0760594	0.713566	0.874063	0.281255	0.0213908	0.0633067	NW_015813946.1	17851	23079	+	5228	-	-	virNOG11986	R	sp|Q8VZE4|PP299_ARATH Pentatricopeptide repeat-containing protein At4g01570 OS=Arabidopsis thaliana GN=At4g01570 PE=2 SV=1	gi|1025292202|ref|XP_016497762.1| PREDICTED: pentatricopeptide repeat-containing protein At4g01570-like [Nicotiana tabacum] gi|1025292206|ref|XP_016497763.1| PREDICTED: pentatricopeptide repeat-containing protein At4g01570-like [Nicotiana tabacum]
gene10381	0.115218	0.0813614	0.219138	0.00977693	0.946124	0.989948	0.146884	0.0457557	0.115343	NW_015813948.1	18346	31154	-	12808	-	K11498	virNOG06941	Z	sp|Q8W5R5|KN7D_ARATH Kinesin-like protein KIN-7D, mitochondrial OS=Arabidopsis thaliana GN=KIN7D PE=2 SV=1	gi|1025292213|ref|XP_016497765.1| PREDICTED: kinesin-related protein 4-like isoform X1 [Nicotiana tabacum]
gene10383	-0.0806214	0.357696	0.580183	0.255683	0.0183401	0.097051	0.0484559	0.613954	0.754481	NW_015813953.1	30758	33347	+	2589	-	-	virNOG07399;virNOG09204	S	-	gi|1025292225|ref|XP_016497768.1| PREDICTED: uncharacterized protein LOC107816555 [Nicotiana tabacum]
gene10385	-0.316505	2.16057e-06	3.49217e-05	-0.358645	0.000287095	0.00405753	-0.141033	0.0785257	0.174886	NW_015813956.1	178860	185407	+	6547	-	K01188	virNOG11338	G	sp|Q9FZE0|BGL40_ARATH Beta-glucosidase 40 OS=Arabidopsis thaliana GN=BGLU40 PE=2 SV=1	gi|698516092|ref|XP_009802933.1| PREDICTED: beta-glucosidase 40-like [Nicotiana sylvestris] gi|1025292234|ref|XP_016497770.1| PREDICTED: beta-glucosidase 40-like [Nicotiana tabacum]
gene10387	0.448229	0.000994707	0.00717229	-0.0145457	0.954178	0.993589	0.515123	0.000183079	0.00119759	NW_015813959.1	7523	14500	-	6977	-	-	virNOG02810	R	sp|Q9Y7K5|YGI3_SCHPO Uncharacterized WD repeat-containing protein C2A9.03 OS=Schizosaccharomyces pombe (strain 972 / ATCC 24843) GN=SPBC2A9.03 PE=4 SV=2	gi|1025292238|ref|XP_016497771.1| PREDICTED: uncharacterized WD repeat-containing protein C2A9.03-like [Nicotiana tabacum]
gene10388	-0.314479	0.0627945	0.182972	0.250003	0.00799738	0.0537138	0.152003	0.0247382	0.0712456	NW_015813960.1	20140	25456	+	5316	GO:0005622;GO:0008270	-	virNOG09433	R	sp|Q9LUA9|COL10_ARATH Zinc finger protein CONSTANS-LIKE 10 OS=Arabidopsis thaliana GN=COL10 PE=1 SV=1	gi|698486116|ref|XP_009789805.1| PREDICTED: zinc finger protein CONSTANS-LIKE 10-like isoform X2 [Nicotiana sylvestris] gi|1025292245|ref|XP_016497773.1| PREDICTED: zinc finger protein CONSTANS-LIKE 10-like [Nicotiana tabacum]
gene1039	0.128053	0.622445	0.801806	-0.575006	0.0119627	0.0719647	0.0960373	0.594903	0.739365	NW_015789683.1	196939	199453	-	2514	GO:0003688;GO:0032508;GO:0006279;GO:0003697;GO:0031298;GO:0048229;GO:0003682;GO:0005656;GO:1900087;GO:1902977;GO:0000727;GO:0006270;GO:0031261;GO:0031938;GO:0006267;GO:0043138	K06628	virNOG07752	L	sp|Q55GA4|CDC45_DICDI Cell division control protein 45 homolog OS=Dictyostelium discoideum GN=cdc45 PE=3 SV=1	gi|697113010|ref|XP_009610385.1| PREDICTED: cell division control protein 45 homolog [Nicotiana tomentosiformis] gi|1025280859|ref|XP_016497627.1| PREDICTED: cell division control protein 45 homolog [Nicotiana tabacum]
gene10390	0.121092	0.771051	0.898374	0.0449631	0.727903	0.88182	0.351774	0.00203831	0.00925382	NW_015813960.1	68794	71466	+	2672	-	K16285	strNOG19694;virNOG19763	O	sp|Q9SI09|XERIC_ARATH Probable E3 ubiquitin-protein ligase XERICO OS=Arabidopsis thaliana GN=XERICO PE=1 SV=1	gi|1025292249|ref|XP_016497775.1| PREDICTED: probable E3 ubiquitin-protein ligase XERICO [Nicotiana tabacum]
gene10391	0.874469	0.106179	0.263575	0.354917	0.0983666	0.296452	0.0603946	0.905078	0.956769	NW_015813963.1	7	1163	-	1156	-	-	KOG4306;NOG27913;virNOG06719	ST	sp|P34024|PLC_LISMO 1-phosphatidylinositol phosphodiesterase OS=Listeria monocytogenes serovar 1/2a (strain ATCC BAA-679 / EGD-e) GN=plcA PE=1 SV=1	gi|1025292253|ref|XP_016497776.1| PREDICTED: 1-phosphatidylinositol phosphodiesterase-like, partial [Nicotiana tabacum]
gene10397	0.0638274	0.500246	0.708928	-0.168322	0.129977	0.350763	0.161219	0.0324432	0.0880303	NW_015814015.1	22382	27752	-	5370	-	-	virNOG00127	R	sp|Q9M1S3|ARP1_ARATH Probable RNA-binding protein ARP1 OS=Arabidopsis thaliana GN=ARP1 PE=2 SV=1	gi|1025292283|ref|XP_016497783.1| PREDICTED: RNA-binding protein 38-like isoform X3 [Nicotiana tabacum]
gene104	-0.0249464	0.821821	0.92861	0.0156616	0.934497	0.984638	-0.0103885	0.934619	0.974306	NW_015787456.1	779	8565	-	7786	-	-	virNOG12052	R	sp|Q9C5G0|SUF4_ARATH Protein SUPPRESSOR OF FRI 4 OS=Arabidopsis thaliana GN=SUF4 PE=1 SV=1	gi|1025006655|ref|XP_016497911.1| PREDICTED: protein SUPPRESSOR OF FRI 4-like, partial [Nicotiana tabacum]
gene1040	0.0756038	0.656366	0.825808	-0.141642	0.472034	0.715538	0.304973	0.0615276	0.144792	NW_015789683.1	200940	205281	-	4341	-	K13456	virNOG10155;virNOG18571	ST	sp|Q8GYN5|RIN4_ARATH RPM1-interacting protein 4 OS=Arabidopsis thaliana GN=RIN4 PE=1 SV=1	gi|697113006|ref|XP_009610383.1| PREDICTED: RPM1-interacting protein 4 isoform X2 [Nicotiana tomentosiformis] gi|1025280863|ref|XP_016497637.1| PREDICTED: RPM1-interacting protein 4-like isoform X1 [Nicotiana tabacum]
gene10402	0.237961	0.000413525	0.00343322	0.0983123	0.318594	0.582446	0.0858214	0.188137	0.335098	NW_015814045.1	18684	25178	+	6494	GO:0016920;GO:0006508;GO:0005829	K01304	virNOG10309	O	sp|O73944|PCP_PYRFU Pyrrolidone-carboxylate peptidase OS=Pyrococcus furiosus (strain ATCC 43587 / DSM 3638 / JCM 8422 / Vc1) GN=pcp PE=1 SV=1	gi|697123750|ref|XP_009615873.1| PREDICTED: uncharacterized protein LOC104108517 [Nicotiana tomentosiformis] gi|697123752|ref|XP_009615874.1| PREDICTED: uncharacterized protein LOC104108517 [Nicotiana tomentosiformis] gi|698527633|ref|XP_009760661.1| PREDICTED: uncharacterized protein LOC104212983 [Nicotiana sylvestris] gi|698527635|ref|XP_009760662.1| PREDICTED: uncharacterized protein LOC104212…
gene10404	0.123325	0.360527	0.582929	0.000689131	1	1	-0.287905	0.0548129	0.132553	NW_015814045.1	38730	42860	-	4130	GO:0008270;GO:0003676	K13152	virNOG24172	A	sp|Q0JP11|C3H3_ORYSJ Zinc finger CCCH domain-containing protein 3 OS=Oryza sativa subsp. japonica GN=Os01g0252200 PE=2 SV=2	gi|698527627|ref|XP_009760658.1| PREDICTED: zinc finger CCCH domain-containing protein 3 isoform X2 [Nicotiana sylvestris] gi|1025292315|ref|XP_016497791.1| PREDICTED: zinc finger CCCH domain-containing protein 3-like isoform X2 [Nicotiana tabacum]
gene10409	-0.422773	0.141014	0.319026	0.250962	0.228416	0.483536	0.255898	0.200328	0.350334	NW_015814065.1	11616	14879	+	3263	-	-	-	-	-	-
gene1041	-0.140321	0.569443	0.762779	-0.276234	0.131741	0.353716	-0.0905866	0.626318	0.76397	NW_015789683.1	263860	266604	+	2744	GO:0006886;GO:0005783;GO:0016021	K14009	virNOG01835	V	-	gi|697113002|ref|XP_009610381.1| PREDICTED: uncharacterized protein LOC104104089 [Nicotiana tomentosiformis] gi|1025280886|ref|XP_016497690.1| PREDICTED: uncharacterized protein LOC107816477 [Nicotiana tabacum]
gene10412	-0.00534804	0.90465	0.971661	-0.133692	0.168736	0.408224	0.0355703	0.622959	0.761134	NW_015814079.1	1841	5428	-	3587	GO:0015991;GO:0000220;GO:0016021;GO:0007035;GO:0046961	K02155	COG0636;virNOG08834	C	sp|O24011|VATL_SOLLC V-type proton ATPase 16 kDa proteolipid subunit OS=Solanum lycopersicum PE=2 SV=1	gi|224103313|ref|XP_002313006.1| Vacuolar ATP synthase 16 kDa proteolipid subunit 1/3/5 family protein [Populus trichocarpa] gi|222849414|gb|EEE86961.1| Vacuolar ATP synthase 16 kDa proteolipid subunit 1/3/5 family protein [Populus trichocarpa]
gene10414	-0.216917	0.000434886	0.00358309	-0.177072	0.105216	0.308727	0.304646	0.000128384	0.000878673	NW_015814080.1	36692	38330	-	1638	-	K14484	virNOG18059;virNOG18334	SK	sp|O24542|AX22D_VIGRR Auxin-induced protein 22D OS=Vigna radiata var. radiata GN=AUX22D PE=2 SV=1	gi|698478934|ref|XP_009786590.1| PREDICTED: auxin-induced protein 22D-like [Nicotiana sylvestris] gi|1025292358|ref|XP_016497801.1| PREDICTED: auxin-induced protein 22D-like [Nicotiana tabacum]
gene10416	-0.0324899	0.580521	0.771598	-0.106379	0.272964	0.534802	0.0726247	0.269516	0.433164	NW_015814083.1	11166	19378	-	8212	-	K00326	virNOG11087	HC	sp|P83291|NB5R2_ARATH NADH-cytochrome b5 reductase-like protein OS=Arabidopsis thaliana GN=CBR2 PE=1 SV=2	gi|1025292378|ref|XP_016497807.1| PREDICTED: NADH-cytochrome b5 reductase-like protein [Nicotiana tabacum]
gene10420	-0.0332095	0.414317	0.633737	0.032555	0.703261	0.867867	0.180143	0.000780247	0.00412096	NW_015814105.1	9965	11129	+	1164	GO:0006508;GO:0004176	-	virNOG04141	O	sp|P36774|LON2_MYXXA Lon protease 2 OS=Myxococcus xanthus GN=lon2 PE=1 SV=3	gi|698558454|ref|XP_009771292.1| PREDICTED: uncharacterized protein LOC104221853 [Nicotiana sylvestris] gi|1025292386|ref|XP_016497809.1| PREDICTED: lon protease 2-like [Nicotiana tabacum]
gene10421	0.0987452	0.253159	0.468256	0.0473714	0.691303	0.860481	0.200381	0.0650456	0.150954	NW_015814105.1	13975	17716	-	3741	GO:0005783;GO:0008234;GO:0006508;GO:0005773	-	virNOG05338;virNOG03724	O	sp|Q9LT78|RD21C_ARATH Probable cysteine protease RD21C OS=Arabidopsis thaliana GN=RD21C PE=1 SV=1	gi|698558457|ref|XP_009771293.1| PREDICTED: zingipain-2 [Nicotiana sylvestris] gi|1025292390|ref|XP_016497810.1| PREDICTED: zingipain-2-like [Nicotiana tabacum]
gene10424	0.210615	0.0581876	0.17309	0.141554	0.287758	0.550223	0.27105	0.0454394	0.114732	NW_015814106.1	15829	24982	+	9153	GO:0044599	K19025	virNOG09080	S	-	gi|698493139|ref|XP_009792863.1| PREDICTED: AP-5 complex subunit zeta-1 [Nicotiana sylvestris] gi|1025292394|ref|XP_016497813.1| PREDICTED: AP-5 complex subunit zeta-1 [Nicotiana tabacum]
gene10426	-0.233442	0.0144209	0.0613947	0.0952508	0.531946	0.759828	0.104034	0.41851	0.585467	NW_015814109.1	3559	7803	+	4244	-	-	virNOG18809	K	sp|Q56XP9|ERFL1_ARATH Ethylene-responsive transcription factor-like protein At4g13040 OS=Arabidopsis thaliana GN=At4g13040 PE=2 SV=2	gi|697112758|ref|XP_009610259.1| PREDICTED: ethylene-responsive transcription factor-like protein At4g13040 isoform X2 [Nicotiana tomentosiformis] gi|1025292408|ref|XP_016497817.1| PREDICTED: ethylene-responsive transcription factor-like protein At4g13040 isoform X2 [Nicotiana tabacum]
gene10427	0.726982	0.000718058	0.00542465	-0.148938	0.499718	0.736671	0.171313	0.43083	0.596947	NW_015814109.1	10992	14268	+	3276	GO:0071806;GO:0015266;GO:0033365	-	virNOG18578	U	-	gi|697112750|ref|XP_009610254.1| PREDICTED: uncharacterized protein LOC104103987 [Nicotiana tomentosiformis] gi|1025292411|ref|XP_016497818.1| PREDICTED: uncharacterized protein LOC107816604 [Nicotiana tabacum]
gene10428	-0.0345082	0.751373	0.886275	0.0469591	0.702408	0.867423	-0.100606	0.295267	0.462222	NW_015814109.1	15227	21814	-	6587	-	-	virNOG02255	K	sp|Q945P0|FHA1_TOBAC Transcriptional activator FHA1 OS=Nicotiana tabacum GN=FHA1 PE=1 SV=1	gi|697112748|ref|XP_009610253.1| PREDICTED: uncharacterized protein LOC104103986 [Nicotiana tomentosiformis] gi|1025292414|ref|XP_016497819.1| PREDICTED: transcriptional activator FHA1-like [Nicotiana tabacum]
gene10429	0.130623	0.614357	0.796029	0.948026	0.00271118	0.0237493	-0.147398	0.772486	0.869673	NW_015814115.1	29477	31270	-	1793	-	-	virNOG18645	K	sp|Q8GWK7|BEE3_ARATH Transcription factor BEE 3 OS=Arabidopsis thaliana GN=BEE3 PE=2 SV=1	gi|1025292418|ref|XP_016497820.1| PREDICTED: transcription factor BEE 3-like [Nicotiana tabacum]
gene10430	0.123085	0.12511	0.294569	0.304233	0.00701457	0.0486893	0.336345	3.64091e-05	0.000296062	NW_015814118.1	1012	6535	+	5523	GO:0006665;GO:0005764	K12382	virNOG20067	IG	sp|P07602|SAP_HUMAN Prosaposin OS=Homo sapiens GN=PSAP PE=1 SV=2	gi|698537132|ref|XP_009764732.1| PREDICTED: prosaposin-like [Nicotiana sylvestris] gi|1025292422|ref|XP_016497821.1| PREDICTED: prosaposin-like [Nicotiana tabacum] gi|1025292426|ref|XP_016497822.1| PREDICTED: prosaposin-like [Nicotiana tabacum] gi|1025292430|ref|XP_016497823.1| PREDICTED: prosaposin-like [Nicotiana tabacum] gi|1025292436|ref|XP_016497824.1| PREDICTED: prosaposin-like [Nicotiana t…
gene10432	0.194766	0.0163015	0.0674316	0.174703	0.0924298	0.284967	0.031021	0.775296	0.871665	NW_015814130.1	48766	53665	-	4899	-	K14803	virNOG04200	T	sp|P93006|P2C27_ARATH Probable protein phosphatase 2C 27 OS=Arabidopsis thaliana GN=PP2C27 PE=2 SV=1	gi|698579252|ref|XP_009776968.1| PREDICTED: probable protein phosphatase 2C 27 isoform X1 [Nicotiana sylvestris] gi|1025292444|ref|XP_016497826.1| PREDICTED: probable protein phosphatase 2C 27 [Nicotiana tabacum]
gene10434	0.415037	0.0960063	0.245631	-0.294649	0.183771	0.428403	-0.301102	0.245615	0.404995	NW_015814136.1	2104	3107	-	1003	-	-	virNOG27250	S	-	gi|698547870|ref|XP_009768156.1| PREDICTED: uncharacterized protein LOC104219216 [Nicotiana sylvestris] gi|1025292452|ref|XP_016497828.1| PREDICTED: uncharacterized protein LOC107816611 [Nicotiana tabacum]
gene10435	0.107973	0.650328	0.821994	-0.201934	0.337968	0.603446	0.332493	0.083283	0.182665	NW_015814136.1	5679	8004	-	2325	-	K03018	virNOG02633;virNOG15938	K	sp|F4JXF9|NRPC1_ARATH DNA-directed RNA polymerase III subunit 1 OS=Arabidopsis thaliana GN=NRPC1 PE=2 SV=1	gi|1025316055|ref|XP_016503121.1| PREDICTED: DNA-directed RNA polymerase III subunit 1-like, partial [Nicotiana tabacum]
gene10437	-0.125598	0.435226	0.653716	-0.031202	0.856657	0.950288	-0.23224	0.0984383	0.207667	NW_015814152.1	5202	9722	+	4520	-	-	virNOG24853	S	-	gi|698589291|ref|XP_009779691.1| PREDICTED: uncharacterized protein LOC104228844 [Nicotiana sylvestris] gi|1025292471|ref|XP_016497832.1| PREDICTED: uncharacterized protein LOC107816615 [Nicotiana tabacum] gi|1025292475|ref|XP_016497833.1| PREDICTED: uncharacterized protein LOC107816615 [Nicotiana tabacum]
gene10438	0.0702151	0.729133	0.871688	-0.0325722	0.901794	0.970866	0.274556	0.0843781	0.184504	NW_015814160.1	172	3781	+	3609	-	K14509	COG0642;virNOG02271	T	sp|Q41342|ETR1_SOLLC Ethylene receptor 1 OS=Solanum lycopersicum GN=ETR1 PE=1 SV=1	gi|698481025|ref|XP_009787528.1| PREDICTED: ethylene receptor 1 [Nicotiana sylvestris]
gene10439	0.20994	0.0922511	0.238711	0.227314	0.0667366	0.231018	0.157231	0.122705	0.244698	NW_015814161.1	19696	23549	-	3853	-	-	virNOG05888	S	-	gi|1025292483|ref|XP_016497836.1| PREDICTED: vacuolar protein sorting-associated protein 27-like, partial [Nicotiana tabacum]
gene1044	0.212188	0.0388599	0.129202	-0.0335644	0.791926	0.917429	0.251937	0.00428721	0.0171822	NW_015789683.1	270886	276933	+	6047	-	K05291	virNOG02412	OM	sp|Q6PD26|PIGS_MOUSE GPI transamidase component PIG-S OS=Mus musculus GN=Pigs PE=1 SV=3	gi|1025280883|ref|XP_016497679.1| PREDICTED: GPI transamidase component PIG-S-like isoform X2 [Nicotiana tabacum]
gene10444	-0.0247159	0.747311	0.883357	0.0975792	0.472321	0.715637	0.170063	0.0564064	0.135489	NW_015814184.1	96644	100017	+	3373	-	-	virNOG01979	R	sp|Q9SVW8|PIRL4_ARATH Plant intracellular Ras-group-related LRR protein 4 OS=Arabidopsis thaliana GN=PIRL4 PE=1 SV=1	gi|1025292512|ref|XP_016497841.1| PREDICTED: plant intracellular Ras-group-related LRR protein 4-like [Nicotiana tabacum]
gene10446	0.395023	0.00125684	0.00869712	0.490964	0.00175077	0.0169355	0.375863	0.0015555	0.00739939	NW_015814184.1	199489	209013	+	9524	-	K15601	virNOG07059	K	sp|Q9SSE9|JMJ25_ARATH Lysine-specific demethylase JMJ25 OS=Arabidopsis thaliana GN=JMJ25 PE=1 SV=1	gi|1025292516|ref|XP_016497842.1| PREDICTED: lysine-specific demethylase JMJ25-like, partial [Nicotiana tabacum]
gene10449	0.417946	3.80614e-13	1.86115e-11	0.574446	2.67685e-06	8.13093e-05	-0.396844	0.000631784	0.0034482	NW_015814208.1	7085	10816	+	3731	GO:0055114;GO:0050662;GO:0016621	K09753	virNOG04079	Q	sp|Q9S9N9|CCR1_ARATH Cinnamoyl-CoA reductase 1 OS=Arabidopsis thaliana GN=CCR1 PE=1 SV=1	gi|698531087|ref|XP_009762377.1| PREDICTED: cinnamoyl-CoA reductase 1-like [Nicotiana sylvestris] gi|1025033715|ref|XP_016443347.1| PREDICTED: cinnamoyl-CoA reductase 1-like [Nicotiana tabacum]
gene1045	0.0996014	0.306762	0.527321	0.127146	0.295183	0.558441	-0.0639143	0.556774	0.707859	NW_015789683.1	277208	285618	-	8410	-	-	virNOG14454	A	sp|Q9Y6Y8|S23IP_HUMAN SEC23-interacting protein OS=Homo sapiens GN=SEC23IP PE=1 SV=1	gi|1025280890|ref|XP_016497695.1| PREDICTED: ankyrin repeat and SAM domain-containing protein 6-like [Nicotiana tabacum]
gene10451	-0.0605945	0.712206	0.861652	-0.145236	0.448113	0.698168	-0.279706	0.0994772	0.209344	NW_015814212.1	30430	31944	-	1514	-	-	virNOG18363	S	-	gi|1025292531|ref|XP_016497846.1| PREDICTED: uncharacterized protein LOC107816630 [Nicotiana tabacum]
gene10452	-0.0419538	0.791244	0.910603	0.341716	0.116377	0.328351	0.353504	9.7952e-05	0.000694514	NW_015814221.1	461	8624	-	8163	-	K14326	COG1112;virNOG01036	AL	sp|Q9FJR0|RENT1_ARATH Regulator of nonsense transcripts 1 homolog OS=Arabidopsis thaliana GN=UPF1 PE=1 SV=2	gi|1025292533|ref|XP_016497847.1| PREDICTED: regulator of nonsense transcripts 1 homolog [Nicotiana tabacum] gi|1025292535|ref|XP_016497848.1| PREDICTED: regulator of nonsense transcripts 1 homolog [Nicotiana tabacum]
gene10454	0.330779	0.363419	0.585803	0.494034	0.098463	0.296558	0.447459	0.263503	0.426273	NW_015814225.1	13647	14429	+	782	-	-	-	-	-	-
gene10458	0.431802	9.80077e-05	0.000996653	0.121782	0.501091	0.737596	-0.282511	0.0272933	0.076738	NW_015814238.1	10586	16490	+	5904	GO:0006338;GO:0090544	-	virNOG01328	S	sp|Q9LS90|LFR_ARATH Armadillo repeat-containing protein LFR OS=Arabidopsis thaliana GN=LFR PE=2 SV=1	gi|698532206|ref|XP_009762932.1| PREDICTED: uncharacterized protein LOC104214905 [Nicotiana sylvestris] gi|1025292560|ref|XP_016497856.1| PREDICTED: armadillo repeat-containing protein LFR-like [Nicotiana tabacum]
gene10462	0.0369404	0.730776	0.87249	-0.0686761	0.671479	0.849944	0.330351	0.00215845	0.00972499	NW_015814250.1	13831	28698	-	14867	-	K18468	virNOG04442	U	sp|F4I0P8|VP35B_ARATH Vacuolar protein sorting-associated protein 35B OS=Arabidopsis thaliana GN=VPS35B PE=1 SV=1	gi|1025292595|ref|XP_016497860.1| PREDICTED: vacuolar protein sorting-associated protein 35B-like [Nicotiana tabacum]
gene10464	0.244695	0.0221059	0.0849809	-0.026141	0.873706	0.957773	-0.0216951	0.89905	0.952994	NW_015814283.1	653	1908	+	1255	GO:0030246	-	virNOG06159	R	sp|Q39688|EP1G_DAUCA Epidermis-specific secreted glycoprotein EP1 OS=Daucus carota GN=EP1 PE=1 SV=1	gi|1027854839|ref|NP_001312908.1| epidermis-specific secreted glycoprotein EP1-like precursor [Nicotiana tabacum] gi|698504752|ref|XP_009797872.1| PREDICTED: epidermis-specific secreted glycoprotein EP1-like [Nicotiana sylvestris] gi|698587146|ref|XP_009779101.1| PREDICTED: epidermis-specific secreted glycoprotein EP1-like [Nicotiana sylvestris] gi|392529022|gb|AFM78311.1| mannose-binding lectin …
gene10468	-0.251705	0.0581304	0.173025	-0.124844	0.567352	0.785183	-0.00307283	1	1	NW_015814307.1	320	6249	-	5929	-	-	virNOG01747	S	sp|Q9LFA4|IQM3_ARATH IQ domain-containing protein IQM3 OS=Arabidopsis thaliana GN=IQM3 PE=2 SV=1	gi|1025292634|ref|XP_016497870.1| PREDICTED: IQ domain-containing protein IQM3-like isoform X1 [Nicotiana tabacum]
gene10469	-0.113512	0.518064	0.722745	-0.0526169	0.825451	0.935773	-0.360531	0.0169743	0.0527173	NW_015814320.1	11522	15736	+	4214	-	-	virNOG15182	R	sp|Q6DCC7|LYSM4_XENLA LysM and putative peptidoglycan-binding domain-containing protein 4 OS=Xenopus laevis GN=lysmd4 PE=2 SV=1	gi|698544985|ref|XP_009767238.1| PREDICTED: uncharacterized protein LOC104218440 [Nicotiana sylvestris] gi|1025292646|ref|XP_016497873.1| PREDICTED: uncharacterized protein LOC107816652 [Nicotiana tabacum]
gene10471	0.784271	0.465117	0.679717	0.505605	0.0454216	0.180617	-0.156777	0.353441	0.522561	NW_015814333.1	3062	4401	-	1339	-	-	virNOG02629	O	sp|Q93ZT5|EDL3_ARATH EID1-like F-box protein 3 OS=Arabidopsis thaliana GN=EDL3 PE=2 SV=1	gi|698540043|ref|XP_009765628.1| PREDICTED: EID1-like F-box protein 3 [Nicotiana sylvestris] gi|1025195943|ref|XP_016477992.1| PREDICTED: EID1-like F-box protein 3 [Nicotiana tabacum]
gene10473	0.193961	0.320978	0.542033	1.2363	9.57572e-06	0.000242603	-0.458205	0.104636	0.217492	NW_015814351.1	86	699	+	613	-	K09338	virNOG01640	K	sp|Q05466|HAT4_ARATH Homeobox-leucine zipper protein HAT4 OS=Arabidopsis thaliana GN=HAT4 PE=1 SV=1	gi|1025292658|ref|XP_016497876.1| PREDICTED: homeobox-leucine zipper protein HAT4-like [Nicotiana tabacum]
gene10480	-0.166768	0.14972	0.33208	-0.303497	0.142891	0.370837	-0.662348	0.00654064	0.0243271	NW_015814368.1	33035	34906	+	1871	-	K14496	virNOG05648;virNOG33745	TR	sp|O80920|PYL4_ARATH Abscisic acid receptor PYL4 OS=Arabidopsis thaliana GN=PYL4 PE=1 SV=1	gi|1027852596|ref|NP_001312909.1| abscisic acid receptor PYL4-like [Nicotiana tabacum] gi|62867576|emb|CAI84653.1| hypothetical protein [Nicotiana tabacum]
gene10481	0.37964	0.00660578	0.0334938	0.145016	0.507951	0.742386	0.790936	2.44315e-10	6.35095e-09	NW_015814368.1	47136	54110	-	6974	-	-	virNOG28344;virNOG02250	D	sp|Q1HG60|PIF1_RAT ATP-dependent DNA helicase PIF1 OS=Rattus norvegicus GN=Pif1 PE=2 SV=1	gi|697135917|ref|XP_009622028.1| PREDICTED: uncharacterized protein LOC104113545 isoform X1 [Nicotiana tomentosiformis] gi|697135919|ref|XP_009622029.1| PREDICTED: uncharacterized protein LOC104113545 isoform X1 [Nicotiana tomentosiformis] gi|697135921|ref|XP_009622030.1| PREDICTED: uncharacterized protein LOC104113545 isoform X1 [Nicotiana tomentosiformis] gi|697135923|ref|XP_009622031.1| PREDIC…
gene10482	-0.188382	0.553432	0.750372	0.635666	0.0247468	0.119608	-0.766822	0.000178203	0.00116965	NW_015814369.1	1477	2604	+	1127	GO:0016021	-	virNOG16407	S	sp|Q9ZVD2|NHL13_ARATH NDR1/HIN1-like protein 13 OS=Arabidopsis thaliana GN=NHL13 PE=2 SV=1	gi|1025292696|ref|XP_016497882.1| PREDICTED: NDR1/HIN1-Like protein 3-like [Nicotiana tabacum]
gene10483	0.0783202	0.321417	0.542465	0.36857	0.00254086	0.0226001	0.0417877	0.619127	0.758401	NW_015814369.1	3498	10822	-	7324	-	-	virNOG04302	S	sp|Q93YU8|NRG2_ARATH Nitrate regulatory gene2 protein OS=Arabidopsis thaliana GN=NRG2 PE=1 SV=1	gi|1025292700|ref|XP_016497883.1| PREDICTED: uncharacterized protein LOC107816668 [Nicotiana tabacum]
gene10484	-0.0101321	0.929774	0.984052	-0.184415	0.102086	0.303049	0.0731443	0.416764	0.58379	NW_015814370.1	28948	35502	+	6554	-	-	virNOG00908	R	sp|O43374|RASL2_HUMAN Ras GTPase-activating protein 4 OS=Homo sapiens GN=RASA4 PE=2 SV=2	gi|1025292706|ref|XP_016497885.1| PREDICTED: synaptotagmin-5-like isoform X2 [Nicotiana tabacum]
gene10485	0.904719	0.0350797	0.119696	0.519012	0.0290501	0.133266	-0.425607	0.0991609	0.20883	NW_015814375.1	2615	4927	-	2312	-	K09286	virNOG05028	K	sp|O82132|DRE2A_ARATH Dehydration-responsive element-binding protein 2A OS=Arabidopsis thaliana GN=DREB2A PE=1 SV=1	gi|698536385|ref|XP_009764492.1| PREDICTED: dehydration-responsive element-binding protein 2A-like [Nicotiana sylvestris] gi|1025292710|ref|XP_016497887.1| PREDICTED: dehydration-responsive element-binding protein 2A-like [Nicotiana tabacum]
gene10487	0.552639	5.77286e-12	2.4744e-10	0.540181	7.87498e-09	4.70808e-07	-0.436574	9.96916e-11	2.82167e-09	NW_015814379.1	6262	10786	+	4524	-	-	virNOG07172;NOG34508	SR	-	gi|1025292714|ref|XP_016497888.1| PREDICTED: uncharacterized protein LOC107816672 [Nicotiana tabacum]
gene10488	-0.128516	0.114233	0.27693	-0.0216716	0.855389	0.949923	0.147905	0.0844843	0.184658	NW_015814381.1	39220	47648	+	8428	-	-	virNOG02422	S	-	gi|1025292730|ref|XP_016497892.1| PREDICTED: uncharacterized protein LOC107816675 isoform X2 [Nicotiana tabacum]
gene10490	-0.0615202	0.324204	0.545292	-0.179604	0.0593724	0.214203	0.321789	2.70604e-07	3.76919e-06	NW_015814381.1	70009	75621	-	5612	GO:0006457;GO:0005524;GO:0051082;GO:0006950	K09487	virNOG04777	O	sp|P35016|ENPL_CATRO Endoplasmin homolog OS=Catharanthus roseus GN=HSP90 PE=2 SV=1	gi|1025292738|ref|XP_016497895.1| PREDICTED: endoplasmin homolog [Nicotiana tabacum]
gene10491	0.0279695	0.664609	0.830912	-0.121441	0.209688	0.461336	0.144522	0.0129436	0.0423209	NW_015814381.1	90993	96289	-	5296	GO:0006457;GO:0005524;GO:0051082;GO:0006950	K09487	virNOG04777	O	sp|P35016|ENPL_CATRO Endoplasmin homolog OS=Catharanthus roseus GN=HSP90 PE=2 SV=1	gi|1027854188|ref|NP_001312910.1| endoplasmin homolog precursor [Nicotiana tabacum] gi|365189292|dbj|BAL42333.1| Heat shock protein 90 [Nicotiana tabacum]
gene10492	0.104305	0.432394	0.651432	0.346032	0.0124668	0.0741176	-0.121839	0.398746	0.566739	NW_015814381.1	98720	105838	-	7118	-	-	virNOG04073	S	-	gi|1025292748|ref|XP_016497897.1| PREDICTED: uncharacterized protein LOC107816678 isoform X2 [Nicotiana tabacum]
gene10494	-0.0781031	0.732502	0.873574	-0.0798621	0.716454	0.875745	-0.285678	0.072555	0.164553	NW_015814381.1	161935	166616	-	4681	GO:0006363;GO:0008270;GO:0001054;GO:0005736;GO:0003676	K03000	virNOG22279	K	sp|Q1RMP0|RPA12_BOVIN DNA-directed RNA polymerase I subunit RPA12 OS=Bos taurus GN=ZNRD1 PE=2 SV=1	gi|1025292778|ref|XP_016497905.1| PREDICTED: DNA-directed RNA polymerase I subunit RPA12-like [Nicotiana tabacum]
gene10498	0.112037	0.513792	0.719579	0.169751	0.496308	0.734482	0.158698	0.201768	0.352191	NW_015814385.1	25	8315	+	8290	-	K12391	virNOG00027	U	sp|Q9ZUI6|AP1G2_ARATH AP-1 complex subunit gamma-2 OS=Arabidopsis thaliana GN=At1g60070 PE=1 SV=2	gi|1025292794|ref|XP_016497909.1| PREDICTED: AP-1 complex subunit gamma-2 [Nicotiana tabacum]
gene10500	0.0547301	0.251744	0.46653	-0.0175973	0.906674	0.973339	-0.13588	0.107561	0.222061	NW_015814404.1	16051	18016	-	1965	GO:0019901;GO:0000079	-	virNOG15962	R	sp|Q9LJ45|CCU11_ARATH Cyclin-U1-1 OS=Arabidopsis thaliana GN=CYCU1-1 PE=1 SV=1	gi|698463346|ref|XP_009782196.1| PREDICTED: cyclin-U1-1 [Nicotiana sylvestris] gi|1025292802|ref|XP_016497912.1| PREDICTED: cyclin-U1-1-like [Nicotiana tabacum]
gene10503	-0.314438	0.00538317	0.0284573	-0.121632	0.317453	0.581336	-0.448335	1.55593e-06	1.80521e-05	NW_015814423.1	47569	50650	+	3081	GO:0005739	-	virNOG09149	R	sp|O22714|PPR86_ARATH Pentatricopeptide repeat-containing protein At1g60770 OS=Arabidopsis thaliana GN=At1g60770 PE=2 SV=1	gi|1025292818|ref|XP_016497916.1| PREDICTED: pentatricopeptide repeat-containing protein At1g60770-like [Nicotiana tabacum]
gene10504	0.161747	0.00542634	0.0286414	-0.548408	1.83536e-10	1.58905e-08	0.197463	0.000611305	0.0033548	NW_015814423.1	50753	53588	-	2835	-	-	virNOG08497	T	sp|Q9LTC0|PBL19_ARATH Probable serine/threonine-protein kinase PBL19 OS=Arabidopsis thaliana GN=PBL19 PE=1 SV=1	gi|697170432|ref|XP_009594135.1| PREDICTED: probable receptor-like protein kinase At5g47070 [Nicotiana tomentosiformis] gi|697170434|ref|XP_009594136.1| PREDICTED: probable receptor-like protein kinase At5g47070 [Nicotiana tomentosiformis] gi|697170436|ref|XP_009594137.1| PREDICTED: probable receptor-like protein kinase At5g47070 [Nicotiana tomentosiformis] gi|1025292822|ref|XP_016497917.1| PREDI…
gene10505	-0.0348354	0.896728	0.968057	-0.130095	0.504655	0.739961	0.079479	0.547633	0.700248	NW_015814424.1	772	3994	+	3222	-	K15176	virNOG08297;KOG2002	P	sp|B5X0I6|VIP6_ARATH Protein CTR9 homolog OS=Arabidopsis thaliana GN=VIP6 PE=1 SV=1	gi|1025369023|ref|XP_016514204.1| PREDICTED: protein CTR9 homolog [Nicotiana tabacum]
gene10508	0.468561	2.14003e-06	3.46441e-05	0.240021	0.0718106	0.242172	0.488207	7.36823e-06	7.24544e-05	NW_015814424.1	51546	59135	-	7589	-	-	virNOG01402	T	sp|Q9ULE3|DEN2A_HUMAN DENN domain-containing protein 2A OS=Homo sapiens GN=DENND2A PE=2 SV=4	gi|697175713|ref|XP_009596798.1| PREDICTED: uncharacterized protein LOC104092828 isoform X3 [Nicotiana tomentosiformis] gi|1025292857|ref|XP_016497924.1| PREDICTED: uncharacterized protein LOC107816696 isoform X2 [Nicotiana tabacum]
gene1051	0.221421	0.22021	0.427907	0.360477	0.0219295	0.109964	0.140535	0.205101	0.356338	NW_015789704.1	849	8515	+	7666	GO:0005216;GO:0034220;GO:0016021	K05391	virNOG05568	P	sp|Q8L7Z0|CNG17_ARATH Cyclic nucleotide-gated ion channel 17 OS=Arabidopsis thaliana GN=CNGC17 PE=1 SV=1	gi|1025280913|ref|XP_016497774.1| PREDICTED: probable cyclic nucleotide-gated ion channel 17 [Nicotiana tabacum]
gene10511	-0.0149775	0.87383	0.95708	-0.238659	0.0149427	0.0843433	0.0756575	0.323801	0.492135	NW_015814429.1	70486	75132	-	4646	-	-	virNOG16871	S	sp|Q9M098|EBFC1_ARATH Nucleoid-associated protein At4g30620, chloroplastic OS=Arabidopsis thaliana GN=At4g30620 PE=1 SV=1	gi|698525011|ref|XP_009759317.1| PREDICTED: uncharacterized protein LOC104211875 [Nicotiana sylvestris] gi|1025292869|ref|XP_016497927.1| PREDICTED: nucleoid-associated protein At2g24020, chloroplastic-like [Nicotiana tabacum]
gene10513	-0.398397	0.0803373	0.217289	-0.599542	0.016342	0.0896387	0.675692	7.83014e-05	0.000570788	NW_015814430.1	236	1599	+	1363	GO:0000287;GO:1902246;GO:1902242;GO:0010333;GO:0009507	K04121	virNOG16467	R	sp|G3CCC1|CABS_TOBAC Cis-abienol synthase, chloroplastic OS=Nicotiana tabacum GN=ABS PE=1 SV=1	gi|697184456|ref|XP_009601248.1| PREDICTED: cis-abienol synthase, chloroplastic, partial [Nicotiana tomentosiformis]
gene10515	0.65032	7.48122e-05	0.000789346	-0.0728744	0.667411	0.847663	0.343984	0.135652	0.263993	NW_015814433.1	3677	9172	+	5495	GO:0071522;GO:0010136;GO:0000256;GO:0006145	K14977	virNOG08235	R	sp|Q8GXV5|UGHY_ARATH (S)-ureidoglycine aminohydrolase OS=Arabidopsis thaliana GN=UGLYAH PE=1 SV=1	gi|698449791|ref|XP_009774642.1| PREDICTED: (S)-ureidoglycine aminohydrolase isoform X2 [Nicotiana sylvestris]
gene10516	0.122755	0.270497	0.487982	0.0828907	0.55013	0.773576	0.0847373	0.460693	0.624741	NW_015814433.1	9331	14345	-	5014	GO:0046872;GO:0019135;GO:0055114;GO:0008612	K06072	virNOG00087	R	sp|Q94JW0|DOHH_ARATH Deoxyhypusine hydroxylase OS=Arabidopsis thaliana GN=At3g58180 PE=1 SV=1	gi|698449796|ref|XP_009774651.1| PREDICTED: deoxyhypusine hydroxylase-B-like [Nicotiana sylvestris] gi|698449802|ref|XP_009774656.1| PREDICTED: deoxyhypusine hydroxylase-B-like [Nicotiana sylvestris] gi|1025292889|ref|XP_016497932.1| PREDICTED: deoxyhypusine hydroxylase-B-like [Nicotiana tabacum] gi|1025292893|ref|XP_016497934.1| PREDICTED: deoxyhypusine hydroxylase-B-like [Nicotiana tabacum]
gene10518	0.472084	2.55739e-14	1.4912e-12	0.405971	0.00325624	0.027283	0.0943019	0.424958	0.591392	NW_015814442.1	1351	5308	-	3957	-	-	virNOG00725	C	sp|O81816|MO2_ARATH Monooxygenase 2 OS=Arabidopsis thaliana GN=MO2 PE=2 SV=1	gi|1025292923|ref|XP_016497940.1| PREDICTED: FAD-dependent urate hydroxylase-like isoform X2 [Nicotiana tabacum]
gene10519	-0.231549	0.000388518	0.00325122	-0.298747	0.00326158	0.027313	-0.0652484	0.440109	0.605859	NW_015814442.1	6430	12537	-	6107	-	-	virNOG03984;NOG67726	S	sp|Q8N5L8|RP25L_HUMAN Ribonuclease P protein subunit p25-like protein OS=Homo sapiens GN=RPP25L PE=1 SV=1	gi|697148122|ref|XP_009628235.1| PREDICTED: ATP-dependent RNA helicase A-like [Nicotiana tomentosiformis] gi|1025292927|ref|XP_016497941.1| PREDICTED: ATP-dependent RNA helicase A-like isoform X1 [Nicotiana tabacum]
gene10520	-0.043599	0.514875	0.720386	0.040569	0.683266	0.85616	0.0570267	0.413242	0.580515	NW_015814442.1	15171	18960	-	3789	-	-	virNOG15113	S	-	gi|697148124|ref|XP_009628237.1| PREDICTED: uncharacterized protein LOC104118648 [Nicotiana tomentosiformis] gi|1025292933|ref|XP_016497944.1| PREDICTED: uncharacterized protein LOC107816711 [Nicotiana tabacum]
gene10522	-0.0969235	0.0650984	0.187492	-0.0457809	0.639264	0.831294	0.126215	0.121985	0.243653	NW_015814451.1	23308	31455	-	8147	-	-	virNOG03067	S	sp|A0JMW6|T214A_XENLA Transmembrane protein 214-A OS=Xenopus laevis GN=tmem214-a PE=2 SV=1	gi|1025292937|ref|XP_016497945.1| PREDICTED: uncharacterized protein LOC107816712 [Nicotiana tabacum]
gene10523	-0.137672	0.219175	0.426523	-0.157322	0.210071	0.461684	-0.232748	0.0309145	0.0847379	NW_015814453.1	23214	27846	-	4632	-	-	virNOG06371	T	sp|Q9LV09|BOB1_ARATH Protein BOBBER 1 OS=Arabidopsis thaliana GN=BOB1 PE=1 SV=1	gi|698569205|ref|XP_009774269.1| PREDICTED: protein BOBBER 1-like [Nicotiana sylvestris] gi|1025292941|ref|XP_016497946.1| PREDICTED: protein BOBBER 1-like [Nicotiana tabacum]
gene10524	-0.105819	0.189698	0.387854	-0.249265	0.0178309	0.0951215	0.0413494	0.550584	0.702765	NW_015814457.1	2774	3457	+	683	GO:0005634;GO:0003677;GO:0046982;GO:0006334;GO:0000786	K11254	virNOG19486;COG2036	B	sp|P0CG89|H4_SOYBN Histone H4 OS=Glycine max PE=3 SV=1	gi|1026064565|ref|XP_016576713.1| PREDICTED: uncharacterized protein LOC107874440 [Capsicum annuum]
gene10528	0.00993498	1	1	-0.0696478	0.748353	0.893842	-0.215763	0.220422	0.374989	NW_015814473.1	15579	19514	+	3935	-	K15289	virNOG00204	S	-	gi|1025292963|ref|XP_016497950.1| PREDICTED: uncharacterized vacuolar membrane protein YML018C-like [Nicotiana tabacum]
gene1053	-0.0883209	0.150853	0.333568	-0.00339033	0.975747	1	-0.0355703	0.628115	0.765437	NW_015789706.1	60040	65458	-	5418	GO:0004462;GO:0046872	K01759	virNOG00729	G	sp|Q42891|LGUL_SOLLC Lactoylglutathione lyase OS=Solanum lycopersicum GN=GLX1 PE=2 SV=1	gi|697183360|ref|XP_009600703.1| PREDICTED: lactoylglutathione lyase [Nicotiana tomentosiformis] gi|697183362|ref|XP_009600704.1| PREDICTED: lactoylglutathione lyase [Nicotiana tomentosiformis] gi|1025280921|ref|XP_016497793.1| PREDICTED: lactoylglutathione lyase [Nicotiana tabacum] gi|1025280928|ref|XP_016497803.1| PREDICTED: lactoylglutathione lyase [Nicotiana tabacum]
gene10530	0.139105	0.306835	0.527329	-0.126503	0.504874	0.740117	0.329613	0.0868458	0.188563	NW_015814490.1	4412	10453	-	6041	GO:0005463;GO:0005783;GO:1903070;GO:1903857;GO:0005351;GO:0000139;GO:0008643;GO:0015789;GO:1990569;GO:0016021;GO:1902183;GO:0015992;GO:0010584	K15272	virNOG01193	G	sp|Q8LES0|CSTR5_ARATH CMP-sialic acid transporter 5 OS=Arabidopsis thaliana GN=At5g65000 PE=2 SV=1	gi|697170857|ref|XP_009594352.1| PREDICTED: CMP-sialic acid transporter 5 [Nicotiana tomentosiformis] gi|1025292975|ref|XP_016497954.1| PREDICTED: CMP-sialic acid transporter 5-like [Nicotiana tabacum]
gene10535	0.359143	0.050276	0.155825	0.464804	0.010632	0.0661086	0.274603	0.152826	0.287863	NW_015814496.1	35746	37680	-	1934	-	-	-	-	-	-
gene10536	0.127762	0.0633991	0.184334	0.21749	0.0328151	0.144176	0.11416	0.169791	0.310839	NW_015814496.1	56726	62593	+	5867	GO:0003691;GO:0000783;GO:0031627	-	virNOG06322	K	sp|Q9FFY9|TRP4_ARATH Telomere repeat-binding protein 4 OS=Arabidopsis thaliana GN=TRP4 PE=1 SV=1	gi|698467448|ref|XP_009783131.1| PREDICTED: telomere repeat-binding protein 4-like [Nicotiana sylvestris] gi|1025292984|ref|XP_016497955.1| PREDICTED: telomere repeat-binding protein 4-like [Nicotiana tabacum]
gene10543	0.136072	0.457048	0.672441	0.800929	0.000142759	0.00232974	0.508079	0.0227251	0.0664837	NW_015814512.1	66726	69822	-	3096	-	-	virNOG20554;virNOG18997	SR	sp|Q8L8Q3|LBD25_ARATH LOB domain-containing protein 25 OS=Arabidopsis thaliana GN=LBD25 PE=2 SV=3	gi|698522132|ref|XP_009757880.1| PREDICTED: LOB domain-containing protein 25-like isoform X1 [Nicotiana sylvestris] gi|698522134|ref|XP_009757881.1| PREDICTED: LOB domain-containing protein 25-like isoform X1 [Nicotiana sylvestris] gi|1025293005|ref|XP_016497959.1| PREDICTED: LOB domain-containing protein 25-like isoform X1 [Nicotiana tabacum]
gene10545	-0.639824	2.56895e-06	4.0776e-05	0.16343	0.365365	0.628545	-0.572579	0.000530544	0.00297551	NW_015814521.1	44338	46543	-	2205	GO:0016757	-	virNOG10906	CG	sp|U3U992|UGT8_CATRO 7-deoxyloganetic acid glucosyltransferase OS=Catharanthus roseus GN=UGT709C2 PE=1 SV=1	gi|1025293020|ref|XP_016497963.1| PREDICTED: 7-deoxyloganetic acid glucosyltransferase-like [Nicotiana tabacum]
gene10546	0.367732	0.135008	0.309861	0.121166	0.571961	0.787928	0.290714	0.21369	0.366746	NW_015814521.1	50578	53013	-	2435	-	-	-	-	-	gi|1025327575|ref|XP_016505430.1| PREDICTED: uncharacterized mitochondrial protein AtMg00810-like [Nicotiana tabacum]
gene10551	-0.0929877	0.516136	0.721338	-0.46847	0.0135204	0.0787304	0.282835	0.0569957	0.136676	NW_015814533.1	21792	26170	-	4378	GO:0005634;GO:0043565;GO:0008270;GO:0003700;GO:0045893	-	virNOG01002	K	sp|Q9SV30|GATA8_ARATH GATA transcription factor 8 OS=Arabidopsis thaliana GN=GATA8 PE=2 SV=1	gi|698528027|ref|XP_009760862.1| PREDICTED: GATA transcription factor 8-like [Nicotiana sylvestris] gi|698528029|ref|XP_009760863.1| PREDICTED: GATA transcription factor 8-like [Nicotiana sylvestris] gi|1025293038|ref|XP_016497965.1| PREDICTED: GATA transcription factor 8-like [Nicotiana tabacum] gi|1025293042|ref|XP_016497966.1| PREDICTED: GATA transcription factor 8-like [Nicotiana tabacum]
gene10552	-0.23962	0.269358	0.486797	0.0257331	0.907297	0.973636	-0.0903108	0.680151	0.805384	NW_015814541.1	976	1733	+	757	-	-	-	-	-	gi|1025293045|ref|XP_016497968.1| PREDICTED: uncharacterized protein LOC107816744 [Nicotiana tabacum]
gene10553	-0.0705517	0.346234	0.56909	-0.454249	3.36444e-06	9.85701e-05	0.262529	0.000112178	0.000783017	NW_015814547.1	3714	6840	+	3126	GO:0006032;GO:0016998;GO:0005975;GO:0004568	-	virNOG10489	R	sp|Q9MA41|CTL1_ARATH Chitinase-like protein 1 OS=Arabidopsis thaliana GN=CTL1 PE=1 SV=1	gi|1025293057|ref|XP_016497971.1| PREDICTED: chitinase-like protein 1 [Nicotiana tabacum]
gene10558	-0.354961	4.06514e-16	2.79797e-14	-0.246671	0.00468862	0.0358035	0.096331	0.085751	0.186831	NW_015814552.1	8311	13207	+	4896	-	K15920	COG1472;virNOG03787	G	sp|A5JTQ3|XYL2_MEDSV Beta-xylosidase/alpha-L-arabinofuranosidase 2 OS=Medicago sativa subsp. varia GN=Xyl2 PE=2 SV=1	gi|1025293072|ref|XP_016497975.1| PREDICTED: beta-xylosidase/alpha-L-arabinofuranosidase 2-like [Nicotiana tabacum]
gene10559	0.140241	0.000483957	0.00391114	0.145621	0.282702	0.545266	0.41158	1.35824e-10	3.74944e-09	NW_015814554.1	27601	38682	-	11081	-	K03255	KOG1839;virNOG05664;strNOG05663	R	sp|F4JKH6|TSS_ARATH Protein TSS OS=Arabidopsis thaliana GN=TSS PE=1 SV=1	gi|698479511|ref|XP_009786838.1| PREDICTED: clustered mitochondria protein homolog isoform X2 [Nicotiana sylvestris] gi|1025293080|ref|XP_016497977.1| PREDICTED: protein TSS isoform X2 [Nicotiana tabacum]
gene10560	-0.62922	0.0774203	0.211547	0.193075	0.49882	0.735944	0.0843922	0.847013	0.919223	NW_015814569.1	11567	12772	-	1205	-	-	virNOG14912	R	sp|Q9LIR8|FBK67_ARATH F-box/kelch-repeat protein At3g23880 OS=Arabidopsis thaliana GN=At3g23880 PE=2 SV=1	gi|697107170|ref|XP_009607419.1| PREDICTED: F-box/kelch-repeat protein At3g23880-like [Nicotiana tomentosiformis] gi|1025293084|ref|XP_016497979.1| PREDICTED: F-box/kelch-repeat protein At3g23880-like [Nicotiana tabacum]
gene10561	-0.157859	0.240077	0.452317	-0.0329351	0.845464	0.945852	0.338065	0.0146438	0.0467284	NW_015814569.1	15246	20764	-	5518	GO:0016021;GO:0008270	-	virNOG16087	A	sp|F4JKK0|SUD1_ARATH Probable E3 ubiquitin ligase SUD1 OS=Arabidopsis thaliana GN=SUD1 PE=1 SV=1	gi|1025293088|ref|XP_016497980.1| PREDICTED: uncharacterized protein LOC107816755 [Nicotiana tabacum]
gene10562	-0.237484	0.00153991	0.0102918	-0.0708669	0.458772	0.706079	-0.0498216	0.482129	0.644832	NW_015814572.1	1247	4759	+	3512	GO:0045037;GO:0035434;GO:0006875;GO:0016021;GO:0015088;GO:0042803;GO:0009706	-	virNOG10018	S	sp|Q9SHU7|TIC21_ARATH Protein TIC 21, chloroplastic OS=Arabidopsis thaliana GN=TIC21 PE=1 SV=1	gi|1027852674|ref|NP_001312912.1| protein TIC 21, chloroplastic-like [Nicotiana tabacum] gi|698512999|ref|XP_009801482.1| PREDICTED: protein TIC 21, chloroplastic [Nicotiana sylvestris] gi|673541146|gb|AIK29632.1| permease in chloroplast [Nicotiana tabacum]
gene10563	0.108511	0.275002	0.493248	0.489107	0.000375931	0.00505495	-0.178986	0.131481	0.257677	NW_015814572.1	5503	7553	-	2050	GO:0007346;GO:0001732;GO:0010197;GO:0005737;GO:0006417;GO:0007050	-	virNOG05961	S	sp|A7RFT2|CD123_NEMVE Cell division cycle protein 123 homolog OS=Nematostella vectensis GN=cdc123 PE=3 SV=1	gi|698513001|ref|XP_009801483.1| PREDICTED: cell division cycle protein 123 homolog [Nicotiana sylvestris] gi|1025293096|ref|XP_016497982.1| PREDICTED: cell division cycle protein 123 homolog [Nicotiana tabacum]
gene10564	0.156836	0.405435	0.625259	-0.205151	0.224367	0.478538	0.12092	0.486285	0.648543	NW_015814572.1	8816	13334	-	4518	-	-	virNOG18124	U	sp|Q9LT71|RTNLK_ARATH Reticulon-like protein B11 OS=Arabidopsis thaliana GN=RTNLB11 PE=2 SV=1	gi|698513003|ref|XP_009801484.1| PREDICTED: reticulon-like protein B11 [Nicotiana sylvestris] gi|1025293100|ref|XP_016497983.1| PREDICTED: reticulon-like protein B11 [Nicotiana tabacum]
gene10565	-0.00573963	1	1	0.183893	0.299537	0.562752	0.0590049	0.750597	0.855398	NW_015814572.1	13953	18329	-	4376	GO:0006469;GO:0005730;GO:0004860;GO:0003725;GO:0019901	-	virNOG23603	S	-	gi|698513006|ref|XP_009801485.1| PREDICTED: PRKR-interacting protein 1 [Nicotiana sylvestris] gi|1025293104|ref|XP_016497984.1| PREDICTED: PRKR-interacting protein 1-like [Nicotiana tabacum]
gene10566	0.0698431	0.533986	0.735626	-0.192452	0.133326	0.3563	0.165543	0.25836	0.419974	NW_015814572.1	19173	29585	+	10412	GO:0016021	-	virNOG01030	S	sp|Q54DD7|UNC50_DICDI Protein unc-50 homolog OS=Dictyostelium discoideum GN=DDB_G0292320 PE=3 SV=1	gi|698513008|ref|XP_009801486.1| PREDICTED: protein unc-50 homolog [Nicotiana sylvestris] gi|1025293108|ref|XP_016497985.1| PREDICTED: protein unc-50 homolog [Nicotiana tabacum]
gene10567	0.0612631	0.335808	0.558186	-0.10658	0.355698	0.620168	-0.381994	0.000824952	0.0043188	NW_015814572.1	30559	35328	-	4769	GO:0009809;GO:0045551;GO:0008270;GO:0052747;GO:0055114	K00083	virNOG00981	Q	sp|P30360|CADH2_TOBAC Probable cinnamyl alcohol dehydrogenase 2 OS=Nicotiana tabacum GN=CAD19 PE=1 SV=1	gi|698513010|ref|XP_009801487.1| PREDICTED: probable cinnamyl alcohol dehydrogenase 2 [Nicotiana sylvestris]
gene10568	-0.105518	0.403399	0.623816	-0.130122	0.417861	0.673357	-0.254965	0.0829111	0.182069	NW_015814574.1	7777	12838	+	5061	-	K06620	virNOG03434	K	sp|Q9FNY0|E2FA_ARATH Transcription factor E2FA OS=Arabidopsis thaliana GN=E2FA PE=1 SV=1	gi|1025293116|ref|XP_016497987.1| PREDICTED: transcription factor E2FA-like [Nicotiana tabacum]
gene10569	-0.248535	0.0427227	0.138561	0.0187177	0.918803	0.978543	-0.177291	0.139564	0.269586	NW_015814587.1	5326	10606	+	5280	-	-	COG0667;virNOG02502	C	sp|P40691|A115_TOBAC Auxin-induced protein PCNT115 OS=Nicotiana tabacum PE=2 SV=1	gi|698472976|ref|XP_009784380.1| PREDICTED: auxin-induced protein PCNT115 [Nicotiana sylvestris] gi|1025293120|ref|XP_016497988.1| PREDICTED: auxin-induced protein PCNT115 [Nicotiana tabacum]
gene10571	-0.485642	1.83331e-05	0.000234022	0.0918617	0.41116	0.66729	-0.0389108	0.637726	0.773095	NW_015814598.1	3180	7148	-	3968	GO:0009507;GO:0009793	-	virNOG06157	R	sp|Q9LFF1|PP281_ARATH Pentatricopeptide repeat-containing protein At3g53700, chloroplastic OS=Arabidopsis thaliana GN=MEE40 PE=2 SV=1	gi|1025293128|ref|XP_016497990.1| PREDICTED: pentatricopeptide repeat-containing protein At3g53700, chloroplastic-like [Nicotiana tabacum] gi|1025293132|ref|XP_016497991.1| PREDICTED: pentatricopeptide repeat-containing protein At3g53700, chloroplastic-like [Nicotiana tabacum]
gene10579	0.387317	0.214408	0.419956	-0.0196479	0.963803	0.997929	0.044237	0.87696	0.938867	NW_015814611.1	37979	39181	-	1202	GO:0016021	-	virNOG03292	S	sp|Q10QE9|U496A_ORYSJ UPF0496 protein 1 OS=Oryza sativa subsp. japonica GN=Os03g0199100 PE=2 SV=1	gi|1025293167|ref|XP_016498001.1| PREDICTED: UPF0496 protein 1-like [Nicotiana tabacum]
gene1058	0.177493	0.219578	0.426927	0.13045	0.519275	0.750434	0.0551025	0.744905	0.851057	NW_015789711.1	18045	23034	-	4989	-	-	virNOG17462	S	-	gi|697176791|ref|XP_009597346.1| PREDICTED: uncharacterized protein LOC104093322 [Nicotiana tomentosiformis] gi|1025280947|ref|XP_016497859.1| PREDICTED: uncharacterized protein LOC107816641 [Nicotiana tabacum]
gene10580	-0.185129	0.000142603	0.00138194	-0.336489	0.108242	0.314057	-0.106015	0.521179	0.678257	NW_015814616.1	9088	13816	+	4728	-	K15015	virNOG10987	E	sp|F4IUW3|AVT1C_ARATH Amino acid transporter AVT1C OS=Arabidopsis thaliana GN=AVT1C PE=1 SV=1	gi|697160215|ref|XP_009588888.1| PREDICTED: vacuolar amino acid transporter 1-like isoform X2 [Nicotiana tomentosiformis] gi|1025293170|ref|XP_016498002.1| PREDICTED: vacuolar amino acid transporter 1-like isoform X1 [Nicotiana tabacum] gi|1025293174|ref|XP_016498003.1| PREDICTED: vacuolar amino acid transporter 1-like isoform X1 [Nicotiana tabacum] gi|1025293178|ref|XP_016498004.1| PREDICTED: va…
gene10581	0.429698	2.86314e-08	6.86976e-07	-0.0960285	0.313944	0.577876	0.220252	0.00138591	0.00671092	NW_015814635.1	4341	6627	+	2286	GO:0005975;GO:0016021;GO:0016857	K08679	virNOG03649	G	sp|Q9LIS3|GAE6_ARATH UDP-glucuronate 4-epimerase 6 OS=Arabidopsis thaliana GN=GAE6 PE=1 SV=1	gi|698467970|ref|XP_009783247.1| PREDICTED: UDP-glucuronate 4-epimerase 6-like [Nicotiana sylvestris] gi|1025293186|ref|XP_016498006.1| PREDICTED: UDP-glucuronate 4-epimerase 6-like [Nicotiana tabacum]
gene10583	0.324186	5.35424e-17	4.05558e-15	0.639047	2.69706e-14	4.96211e-12	-0.10728	0.0399731	0.10357	NW_015814645.1	33032	38999	+	5967	GO:0005524	K10573	virNOG11526;COG5078	O	sp|P42745|UBC2_ARATH Ubiquitin-conjugating enzyme E2 2 OS=Arabidopsis thaliana GN=UBC2 PE=2 SV=1	gi|1025293194|ref|XP_016498009.1| PREDICTED: ubiquitin-conjugating enzyme E2 2-like [Nicotiana tabacum]
gene10593	-0.125601	0.376606	0.598681	0.121044	0.370366	0.633132	-0.125323	0.285561	0.451071	NW_015814667.1	20109	25019	+	4910	-	-	virNOG18629	S	-	gi|1025293243|ref|XP_016498023.1| PREDICTED: uncharacterized protein LOC107816789 isoform X1 [Nicotiana tabacum]
gene10594	-0.374287	0.0792791	0.215289	0.187691	0.393972	0.651994	0.284136	0.147685	0.280971	NW_015814667.1	37351	39684	-	2333	GO:0003677;GO:0055114;GO:0016491	K11450	virNOG00089	Q	sp|Q9CAE3|FLD_ARATH Protein FLOWERING LOCUS D OS=Arabidopsis thaliana GN=FLD PE=1 SV=1	gi|698481696|ref|XP_009787819.1| PREDICTED: protein FLOWERING LOCUS D [Nicotiana sylvestris]
gene10601	0.116645	0.375649	0.59785	0.312126	0.0198699	0.102598	-0.358224	0.00933678	0.0324723	NW_015814726.1	14455	21029	+	6574	-	K13151	virNOG07782	A	sp|Q5ZI43|SPN1_CHICK Snurportin-1 OS=Gallus gallus GN=SNUPN PE=2 SV=1	gi|698449671|ref|XP_009774415.1| PREDICTED: snurportin-1 [Nicotiana sylvestris] gi|1025293288|ref|XP_016498035.1| PREDICTED: snurportin-1-like [Nicotiana tabacum]
gene10602	0.0577208	0.48693	0.698157	-0.00856201	0.951463	0.992138	0.399399	4.14338e-06	4.32309e-05	NW_015814726.1	21227	29020	-	7793	GO:0046872;GO:0003993;GO:0016311	-	virNOG00616	G	sp|Q5MAU8|PPA27_ARATH Probable inactive purple acid phosphatase 27 OS=Arabidopsis thaliana GN=PAP27 PE=2 SV=1	gi|1025293284|ref|XP_016498034.1| PREDICTED: probable inactive purple acid phosphatase 27 [Nicotiana tabacum]
gene10606	-0.500488	0.0179855	0.0727975	-0.933658	6.61343e-06	0.000177752	0.589498	0.0307716	0.0844361	NW_015814734.1	21259	23265	-	2006	-	-	-	-	-	gi|1025293302|ref|XP_016498038.1| PREDICTED: glycine-rich cell wall structural protein 1.8-like [Nicotiana tabacum]
gene1061	0.114343	0.464592	0.679239	0.229736	0.0672638	0.232077	-0.377398	2.73155e-06	2.9875e-05	NW_015789718.1	151128	151321	+	193	-	-	virNOG27013	S	-	gi|697130894|ref|XP_009619502.1| PREDICTED: uncharacterized protein LOC104111497 [Nicotiana tomentosiformis] gi|1025280965|ref|XP_016497894.1| PREDICTED: uncharacterized protein LOC107816674 [Nicotiana tabacum]
gene10612	0.0153909	0.790095	0.909863	-0.00484893	0.966822	0.998865	-0.00660788	0.926772	0.969823	NW_015814740.1	776	12278	-	11502	GO:0006886;GO:0030131;GO:0016192	K12393	virNOG11691	U	sp|O22715|AP1M2_ARATH AP-1 complex subunit mu-2 OS=Arabidopsis thaliana GN=AP1M2 PE=1 SV=1	gi|697139505|ref|XP_009623841.1| PREDICTED: AP-1 complex subunit mu-2 [Nicotiana tomentosiformis] gi|1025026315|ref|XP_016442715.1| PREDICTED: AP-1 complex subunit mu-2 [Nicotiana tabacum] gi|1025293326|ref|XP_016498043.1| PREDICTED: AP-1 complex subunit mu-2 [Nicotiana tabacum]
gene10617	0.0370192	0.879503	0.95965	0.0206595	0.95173	0.992226	-0.0229264	0.937686	0.976154	NW_015814743.1	65283	68172	+	2889	GO:0048827;GO:0010229	K12456	virNOG25150	D	sp|Q8L981|APC13_ARATH Anaphase-promoting complex subunit 13 OS=Arabidopsis thaliana GN=APC13 PE=1 SV=1	gi|697173374|ref|XP_009595611.1| PREDICTED: uncharacterized protein LOC104091870 [Nicotiana tomentosiformis] gi|697173377|ref|XP_009595612.1| PREDICTED: uncharacterized protein LOC104091870 [Nicotiana tomentosiformis] gi|698538972|ref|XP_009765305.1| PREDICTED: uncharacterized protein LOC104216867 [Nicotiana sylvestris] gi|698538975|ref|XP_009765306.1| PREDICTED: uncharacterized protein LOC104216…
gene1062	0.0693399	0.605703	0.789973	0.095357	0.282766	0.545297	-0.498844	7.01973e-13	2.73947e-11	NW_015789718.1	151386	152349	+	963	GO:0006355;GO:0043565;GO:0003700	-	virNOG21589	K	sp|C0Z2L5|BZP44_ARATH bZIP transcription factor 44 OS=Arabidopsis thaliana GN=BZIP44 PE=1 SV=1	gi|697130896|ref|XP_009619503.1| PREDICTED: ocs element-binding factor 1-like [Nicotiana tomentosiformis] gi|1025280961|ref|XP_016497886.1| PREDICTED: bZIP transcription factor 53-like [Nicotiana tabacum]
gene10621	-0.00726556	0.97934	1	0.0233282	0.88031	0.961115	-0.0993478	0.375925	0.544887	NW_015814749.1	20710	25369	+	4659	GO:0005622;GO:0016021;GO:0006890	-	virNOG12107	U	sp|O48671|RER1B_ARATH Protein RER1B OS=Arabidopsis thaliana GN=RER1B PE=1 SV=2	gi|698487867|ref|XP_009790555.1| PREDICTED: protein RER1B-like [Nicotiana sylvestris] gi|698487869|ref|XP_009790556.1| PREDICTED: protein RER1B-like [Nicotiana sylvestris] gi|1025293373|ref|XP_016498052.1| PREDICTED: protein RER1B-like [Nicotiana tabacum]
gene10623	-0.0555378	0.361392	0.583757	-0.0690797	0.582367	0.794571	0.045346	0.593689	0.738302	NW_015814765.1	13524	17697	-	4173	GO:0016021	-	virNOG14030	R	-	gi|698491563|ref|XP_009792192.1| PREDICTED: uncharacterized protein LOC104239285 [Nicotiana sylvestris] gi|1025293380|ref|XP_016498053.1| PREDICTED: uncharacterized protein LOC107816823 [Nicotiana tabacum]
gene10625	0.139362	0.426459	0.645316	0.147625	0.346265	0.612221	0.132559	0.371014	0.540375	NW_015814766.1	4508	7592	-	3084	GO:0016020	-	virNOG00624	R	-	gi|1025293393|ref|XP_016498054.1| PREDICTED: kanadaptin-like [Nicotiana tabacum]
gene10627	-0.311822	0.00156528	0.0104253	-0.790016	7.41169e-09	4.47437e-07	0.265031	0.00415805	0.0167361	NW_015814779.1	13599	14254	+	655	GO:0003677;GO:0005634;GO:0046982;GO:0000786	K11253	COG2036;virNOG17611	B	sp|P68428|H32_WHEAT Histone H3.2 OS=Triticum aestivum PE=1 SV=2	gi|670445861|ref|XP_008663191.1| PREDICTED: histone H3.2-like [Zea mays] gi|413918289|gb|AFW58221.1| histone H3.2 [Zea mays]
gene10628	-0.433955	0.201326	0.402211	0.410176	0.0109911	0.0678226	0.247889	0.0472585	0.118174	NW_015814779.1	19801	25611	-	5810	-	-	KOG4658	T	sp|Q6L3Z7|R1B14_SOLDE Putative late blight resistance protein homolog R1B-14 OS=Solanum demissum GN=R1B-14 PE=3 SV=1	gi|1025293413|ref|XP_016498060.1| PREDICTED: putative late blight resistance protein homolog R1A-3 [Nicotiana tabacum] gi|1025293417|ref|XP_016498061.1| PREDICTED: putative late blight resistance protein homolog R1A-3 [Nicotiana tabacum] gi|1025293421|ref|XP_016498062.1| PREDICTED: putative late blight resistance protein homolog R1A-3 [Nicotiana tabacum] gi|1025293425|ref|XP_016498063.1| PREDICTE…
gene10629	-0.200253	0.13918	0.316267	-0.768108	1.04927e-06	3.616e-05	-0.103105	0.392706	0.561218	NW_015814779.1	26898	27571	+	673	GO:0003677;GO:0005634;GO:0046982;GO:0000786	K11253	COG2036;virNOG17611	B	sp|P68428|H32_WHEAT Histone H3.2 OS=Triticum aestivum PE=1 SV=2	gi|670376437|ref|XP_008669425.1| PREDICTED: histone H3.2-like [Zea mays] gi|414587287|tpg|DAA37858.1| TPA: histone H3.2 [Zea mays]
gene10630	0.181905	0.358113	0.580617	0.229897	0.242841	0.500231	0.353499	0.029945	0.0827188	NW_015814779.1	30008	32121	-	2113	-	-	virNOG04561	S	sp|A0MFS5|WTF1_ARATH Protein WHAT&apos;S THIS FACTOR 1 homolog OS=Arabidopsis thaliana GN=At4g01037 PE=3 SV=1	gi|697159705|ref|XP_009588619.1| PREDICTED: protein ROOT PRIMORDIUM DEFECTIVE 1 [Nicotiana tomentosiformis] gi|1025293443|ref|XP_016498069.1| PREDICTED: protein ROOT PRIMORDIUM DEFECTIVE 1-like [Nicotiana tabacum]
gene10638	0.0599584	0.225505	0.434785	0.0762052	0.416797	0.672258	-0.018857	0.771477	0.869107	NW_015814787.1	45733	46808	-	1075	GO:0007165;GO:0009506;GO:0006952;GO:0016021;GO:0004871;GO:0046658	-	NOG136216;virNOG16101	S	sp|Q9SRN0|NHL1_ARATH NDR1/HIN1-like protein 1 OS=Arabidopsis thaliana GN=NHL1 PE=2 SV=1	gi|1025293472|ref|XP_016498074.1| PREDICTED: protein YLS9-like [Nicotiana tabacum]
gene10640	0.18233	0.318946	0.539887	0.136404	0.429346	0.682938	0.325975	0.0552992	0.133507	NW_015814795.1	50289	56292	-	6003	-	-	KOG2603;virNOG25560	SO	sp|Q94I55|OST3_ORYSJ Probable dolichyl-diphosphooligosaccharide--protein glycosyltransferase subunit 3 OS=Oryza sativa subsp. japonica GN=OST3 PE=2 SV=1	gi|1025072118|ref|XP_016452318.1| PREDICTED: uncharacterized protein LOC107776883 [Nicotiana tabacum]
gene10642	-0.358655	0.128911	0.300374	0.116592	0.639682	0.831601	-0.160164	0.542339	0.695919	NW_015814814.1	65999	67778	+	1779	-	K08679	virNOG04514	G	sp|O81312|GAE3_ARATH UDP-glucuronate 4-epimerase 3 OS=Arabidopsis thaliana GN=GAE3 PE=2 SV=1	gi|1025293513|ref|XP_016498081.1| PREDICTED: UDP-glucuronate 4-epimerase 3-like [Nicotiana tabacum]
gene10643	0.0335171	0.827733	0.931716	-0.0484808	0.722769	0.879081	-0.327584	0.00874872	0.0308225	NW_015814814.1	68808	74713	-	5905	GO:0006884;GO:0006821;GO:0005829;GO:0034709;GO:0005886;GO:0000387;GO:0034715	K05019	virNOG15428	P	sp|Q9LVA7|ICLN_ARATH Chloride conductance regulatory protein ICln OS=Arabidopsis thaliana GN=At5g62290 PE=2 SV=1	gi|1025293517|ref|XP_016498082.1| PREDICTED: chloride conductance regulatory protein ICln [Nicotiana tabacum]
gene10644	-0.234641	0.00136014	0.00927897	-0.575091	2.99212e-07	1.19488e-05	-0.429125	6.04704e-05	0.000455858	NW_015814814.1	89240	92040	-	2800	GO:0070181;GO:0005730;GO:0006412;GO:0022627;GO:0003735	K02953	virNOG02958	J	sp|P62302|RS13_SOYBN 40S ribosomal protein S13 OS=Glycine max GN=RPS13 PE=2 SV=1	gi|568214822|ref|NP_001275221.1| 40S ribosomal protein S13-like [Solanum tuberosum] gi|910242167|ref|NP_001234162.2| cytoplasmic ribosomal protein S13 [Solanum lycopersicum] gi|460367896|ref|XP_004229806.1| PREDICTED: 40S ribosomal protein S13 [Solanum lycopersicum] gi|460378367|ref|XP_004234944.1| PREDICTED: 40S ribosomal protein S13 [Solanum lycopersicum] gi|460406213|ref|XP_004248562.1| PREDIC…
gene10647	-0.00949145	1	1	-0.174564	0.379122	0.640098	0.462798	0.00954112	0.0330417	NW_015814814.1	143978	147823	+	3845	GO:0005524;GO:0004672;GO:0016021;GO:0006468	-	virNOG02523	T	sp|Q8RY65|NIK2_ARATH Protein NSP-INTERACTING KINASE 2 OS=Arabidopsis thaliana GN=NIK2 PE=1 SV=1	gi|1025293530|ref|XP_016498084.1| PREDICTED: probable LRR receptor-like serine/threonine-protein kinase At1g34110 [Nicotiana tabacum]
gene1065	0.00443225	1	1	-0.0576764	0.690443	0.860209	0.128134	0.329176	0.497651	NW_015789727.1	10533	13372	+	2839	GO:0007264;GO:0005622;GO:0005525	K07904	virNOG02114	U	sp|Q9SIP0|RAA5D_ARATH Ras-related protein RABA5d OS=Arabidopsis thaliana GN=RABA5D PE=1 SV=1	gi|697131097|ref|XP_009619604.1| PREDICTED: ras-related protein RABA5c-like [Nicotiana tomentosiformis] gi|698539923|ref|XP_009765591.1| PREDICTED: ras-related protein RABA5c-like [Nicotiana sylvestris] gi|1025280971|ref|XP_016497933.1| PREDICTED: ras-related protein RABA5c-like [Nicotiana tabacum]
gene10652	-0.196516	0.378344	0.600284	0.133936	0.428253	0.682102	-0.10934	0.606836	0.748387	NW_015814862.1	24758	25982	+	1224	-	K13436	virNOG04214	T	sp|B9DFG5|PTI13_ARATH PTI1-like tyrosine-protein kinase 3 OS=Arabidopsis thaliana GN=PTI13 PE=1 SV=1	gi|1025293538|ref|XP_016498087.1| PREDICTED: PTI1-like tyrosine-protein kinase 3, partial [Nicotiana tabacum]
gene10653	0.131082	0.0608792	0.178604	-0.0492172	0.665643	0.846801	-0.0871519	0.311045	0.479395	NW_015814865.1	17391	23316	+	5925	GO:0020037;GO:0046872;GO:0016021;GO:0005789;GO:0055114	-	virNOG19462	C	sp|P49098|CYB5_TOBAC Cytochrome b5 OS=Nicotiana tabacum PE=2 SV=1	gi|296386|emb|CAA50575.1| cytochrome b5 [Nicotiana tabacum]
gene10656	0.0438044	0.77442	0.900232	0.0913049	0.511015	0.744273	-0.0286288	0.856289	0.925424	NW_015814869.1	20217	23455	-	3238	-	-	virNOG21286	S	-	gi|1025293554|ref|XP_016498091.1| PREDICTED: WAS/WASL-interacting protein family member 3-like [Nicotiana tabacum]
gene10657	-0.0472348	0.486114	0.697397	-0.041355	0.705781	0.869504	-0.176545	0.0101219	0.0346909	NW_015814869.1	26558	34296	+	7738	-	K11145	virNOG10260	S	sp|P74327|MRNC_SYNY3 Mini-ribonuclease 3 OS=Synechocystis sp. (strain PCC 6803 / Kazusa) GN=mrnC PE=3 SV=1	gi|1025293558|ref|XP_016498092.1| PREDICTED: uncharacterized protein LOC107816863 [Nicotiana tabacum]
gene10658	0.239375	0.0237359	0.089532	-0.0735845	0.466931	0.711668	-0.238347	0.00142063	0.00685219	NW_015814873.1	11301	12659	-	1358	-	-	virNOG22838	S	sp|Q9SHJ6|PMD2_ARATH Peroxisomal and mitochondrial division factor 2 OS=Arabidopsis thaliana GN=PMD2 PE=1 SV=1	gi|698475322|ref|XP_009785049.1| PREDICTED: synaptonemal complex protein ZIP1-like [Nicotiana sylvestris] gi|1025293562|ref|XP_016498093.1| PREDICTED: peroxisomal and mitochondrial division factor 2-like [Nicotiana tabacum]
gene1066	-0.398647	1.56431e-06	2.59911e-05	-0.00650003	0.950364	0.991722	-0.369638	6.82899e-05	0.000505921	NW_015789727.1	18175	21139	-	2964	GO:0016021;GO:0055114	-	virNOG02806	T	sp|Q9LSE7|B561C_ARATH Cytochrome b561 and DOMON domain-containing protein At3g25290 OS=Arabidopsis thaliana GN=At3g25290 PE=2 SV=1	gi|698539920|ref|XP_009765590.1| PREDICTED: cytochrome b561 and DOMON domain-containing protein At3g25290-like [Nicotiana sylvestris] gi|1025280975|ref|XP_016497943.1| PREDICTED: cytochrome b561 and DOMON domain-containing protein At3g25290-like [Nicotiana tabacum]
gene10666	-0.0208599	0.503708	0.71146	-0.0551375	0.543856	0.769021	0.222244	0.000145255	0.000979394	NW_015814914.1	652	8553	+	7901	GO:0016705;GO:0016117;GO:0055114	K02293	virNOG03290	H	sp|P80093|PDS_CAPAN 15-cis-phytoene desaturase, chloroplastic/chromoplastic OS=Capsicum annuum GN=PDS PE=1 SV=1	gi|1025293590|ref|XP_016498101.1| PREDICTED: 15-cis-phytoene desaturase, chloroplastic/chromoplastic [Nicotiana tabacum] gi|1025293594|ref|XP_016498102.1| PREDICTED: 15-cis-phytoene desaturase, chloroplastic/chromoplastic [Nicotiana tabacum]
gene1067	0.0116842	0.919254	0.979138	-0.0685766	0.572176	0.788084	0.225683	0.0352066	0.0939451	NW_015789727.1	25352	39836	-	14484	-	K03165	virNOG05742	L	sp|F4ISQ7|TOP3B_ARATH DNA topoisomerase 3-beta OS=Arabidopsis thaliana GN=At2g32000 PE=2 SV=1	gi|698539914|ref|XP_009765588.1| PREDICTED: DNA topoisomerase 3-beta isoform X2 [Nicotiana sylvestris] gi|1025280983|ref|XP_016497956.1| PREDICTED: DNA topoisomerase 3-beta-like isoform X2 [Nicotiana tabacum]
gene10672	0.013382	0.903551	0.971212	-0.246172	0.0308971	0.138848	0.129194	0.207665	0.359452	NW_015814941.1	6787	14332	-	7545	-	-	virNOG09482	OC	sp|O64628|TXND9_ARATH Thioredoxin domain-containing protein 9 homolog OS=Arabidopsis thaliana GN=At2g18990 PE=2 SV=1	gi|698546611|ref|XP_009767764.1| PREDICTED: thioredoxin domain-containing protein 9 homolog [Nicotiana sylvestris] gi|1025293618|ref|XP_016498108.1| PREDICTED: thioredoxin domain-containing protein 9 homolog [Nicotiana tabacum]
gene10674	-0.107939	0.133713	0.307849	0.191929	0.0479623	0.186732	-0.103058	0.112111	0.228857	NW_015814941.1	15773	20073	+	4300	-	-	virNOG00929	S	-	gi|1025293620|ref|XP_016498109.1| PREDICTED: uncharacterized protein LOC107816882 isoform X1 [Nicotiana tabacum] gi|1025293624|ref|XP_016498110.1| PREDICTED: uncharacterized protein LOC107816882 isoform X1 [Nicotiana tabacum] gi|1025293628|ref|XP_016498111.1| PREDICTED: uncharacterized protein LOC107816882 isoform X1 [Nicotiana tabacum]
gene10675	0.342469	0.331948	0.553796	0.673297	0.00726647	0.0498998	0.548344	0.0243479	0.0703248	NW_015814964.1	52071	54020	-	1949	-	-	virNOG12329	S	-	gi|1025293640|ref|XP_016498115.1| PREDICTED: uncharacterized protein LOC107816884 [Nicotiana tabacum]
gene1068	-0.265844	0.117348	0.281961	-0.162157	0.320166	0.583841	-0.0816361	0.58937	0.734674	NW_015789728.1	14402	15197	+	795	-	K13448	virNOG18319	T	sp|Q94AZ4|CML13_ARATH Probable calcium-binding protein CML13 OS=Arabidopsis thaliana GN=CML13 PE=2 SV=1	gi|698465356|ref|XP_009782653.1| PREDICTED: probable calcium-binding protein CML13 [Nicotiana sylvestris] gi|1025280991|ref|XP_016497967.1| PREDICTED: probable calcium-binding protein CML13 [Nicotiana tabacum]
gene10680	0.524749	6.59916e-08	1.47676e-06	0.313972	0.0150591	0.0847834	0.29047	0.00624669	0.0234482	NW_015814964.1	201592	209402	-	7810	GO:0003779	K20478	virNOG04750	S	sp|F4HZB5|NET1D_ARATH Protein NETWORKED 1D OS=Arabidopsis thaliana GN=NET1D PE=3 SV=1	gi|1025293666|ref|XP_016498121.1| PREDICTED: protein NETWORKED 1D-like [Nicotiana tabacum] gi|1025293670|ref|XP_016498122.1| PREDICTED: protein NETWORKED 1D-like [Nicotiana tabacum]
gene10685	0.237411	0.000138545	0.00134811	-0.16711	1	1	-0.97728	0.3128	0.481284	NW_015814990.1	20766	25779	-	5013	-	K14445	virNOG06558	P	sp|Q8LG88|TDT_ARATH Tonoplast dicarboxylate transporter OS=Arabidopsis thaliana GN=TDT PE=2 SV=2	gi|1025293695|ref|XP_016498130.1| PREDICTED: tonoplast dicarboxylate transporter-like [Nicotiana tabacum]
gene10689	-0.0345769	0.715362	0.863509	0.0851973	0.308632	0.572594	0.225761	1.22704e-05	0.000113955	NW_015814999.1	17188	20451	+	3263	-	-	virNOG13343	S	-	gi|1025293699|ref|XP_016498132.1| PREDICTED: uncharacterized protein LOC107816898 [Nicotiana tabacum] gi|1025293703|ref|XP_016498133.1| PREDICTED: uncharacterized protein LOC107816898 [Nicotiana tabacum]
gene10692	-0.119995	0.579003	0.770442	0.226204	0.253095	0.511736	0.0214664	0.926206	0.969427	NW_015815002.1	42912	44863	+	1951	-	-	-	-	-	-
gene10695	-1.17948	0.0106701	0.0488443	1.14764	0.0074425	0.0508714	-1.57135	0.00191115	0.00878103	NW_015815014.1	3030	3485	+	455	GO:0016020	-	virNOG23820	S	-	gi|1025293726|ref|XP_016498138.1| PREDICTED: uncharacterized protein LOC107816904 [Nicotiana tabacum]
gene10696	0.035637	0.547031	0.745325	0.147557	0.157247	0.391711	-0.306581	3.69626e-05	0.000299853	NW_015815015.1	4422	6934	-	2512	GO:0005737	K08770	virNOG06759	O	sp|P0CH05|UBI2P_PETCR Polyubiquitin OS=Petroselinum crispum GN=PCUBI4-2 PE=3 SV=1	gi|297841025|ref|XP_002888394.1| hexaubiquitin protein [Arabidopsis lyrata subsp. lyrata] gi|297334235|gb|EFH64653.1| hexaubiquitin protein [Arabidopsis lyrata subsp. lyrata]
gene10697	0.112505	0.523088	0.726181	0.0304194	0.903656	0.971825	0.146608	0.360292	0.529047	NW_015815015.1	8439	13020	+	4581	GO:0004674;GO:0005524;GO:0006468	K08269	virNOG01236	T	sp|F4I1N8|ATG1T_ARATH Serine/threonine-protein kinase ATG1t OS=Arabidopsis thaliana GN=At1g49180 PE=2 SV=1	gi|1027855790|ref|NP_001312914.1| serine/threonine-protein kinase ATG1t-like [Nicotiana tabacum] gi|906394325|gb|AKS40104.1| serine/threonine-protein kinase [Nicotiana tabacum]
gene10698	-0.107356	0.135346	0.310454	-0.121711	0.194892	0.443032	-0.20837	0.00269448	0.011705	NW_015815015.1	22981	25061	-	2080	GO:0004042;GO:0006561;GO:0016310;GO:0003991;GO:0006526;GO:0005737	K00930	virNOG05104	E	sp|Q9SCL7|NAGK_ARATH Acetylglutamate kinase, chloroplastic OS=Arabidopsis thaliana GN=NAGK PE=1 SV=1	gi|1025293744|ref|XP_016498141.1| PREDICTED: acetylglutamate kinase, chloroplastic-like [Nicotiana tabacum]
gene107	0.0709994	0.353825	0.576871	-0.19181	0.0698288	0.237604	-0.176563	0.0362056	0.0962002	NW_015787463.1	22500	26069	-	3569	-	-	virNOG25228	S	-	gi|1025006667|ref|XP_016498181.1| PREDICTED: uncharacterized protein LOC107816915 [Nicotiana tabacum]
gene10704	0.059526	0.612164	0.794402	0.342367	0.00997238	0.0631761	-0.00365124	1	1	NW_015815039.1	16355	19874	-	3519	GO:0004674;GO:0005524;GO:0016021;GO:0006468;GO:0031625;GO:0005886	-	virNOG02229	T	sp|Q8RWZ5|SD25_ARATH G-type lectin S-receptor-like serine/threonine-protein kinase SD2-5 OS=Arabidopsis thaliana GN=SD25 PE=1 SV=1	gi|1025293770|ref|XP_016498149.1| PREDICTED: G-type lectin S-receptor-like serine/threonine-protein kinase SD2-5 [Nicotiana tabacum]
gene10710	-0.0501235	0.526757	0.728819	-0.00831935	0.95415	0.993589	-0.0883823	0.206211	0.357744	NW_015815076.1	4991	16115	-	11124	GO:0006413;GO:0003743	K03237	virNOG02082	J	sp|Q9SIZ2|IF2AH_ARATH Eukaryotic translation initiation factor 2 subunit alpha homolog OS=Arabidopsis thaliana GN=At2g40290 PE=1 SV=2	gi|698550914|ref|XP_009769138.1| PREDICTED: eukaryotic translation initiation factor 2 subunit alpha-like [Nicotiana sylvestris] gi|1025293789|ref|XP_016498155.1| PREDICTED: eukaryotic translation initiation factor 2 subunit alpha-like [Nicotiana tabacum]
gene10713	0.0763366	0.000592785	0.00463783	-0.041622	0.637123	0.829556	0.0963993	0.0363721	0.0965051	NW_015815092.1	6851	9363	-	2512	GO:0009508;GO:0009773;GO:0030093;GO:0016021;GO:0009941;GO:0009737	-	virNOG20938	S	sp|Q8LCA1|CUT1B_ARATH Protein CURVATURE THYLAKOID 1B, chloroplastic OS=Arabidopsis thaliana GN=CURT1B PE=1 SV=2	gi|1025293800|ref|XP_016498158.1| PREDICTED: protein CURVATURE THYLAKOID 1B, chloroplastic-like [Nicotiana tabacum]
gene10714	0.138509	0.0155807	0.0651718	0.173371	0.119794	0.334151	0.110809	0.264507	0.427341	NW_015815094.1	9395	14193	+	4798	GO:0051219	-	virNOG00494	S	sp|Q9ZQC5|ICR2_ARATH Interactor of constitutive active ROPs 2, chloroplastic OS=Arabidopsis thaliana GN=ICR2 PE=1 SV=1	gi|1027858620|ref|NP_001312915.1| interactor of constitutive active ROPs 2, chloroplastic-like [Nicotiana tabacum] gi|1025293808|ref|XP_016498160.1| PREDICTED: interactor of constitutive active ROPs 2, chloroplastic-like [Nicotiana tabacum] gi|1025293812|ref|XP_016498161.1| PREDICTED: interactor of constitutive active ROPs 2, chloroplastic-like [Nicotiana tabacum] gi|1025293816|ref|XP_016498163.1…
gene10715	-0.16369	0.00242641	0.0149225	-0.379974	0.0015169	0.0152375	-0.39518	4.33436e-08	7.11507e-07	NW_015815094.1	17139	18925	+	1786	GO:0006412;GO:0003735;GO:0015935	K02973	virNOG13095	J	sp|P46297|RS23_FRAAN 40S ribosomal protein S23 OS=Fragaria ananassa GN=RPS23 PE=2 SV=1	gi|297741557|emb|CBI32689.3| unnamed protein product [Vitis vinifera]
gene10719	0.164119	0.570575	0.763733	0.13854	0.663552	0.845756	0.723363	0.0279979	0.0783769	NW_015815099.1	48043	49796	-	1753	-	-	-	-	-	gi|697128901|ref|XP_009618503.1| PREDICTED: uncharacterized protein LOC104110673 [Nicotiana tomentosiformis]
gene10724	-0.151543	0.398103	0.618738	-0.447459	0.196592	0.445194	-0.621488	0.139746	0.269802	NW_015815104.1	59761	62323	-	2562	GO:0034219;GO:0016021;GO:0051119	K15382	virNOG10851	R	sp|Q10LN5|SWT16_ORYSJ Bidirectional sugar transporter SWEET16 OS=Oryza sativa subsp. japonica GN=SWEET16 PE=3 SV=1	gi|1025293848|ref|XP_016498169.1| PREDICTED: bidirectional sugar transporter SWEET16-like [Nicotiana tabacum]
gene10725	-0.0152338	0.868688	0.95453	-0.0147179	0.910375	0.974663	-0.412757	5.59832e-08	8.99807e-07	NW_015815107.1	284	3970	-	3686	GO:0006099;GO:0000287;GO:0004450;GO:0006102;GO:0051287	K00031	virNOG10835	C	sp|Q8LPJ5|ICDHP_ARATH Isocitrate dehydrogenase [NADP], chloroplastic/mitochondrial OS=Arabidopsis thaliana GN=At5g14590 PE=1 SV=1	gi|1025293852|ref|XP_016498171.1| PREDICTED: isocitrate dehydrogenase [NADP], chloroplastic/mitochondrial-like [Nicotiana tabacum]
gene10726	-0.215522	0.0716844	0.200846	0.231841	0.0448872	0.179348	-0.297434	0.000298616	0.00182044	NW_015815107.1	10353	20986	+	10633	-	K00962	virNOG11250	R	sp|Q9S7G6|PNP2_ARATH Polyribonucleotide nucleotidyltransferase 2, mitochondrial OS=Arabidopsis thaliana GN=PNP2 PE=2 SV=1	gi|698548038|ref|XP_009768206.1| PREDICTED: polyribonucleotide nucleotidyltransferase 2, mitochondrial [Nicotiana sylvestris]
gene10731	-0.264894	0.0262462	0.0964037	-0.183195	0.220046	0.473108	-0.0428965	0.730326	0.840705	NW_015815114.1	45971	48296	-	2325	GO:0005777	K07253	virNOG21289	V	sp|P81748|MIFH_TRITR Macrophage migration inhibitory factor homolog OS=Trichuris trichiura PE=1 SV=2	gi|697106382|ref|XP_009607031.1| PREDICTED: macrophage migration inhibitory factor homolog [Nicotiana tomentosiformis] gi|1025293880|ref|XP_016498178.1| PREDICTED: macrophage migration inhibitory factor homolog [Nicotiana tabacum]
gene10732	0.0127997	0.874413	0.957286	0.280793	0.00435285	0.0339667	0.139461	0.0924873	0.197772	NW_015815122.1	4805	6952	+	2147	GO:0005829;GO:0030688;GO:0006364	K14849	virNOG11659	A	sp|Q14684|RRP1B_HUMAN Ribosomal RNA processing protein 1 homolog B OS=Homo sapiens GN=RRP1B PE=1 SV=3	gi|698518586|ref|XP_009804162.1| PREDICTED: ribosomal RNA processing protein 1 homolog [Nicotiana sylvestris] gi|1025293887|ref|XP_016498179.1| PREDICTED: ribosomal RNA processing protein 1 homolog [Nicotiana tabacum]
gene10735	-0.652988	0.00101443	0.00728898	-0.198236	0.345838	0.611913	-0.119394	0.539566	0.693715	NW_015815130.1	20463	22426	-	1963	-	-	virNOG04371	S	sp|O22193|PUB4_ARATH U-box domain-containing protein 4 OS=Arabidopsis thaliana GN=PUB4 PE=1 SV=3	gi|1025036820|ref|XP_016444104.1| PREDICTED: U-box domain-containing protein 4-like [Nicotiana tabacum]
gene10738	-0.171874	0.332934	0.555052	0.107079	0.572746	0.788408	-0.112158	0.561786	0.711685	NW_015815149.1	3942	7003	-	3061	-	-	virNOG08587;virNOG31342;euNOG57957	R	sp|Q1PE04|FBL25_ARATH F-box/LRR-repeat protein 25 OS=Arabidopsis thaliana GN=FBL25 PE=2 SV=1	gi|1025293908|ref|XP_016498187.1| PREDICTED: F-box protein At5g03100-like [Nicotiana tabacum]
gene10739	0.39308	0.000718103	0.00542465	0.0869143	0.642336	0.833244	0.795615	1.39584e-12	5.22939e-11	NW_015815163.1	15128	23428	+	8300	-	-	KOG1075;virNOG01327	R	-	gi|698521861|ref|XP_009757738.1| PREDICTED: uncharacterized protein LOC104210521 isoform X3 [Nicotiana sylvestris] gi|698521863|ref|XP_009757739.1| PREDICTED: uncharacterized protein LOC104210521 isoform X3 [Nicotiana sylvestris]
gene1074	0.00558211	0.953226	0.996498	-0.151032	0.240699	0.498109	0.316053	5.32236e-05	0.000408299	NW_015789739.1	41500	44542	+	3042	GO:0016042;GO:0005509;GO:0005794;GO:0016021;GO:0004623	K01047	virNOG19990	I	sp|Q8S8N6|PLA2A_ARATH Phospholipase A2-alpha OS=Arabidopsis thaliana GN=PLA2-ALPHA PE=1 SV=1	gi|698518212|ref|XP_009803986.1| PREDICTED: phospholipase A2-alpha [Nicotiana sylvestris] gi|1025281007|ref|XP_016498041.1| PREDICTED: phospholipase A2-alpha-like [Nicotiana tabacum]
gene10741	-0.152909	0.0202526	0.079508	-0.177771	0.0857472	0.271568	0.380743	2.10408e-07	2.99967e-06	NW_015815168.1	80980	88106	+	7126	-	-	virNOG07201	T	sp|F4I114|Y1960_ARATH Probable serine/threonine-protein kinase At1g09600 OS=Arabidopsis thaliana GN=At1g09600 PE=3 SV=1	gi|1025293953|ref|XP_016498188.1| PREDICTED: probable serine/threonine-protein kinase At1g54610 [Nicotiana tabacum]
gene10742	0.155601	3.7535e-05	0.000437413	0.375209	0.00209243	0.0194672	0.0774728	0.414357	0.581679	NW_015815168.1	103506	107174	+	3668	-	-	virNOG07397	J	sp|Q9LJR3|SPA3_ARATH Protein SPA1-RELATED 3 OS=Arabidopsis thaliana GN=SPA3 PE=1 SV=1	gi|698473991|ref|XP_009784589.1| PREDICTED: protein SPA1-RELATED 3-like isoform X2 [Nicotiana sylvestris] gi|1025293972|ref|XP_016498193.1| PREDICTED: protein SPA1-RELATED 3-like isoform X2 [Nicotiana tabacum]
gene10743	-0.0375832	0.723751	0.868951	0.0394642	0.760663	0.900333	-0.064744	0.511968	0.670448	NW_015815168.1	112829	116556	-	3727	GO:0008375;GO:0016020	-	virNOG05204	G	sp|Q9LFQ0|GT14B_ARATH Beta-glucuronosyltransferase GlcAT14B OS=Arabidopsis thaliana GN=GLCAT14B PE=2 SV=1	gi|698473995|ref|XP_009784590.1| PREDICTED: xylosyltransferase 2-like [Nicotiana sylvestris] gi|698473999|ref|XP_009784591.1| PREDICTED: xylosyltransferase 2-like [Nicotiana sylvestris] gi|1025293976|ref|XP_016498194.1| PREDICTED: beta-glucuronosyltransferase GlcAT14B-like [Nicotiana tabacum] gi|1025293980|ref|XP_016498195.1| PREDICTED: beta-glucuronosyltransferase GlcAT14B-like [Nicotiana tabacu…
gene10746	0.699898	0.165093	0.353954	3.20343e-16	1	1	0.258828	0.306069	0.47397	NW_015815176.1	150027	151328	-	1301	-	-	-	-	-	-
gene10747	0.499367	0.00205126	0.0129557	0.279476	0.0714704	0.241482	0.384793	0.0245833	0.0708692	NW_015815176.1	162466	165569	-	3103	-	-	-	-	-	-
gene1075	-0.152003	0.543234	0.742442	0.574378	0.191579	0.438602	0.27711	0.0758485	0.170193	NW_015789745.1	3034	6705	+	3671	-	K06699	virNOG09032;KOG1851	S	sp|F4JC97|PSME4_ARATH Proteasome activator subunit 4 OS=Arabidopsis thaliana GN=PA200 PE=2 SV=2	gi|1025281011|ref|XP_016498046.1| PREDICTED: proteasome activator subunit 4-like [Nicotiana tabacum]
gene10750	-0.10495	0.0971607	0.247642	-0.0231909	0.826614	0.936277	0.0985822	0.258604	0.420174	NW_015815179.1	8229	12474	+	4245	GO:0004674;GO:0005524;GO:0006468;GO:0005886	-	virNOG00223	T	sp|Q8GXZ3|PBL8_ARATH Probable serine/threonine-protein kinase PBL8 OS=Arabidopsis thaliana GN=PBL8 PE=1 SV=1	gi|697104605|ref|XP_009606105.1| PREDICTED: serine/threonine-protein kinase At5g01020 isoform X1 [Nicotiana tomentosiformis] gi|1025294019|ref|XP_016498203.1| PREDICTED: serine/threonine-protein kinase At5g01020-like isoform X1 [Nicotiana tabacum]
gene10752	-0.447459	0.163788	0.351988	-0.352838	0.307999	0.571836	-0.189585	0.532506	0.687737	NW_015815179.1	41599	42993	+	1394	GO:0016021	-	virNOG20545;virNOG21743	S	-	gi|697104601|ref|XP_009606103.1| PREDICTED: uncharacterized protein LOC104100552 [Nicotiana tomentosiformis]
gene10757	0.348297	0.0054336	0.028663	0.0312561	0.829326	0.937524	0.107303	0.302924	0.47042	NW_015815185.1	33002	40939	-	7937	GO:0016310;GO:0005524;GO:0016301;GO:0016021	-	virNOG03944	ZT	sp|Q54R62|UCKC_DICDI Uridine-cytidine kinase C OS=Dictyostelium discoideum GN=udkC PE=3 SV=1	gi|1025294047|ref|XP_016498211.1| PREDICTED: uridine-cytidine kinase C-like [Nicotiana tabacum] gi|1025294051|ref|XP_016498212.1| PREDICTED: uridine-cytidine kinase C-like [Nicotiana tabacum] gi|1025294055|ref|XP_016498213.1| PREDICTED: uridine-cytidine kinase C-like [Nicotiana tabacum]
gene10758	-0.139561	0.126938	0.297368	0.160998	0.088663	0.277545	-0.128566	0.047594	0.118843	NW_015815186.1	38561	43318	+	4757	GO:0005524;GO:0010212;GO:0003690;GO:0042148;GO:0004520;GO:0003697;GO:0000150;GO:0006312;GO:0008094;GO:0000730;GO:0000400	K03553	virNOG05079	L	sp|Q39199|RECAC_ARATH DNA repair protein recA homolog 1, chloroplastic OS=Arabidopsis thaliana GN=RECA PE=2 SV=1	gi|697151667|ref|XP_009630058.1| PREDICTED: DNA repair protein recA homolog 1, chloroplastic isoform X1 [Nicotiana tomentosiformis] gi|1025294081|ref|XP_016498219.1| PREDICTED: DNA repair protein recA homolog 1, chloroplastic-like isoform X1 [Nicotiana tabacum]
gene10759	0.0259923	0.282669	0.501649	0.135103	0.148135	0.378593	-0.0512099	0.39778	0.56597	NW_015815186.1	43462	47524	-	4062	GO:0009535;GO:0016021;GO:0015979;GO:0009654	K03541	virNOG22648	G	sp|Q40519|PSBR_TOBAC Photosystem II 10 kDa polypeptide, chloroplastic OS=Nicotiana tabacum GN=PSBR PE=2 SV=1	gi|697151658|ref|XP_009630054.1| PREDICTED: photosystem II 10 kDa polypeptide, chloroplastic [Nicotiana tomentosiformis] gi|1025294088|ref|XP_016498221.1| PREDICTED: photosystem II 10 kDa polypeptide, chloroplastic [Nicotiana tabacum] gi|3914472|sp|Q40519.1|PSBR_TOBAC RecName: Full=Photosystem II 10 kDa polypeptide, chloroplastic; Short=PII10; Flags: Precursor [Nicotiana tabacum] gi|22669|emb|CAA…
gene10760	-0.204975	0.0647556	0.186959	-0.0568659	0.724988	0.8803	0.160032	0.126142	0.249843	NW_015815186.1	51522	61023	-	9501	-	-	virNOG10241	S	-	gi|1025294059|ref|XP_016498214.1| PREDICTED: uncharacterized protein LOC107816976 isoform X1 [Nicotiana tabacum]
gene10761	-0.131042	0.329223	0.551016	-0.0599282	0.663398	0.84574	0.144241	0.205131	0.35635	NW_015815189.1	11164	17135	+	5971	-	-	virNOG25374	S	-	gi|1025294100|ref|XP_016498224.1| PREDICTED: uncharacterized protein LOC107816980 isoform X2 [Nicotiana tabacum]
gene10762	0.354646	0.107947	0.266305	0.353495	0.112481	0.321556	0.4773	0.0127823	0.0419177	NW_015815189.1	18090	22299	-	4209	-	-	virNOG16382	S	-	gi|698503583|ref|XP_009797372.1| PREDICTED: uncharacterized protein LOC104243811 [Nicotiana sylvestris] gi|1025294104|ref|XP_016498225.1| PREDICTED: uncharacterized protein LOC107816982 [Nicotiana tabacum]
gene10764	0.00690207	0.929896	0.984127	-0.0260293	0.80812	0.926135	-0.0673137	0.434902	0.60094	NW_015815195.1	94451	108877	-	14426	-	K01592	virNOG00150	E	sp|Q8RY79|TYDC1_ARATH Tyrosine decarboxylase 1 OS=Arabidopsis thaliana GN=ELI5 PE=2 SV=1	gi|1025294112|ref|XP_016498227.1| PREDICTED: tyrosine decarboxylase 1-like isoform X2 [Nicotiana tabacum]
gene10766	-0.17567	0.158532	0.34497	-0.205891	0.0807277	0.261334	-0.171218	0.0978706	0.206723	NW_015815209.1	4684	6042	+	1358	GO:0016021;GO:0005739	-	virNOG21780	S	-	gi|697158869|ref|XP_009588200.1| PREDICTED: uncharacterized protein LOC104085781 [Nicotiana tomentosiformis] gi|1025294137|ref|XP_016498235.1| PREDICTED: uncharacterized protein LOC107816985 [Nicotiana tabacum]
gene10768	-0.411732	8.79545e-05	0.000910296	-0.378881	0.0666815	0.230952	0.192131	0.249628	0.409833	NW_015815233.1	9333	13925	+	4592	GO:0008395;GO:0016705;GO:0020037;GO:0005506;GO:0016021;GO:0016131;GO:0055114	K15639	virNOG04939	Q	sp|O48786|C734A_ARATH Cytochrome P450 734A1 OS=Arabidopsis thaliana GN=CYP734A1 PE=2 SV=1	gi|1025294145|ref|XP_016498238.1| PREDICTED: cytochrome P450 734A1-like [Nicotiana tabacum]
gene10769	-0.688913	0.00513133	0.0274545	-1.51392	4.45217e-07	1.68215e-05	0.731939	0.00659178	0.0244908	NW_015815246.1	3888	6075	+	2187	GO:0050661;GO:0004499;GO:0050660;GO:0055114	K11816	virNOG04531	Q	sp|Q9FVQ0|YUC10_ARATH Probable indole-3-pyruvate monooxygenase YUCCA10 OS=Arabidopsis thaliana GN=YUC10 PE=2 SV=1	gi|697155239|ref|XP_009631855.1| PREDICTED: probable indole-3-pyruvate monooxygenase YUCCA10 [Nicotiana tomentosiformis] gi|1025294149|ref|XP_016498239.1| PREDICTED: probable indole-3-pyruvate monooxygenase YUCCA10 [Nicotiana tabacum]
gene10770	-0.146011	0.0181502	0.0732547	-0.240843	0.0169192	0.0917465	0.355168	5.41448e-06	5.49411e-05	NW_015815246.1	22594	48074	-	25480	-	-	virNOG03467	O	sp|O82261|DEGP2_ARATH Protease Do-like 2, chloroplastic OS=Arabidopsis thaliana GN=DEGP2 PE=1 SV=2	gi|1025294153|ref|XP_016498240.1| PREDICTED: protease Do-like 2, chloroplastic isoform X1 [Nicotiana tabacum]
gene10775	0.078712	0.775869	0.901239	-0.0185558	0.963961	0.997947	0.220551	0.388481	0.557462	NW_015815265.1	32699	35392	+	2693	-	-	virNOG04416	R	sp|Q6MAQ1|MURB_PARUW UDP-N-acetylenolpyruvoylglucosamine reductase OS=Protochlamydia amoebophila (strain UWE25) GN=murB PE=3 SV=1	gi|1025294172|ref|XP_016498245.1| PREDICTED: UDP-N-acetylenolpyruvoylglucosamine reductase-like isoform X1 [Nicotiana tabacum]
gene10781	-0.0583896	0.272077	0.489593	-0.174938	0.0715578	0.241718	0.238573	0.000371121	0.00219282	NW_015815275.1	22857	26490	-	3633	-	-	virNOG01990	R	-	gi|1025294211|ref|XP_016498256.1| PREDICTED: uncharacterized protein LOC107817004 [Nicotiana tabacum]
gene10784	0.223205	0.0918771	0.238066	0.235402	0.0597409	0.215013	-0.0672159	0.613998	0.754481	NW_015815281.1	54099	59218	-	5119	GO:0005634;GO:0003677;GO:0006355	-	virNOG28490;virNOG10118	SK	sp|Q94CL7|PHR1_ARATH Protein PHOSPHATE STARVATION RESPONSE 1 OS=Arabidopsis thaliana GN=PHR1 PE=1 SV=1	gi|697165853|ref|XP_009591732.1| PREDICTED: protein PHR1-LIKE 1-like [Nicotiana tomentosiformis]
gene10790	0.298561	0.33834	0.561199	0.603992	0.0512564	0.195349	-0.184589	0.518057	0.675725	NW_015815291.1	25675	28233	+	2558	-	-	virNOG07006	T	sp|Q9SJM3|KIPK2_ARATH Serine/threonine-protein kinase KIPK2 OS=Arabidopsis thaliana GN=KIPK2 PE=1 SV=1	gi|1025294242|ref|XP_016498261.1| PREDICTED: serine/threonine-protein kinase KIPK-like, partial [Nicotiana tabacum]
gene10791	0.174605	0.50774	0.715024	-0.00899501	0.971741	1	-0.578874	0.00227578	0.0101588	NW_015815291.1	28236	31517	+	3281	-	-	virNOG07006	T	sp|Q9LFA2|KIPK1_ARATH Serine/threonine-protein kinase KIPK1 OS=Arabidopsis thaliana GN=KIPK1 PE=1 SV=1	gi|698439580|ref|XP_009758750.1| PREDICTED: serine/threonine-protein kinase D6PKL2-like [Nicotiana sylvestris]
gene10792	0.0888528	0.138056	0.314742	0.183703	0.115144	0.326095	-0.0582104	0.463533	0.627299	NW_015815291.1	32067	35047	-	2980	GO:0016021	-	virNOG24879	S	-	gi|698439586|ref|XP_009758759.1| PREDICTED: uncharacterized protein LOC104211406 [Nicotiana sylvestris] gi|1025294246|ref|XP_016498263.1| PREDICTED: uncharacterized protein LOC107817015 [Nicotiana tabacum] gi|1025294250|ref|XP_016498264.1| PREDICTED: uncharacterized protein LOC107817015 [Nicotiana tabacum]
gene10799	-0.155174	0.21878	0.426062	-0.0950291	0.47816	0.720598	0.016802	0.873965	0.936894	NW_015815354.1	13959	20228	+	6269	-	K07198	virNOG07243;NOG09941	T	sp|Q2V452|CIPK3_ARATH CBL-interacting serine/threonine-protein kinase 3 OS=Arabidopsis thaliana GN=CIPK3 PE=1 SV=2	gi|698549607|ref|XP_009768703.1| PREDICTED: CBL-interacting serine/threonine-protein kinase 3-like isoform X1 [Nicotiana sylvestris] gi|698549610|ref|XP_009768704.1| PREDICTED: CBL-interacting serine/threonine-protein kinase 3-like isoform X1 [Nicotiana sylvestris] gi|698549613|ref|XP_009768705.1| PREDICTED: CBL-interacting serine/threonine-protein kinase 3-like isoform X1 [Nicotiana sylvestris] …
gene108	-0.281664	0.466507	0.680976	0.404603	0.315208	0.578822	-0.148819	0.500208	0.660138	NW_015787465.1	2098	4118	+	2020	-	-	virNOG04007	K	-	gi|1025006675|ref|XP_016498372.1| PREDICTED: carbon catabolite repressor protein 4 homolog 6-like [Nicotiana tabacum]
gene10802	-0.00931525	1	1	0.254183	0.263582	0.52418	0.224406	0.224494	0.379971	NW_015815356.1	46570	47791	+	1221	-	-	virNOG10114;NOG134813;COG0639	STR	sp|Q9LNG5|PPP7L_ARATH Serine/threonine-protein phosphatase 7 long form homolog OS=Arabidopsis thaliana GN=MAIL3 PE=2 SV=1	gi|697120923|ref|XP_009614431.1| PREDICTED: serine/threonine-protein phosphatase 7 long form homolog [Nicotiana tomentosiformis] gi|697120927|ref|XP_009614432.1| PREDICTED: serine/threonine-protein phosphatase 7 long form homolog [Nicotiana tomentosiformis]
gene10806	0.115015	0.251215	0.465849	0.158738	0.377388	0.63853	0.210038	0.0358809	0.0954633	NW_015815363.1	18711	27403	+	8692	GO:0016021	-	virNOG08589	T	sp|Q09758|YA71_SCHPO Putative membrane-bound O-acyltransferase C24H6.01c OS=Schizosaccharomyces pombe (strain 972 / ATCC 24843) GN=SPAC24H6.01c PE=3 SV=4	gi|697112497|ref|XP_009610128.1| PREDICTED: putative membrane-bound O-acyltransferase C24H6.01c isoform X1 [Nicotiana tomentosiformis] gi|697112499|ref|XP_009610129.1| PREDICTED: putative membrane-bound O-acyltransferase C24H6.01c isoform X1 [Nicotiana tomentosiformis] gi|1025294325|ref|XP_016498284.1| PREDICTED: putative membrane-bound O-acyltransferase C24H6.01c isoform X1 [Nicotiana tabacum] g…
gene10807	-0.177479	0.00735613	0.0365136	-0.361806	0.000261915	0.00378296	0.269394	2.55038e-05	0.000215847	NW_015815363.1	44636	48352	+	3716	-	K14638	virNOG16953	E	sp|Q8H157|PTR19_ARATH Protein NRT1/ PTR FAMILY 4.6 OS=Arabidopsis thaliana GN=NPF4.6 PE=1 SV=1	gi|1025294348|ref|XP_016498289.1| PREDICTED: protein NRT1/ PTR FAMILY 4.5-like isoform X1 [Nicotiana tabacum]
gene10808	0.0734599	0.385385	0.606559	-0.382844	0.00255607	0.0227027	0.0839284	0.412258	0.579686	NW_015815364.1	9911	13896	+	3985	GO:0016021	-	virNOG16461	V	-	gi|698494711|ref|XP_009793537.1| PREDICTED: uncharacterized protein LOC104240395 [Nicotiana sylvestris] gi|1025294356|ref|XP_016498291.1| PREDICTED: uncharacterized protein LOC107817035 [Nicotiana tabacum]
gene10811	0.0970987	0.562219	0.757007	0.526678	0.00399326	0.0318113	0.304652	0.0256217	0.073129	NW_015815373.1	4258	11766	-	7508	-	K03165	virNOG12173	L	sp|C7J0A2|TOP3A_ORYSJ DNA topoisomerase 3-alpha OS=Oryza sativa subsp. japonica GN=TOP3A PE=3 SV=1	gi|1025294360|ref|XP_016498293.1| PREDICTED: DNA topoisomerase 3-alpha-like [Nicotiana tabacum]
gene10813	-0.793877	0.00213499	0.0134214	-0.144236	0.477913	0.720436	0.0476487	0.849861	0.921408	NW_015815379.1	5442	7862	-	2420	-	-	virNOG08843;virNOG12387	FR	sp|Q9SB36|PP337_ARATH Pentatricopeptide repeat-containing protein At4g25270, chloroplastic OS=Arabidopsis thaliana GN=PCMP-E53 PE=3 SV=1	gi|1025294370|ref|XP_016498295.1| PREDICTED: pentatricopeptide repeat-containing protein At4g25270, chloroplastic-like [Nicotiana tabacum]
gene10814	-0.182613	0.0921699	0.238541	0.150412	0.173579	0.414377	-0.323917	0.000227462	0.00144277	NW_015815381.1	27923	33473	+	5550	GO:0046537;GO:0046872;GO:0008152	-	virNOG00938	R	sp|Q980A0|APGM_SULSO 2,3-bisphosphoglycerate-independent phosphoglycerate mutase OS=Sulfolobus solfataricus (strain ATCC 35092 / DSM 1617 / JCM 11322 / P2) GN=apgM PE=3 SV=1	gi|1025294374|ref|XP_016498296.1| PREDICTED: probable 2,3-bisphosphoglycerate-independent phosphoglycerate mutase [Nicotiana tabacum]
gene10815	-0.0448378	0.414277	0.633709	-0.0336026	0.734973	0.885724	-0.204958	0.0107297	0.0363695	NW_015815381.1	49796	54342	+	4546	GO:0000287;GO:0005829;GO:0004427;GO:0006796	K01507	virNOG10421	C	sp|Q9LFF9|IPYR4_ARATH Soluble inorganic pyrophosphatase 4 OS=Arabidopsis thaliana GN=PPA4 PE=1 SV=1	gi|698531359|ref|XP_009762510.1| PREDICTED: soluble inorganic pyrophosphatase-like isoform X1 [Nicotiana sylvestris]
gene10816	-0.314786	0.402471	0.622895	0.0847019	0.630063	0.824917	-0.707876	3.04419e-05	0.000252862	NW_015815381.1	55393	58994	+	3601	-	-	virNOG09596	S	-	gi|1025294386|ref|XP_016498299.1| PREDICTED: uncharacterized protein LOC107817043 isoform X2 [Nicotiana tabacum]
gene10817	0.135108	0.0336144	0.116225	0.0859533	0.448489	0.698319	0.0371235	0.559006	0.709642	NW_015815389.1	4979	19986	-	15007	-	K10843	virNOG03921	L	sp|Q38861|XPB1_ARATH DNA repair helicase XPB1 OS=Arabidopsis thaliana GN=XPB1 PE=2 SV=3	gi|1025294390|ref|XP_016498300.1| PREDICTED: DNA repair helicase XPB1-like [Nicotiana tabacum]
gene10818	0.0163063	0.847357	0.943885	0.234447	0.0366747	0.15555	-0.0898983	0.230721	0.387643	NW_015815389.1	21576	26364	-	4788	GO:0005874;GO:0051301;GO:0003924;GO:0009793	K06883	virNOG07646	L	sp|Q54C25|GPN1_DICDI GPN-loop GTPase 1 OS=Dictyostelium discoideum GN=gpn1 PE=3 SV=1	gi|697146696|ref|XP_009627494.1| PREDICTED: GPN-loop GTPase 1 homolog [Nicotiana tomentosiformis] gi|697146698|ref|XP_009627495.1| PREDICTED: GPN-loop GTPase 1 homolog [Nicotiana tomentosiformis] gi|1025294394|ref|XP_016498302.1| PREDICTED: GPN-loop GTPase 1-like [Nicotiana tabacum] gi|1025294398|ref|XP_016498303.1| PREDICTED: GPN-loop GTPase 1-like [Nicotiana tabacum]
gene10819	-0.113761	1.28342e-05	0.000171256	-0.15749	0.0570928	0.208863	0.187979	0.00028634	0.00175669	NW_015815399.1	2544	5706	+	3162	GO:0006357;GO:0016592;GO:0047918;GO:0001104;GO:0050662	K10046	virNOG08169	G	sp|A2Z7B3|GME1_ORYSI GDP-mannose 3,5-epimerase 1 OS=Oryza sativa subsp. indica GN=OsI_032456 PE=2 SV=1	gi|698539703|ref|XP_009765530.1| PREDICTED: GDP-mannose 3,5-epimerase 1-like [Nicotiana sylvestris] gi|698539706|ref|XP_009765531.1| PREDICTED: GDP-mannose 3,5-epimerase 1-like [Nicotiana sylvestris] gi|1025294402|ref|XP_016498304.1| PREDICTED: GDP-mannose 3,5-epimerase 1-like [Nicotiana tabacum] gi|1025294406|ref|XP_016498305.1| PREDICTED: GDP-mannose 3,5-epimerase 1-like [Nicotiana tabacum]
gene10820	0.0105723	0.923227	0.980899	-0.0924629	0.433471	0.686558	0.090935	0.461445	0.625322	NW_015815399.1	13574	18953	-	5379	-	-	virNOG02032	R	-	gi|1025294410|ref|XP_016498306.1| PREDICTED: uncharacterized protein LOC107817047 [Nicotiana tabacum]
gene10821	0.171068	0.12657	0.296731	-0.104542	0.489334	0.728927	-0.033647	0.816174	0.898917	NW_015815399.1	30927	33537	+	2610	-	-	virNOG25307	S	-	gi|698539715|ref|XP_009765534.1| PREDICTED: uncharacterized protein LOC104217074 [Nicotiana sylvestris] gi|1025294418|ref|XP_016498308.1| PREDICTED: uncharacterized protein LOC107817049 [Nicotiana tabacum]
gene10823	-0.111153	0.0623717	0.182135	0.0157923	0.867991	0.955406	-0.351854	4.10332e-07	5.42685e-06	NW_015815404.1	7741	12198	+	4457	GO:0003992;GO:0005829;GO:0042802;GO:0006526;GO:0030170;GO:0009570	K00818	virNOG08590	E	sp|O04866|ARGD_ALNGL Acetylornithine aminotransferase, mitochondrial OS=Alnus glutinosa GN=AG118 PE=2 SV=1	gi|698510679|ref|XP_009800487.1| PREDICTED: acetylornithine aminotransferase, mitochondrial [Nicotiana sylvestris] gi|1025294422|ref|XP_016498310.1| PREDICTED: acetylornithine aminotransferase, mitochondrial-like [Nicotiana tabacum]
gene10824	0.164456	0.00651871	0.0331948	0.014328	0.90862	0.973933	-0.162161	0.0567538	0.13617	NW_015815415.1	31444	53642	+	22198	-	K00627	virNOG05072	C	sp|Q0WQF7|ODP21_ARATH Dihydrolipoyllysine-residue acetyltransferase component 1 of pyruvate dehydrogenase complex, mitochondrial OS=Arabidopsis thaliana GN=LTA3 PE=1 SV=2	gi|1025294434|ref|XP_016498313.1| PREDICTED: dihydrolipoyllysine-residue acetyltransferase component 1 of pyruvate dehydrogenase complex, mitochondrial-like isoform X1 [Nicotiana tabacum]
gene10825	-0.230891	0.146734	0.327767	-0.101005	0.431683	0.684777	-0.205664	0.0340137	0.0913694	NW_015815415.1	55553	58829	-	3276	-	-	virNOG07255	S	sp|P43935|Y077_HAEIN Uncharacterized protein HI_0077 OS=Haemophilus influenzae (strain ATCC 51907 / DSM 11121 / KW20 / Rd) GN=HI_0077 PE=4 SV=1	gi|1025294441|ref|XP_016498315.1| PREDICTED: uncharacterized protein HI_0077-like [Nicotiana tabacum]
gene10826	-0.117905	0.784684	0.906851	0.314605	0.0877357	0.275284	-0.0028242	1	1	NW_015815415.1	59754	62605	+	2851	-	K00565	virNOG08337	A	sp|Q6K833|MCES2_ORYSJ mRNA cap guanine-N7 methyltransferase 2 OS=Oryza sativa subsp. japonica GN=Os02g0780600 PE=2 SV=1	gi|1025294430|ref|XP_016498312.1| PREDICTED: mRNA cap guanine-N7 methyltransferase 2-like isoform X2 [Nicotiana tabacum]
gene10830	-0.062302	0.360207	0.582574	0.28308	0.226711	0.481501	-0.298658	0.132767	0.259637	NW_015815430.1	122400	124039	-	1639	GO:0004664;GO:0009094;GO:0016597;GO:0009570;GO:0047769	K05359	virNOG03269	E	sp|Q9SGD6|AROD6_ARATH Arogenate dehydratase/prephenate dehydratase 6, chloroplastic OS=Arabidopsis thaliana GN=ADT6 PE=1 SV=1	gi|1025294454|ref|XP_016498318.1| PREDICTED: arogenate dehydratase/prephenate dehydratase 6, chloroplastic-like [Nicotiana tabacum]
gene10833	-0.123592	0.115449	0.278885	0.197401	0.123259	0.33989	0.318688	0.000665675	0.00360327	NW_015815452.1	78481	89343	+	10862	GO:0003824	K10571	virNOG09286	K	sp|Q9ZNU6|DET1_SOLLC Light-mediated development protein DET1 OS=Solanum lycopersicum GN=DET1 PE=1 SV=1	gi|971582023|ref|XP_015159652.1| PREDICTED: deetiolated 1-like protein isoform X3 [Solanum tuberosum]
gene10836	0.468675	0.00472538	0.0256665	0.0268666	0.88876	0.965238	-0.0868372	0.608502	0.749664	NW_015815458.1	844	4845	+	4001	-	-	virNOG12773	R	sp|Q9FLZ8|EDL2_ARATH EID1-like F-box protein 2 OS=Arabidopsis thaliana GN=EDL2 PE=2 SV=1	gi|1025294489|ref|XP_016498327.1| PREDICTED: LOW QUALITY PROTEIN: EID1-like F-box protein 2 [Nicotiana tabacum]
gene10837	-0.514903	3.30167e-05	0.000392895	-0.0631515	0.63274	0.826845	-0.050754	0.59781	0.741666	NW_015815458.1	6289	9430	+	3141	-	-	virNOG12202	R	sp|Q84J46|PP262_ARATH Pentatricopeptide repeat-containing protein At3g29290 OS=Arabidopsis thaliana GN=EMB2076 PE=2 SV=1	gi|698426212|ref|XP_009786501.1| PREDICTED: pentatricopeptide repeat-containing protein At3g29290 [Nicotiana sylvestris]
gene10838	0.0011881	1	1	0.169705	0.0769131	0.252905	-0.0721294	0.249627	0.409833	NW_015815458.1	10409	17675	-	7266	-	K03695	virNOG02371	O	sp|Q9LF37|CLPB3_ARATH Chaperone protein ClpB3, chloroplastic OS=Arabidopsis thaliana GN=CLPB3 PE=1 SV=1	gi|1025294504|ref|XP_016498332.1| PREDICTED: chaperone protein ClpB3, chloroplastic-like [Nicotiana tabacum]
gene10839	0.0468556	0.611792	0.794171	0.100666	0.327277	0.591147	0.0556668	0.4718	0.63479	NW_015815460.1	34038	38324	+	4286	GO:0009705;GO:0005509;GO:0043266;GO:2000021;GO:0042538;GO:0005886	K06268	virNOG12843	T	sp|Q7FRS8|CNBLA_ARATH Calcineurin B-like protein 10 OS=Arabidopsis thaliana GN=CBL10 PE=1 SV=1	gi|700583868|ref|NP_001289521.1| calcineurin B-like protein 10 [Nicotiana sylvestris] gi|1025294508|ref|XP_016498333.1| PREDICTED: calcineurin B-like protein 10 [Nicotiana tabacum] gi|564132038|gb|AHB79135.1| CBL10 [Nicotiana sylvestris]
gene1084	-0.105281	0.482453	0.694395	-0.0461157	0.791104	0.917222	0.348348	0.0135585	0.0438674	NW_015789752.1	25626	27841	-	2215	GO:0005524;GO:0004672;GO:0006468	-	KOG0610;virNOG05225	T	sp|A2YBX5|G11A_ORYSI Protein kinase G11A OS=Oryza sativa subsp. indica GN=OsI_021818 PE=2 SV=1	gi|1025281053|ref|XP_016498145.1| PREDICTED: protein kinase G11A-like [Nicotiana tabacum]
gene10842	0.0548697	0.800522	0.915797	0.0266187	0.834378	0.939836	-0.110129	0.410377	0.578002	NW_015815476.1	7479	12500	+	5021	GO:0016021	-	virNOG23819;virNOG25944	S	-	gi|697157488|ref|XP_009587499.1| PREDICTED: uncharacterized protein LOC104085215 [Nicotiana tomentosiformis] gi|697157490|ref|XP_009587500.1| PREDICTED: uncharacterized protein LOC104085215 [Nicotiana tomentosiformis]
gene10843	-0.119415	0.157929	0.344022	-0.263497	0.0215453	0.10853	-0.0199096	0.82119	0.901936	NW_015815476.1	13194	19360	-	6166	-	K14945	virNOG04176	A	sp|Q8GWR3|QKIL5_ARATH KH domain-containing protein At1g09660/At1g09670 OS=Arabidopsis thaliana GN=At1g09660/At1g09670 PE=2 SV=1	gi|697157492|ref|XP_009587501.1| PREDICTED: KH domain-containing protein At1g09660/At1g09670 [Nicotiana tomentosiformis] gi|1025294542|ref|XP_016498341.1| PREDICTED: KH domain-containing protein At1g09660/At1g09670-like [Nicotiana tabacum]
gene10844	0.231223	0.0279017	0.101146	0.277201	0.0129247	0.0760766	-0.0739863	0.451935	0.616951	NW_015815476.1	24409	40403	+	15994	-	K14328	virNOG13230	A	sp|Q9FVW4|RENT3_ARATH Regulator of nonsense transcripts UPF3 OS=Arabidopsis thaliana GN=UPF3 PE=1 SV=1	gi|697157496|ref|XP_009587503.1| PREDICTED: regulator of nonsense transcripts UPF3-like isoform X2 [Nicotiana tomentosiformis] gi|1025294546|ref|XP_016498342.1| PREDICTED: regulator of nonsense transcripts UPF3-like [Nicotiana tabacum]
gene10845	0.296737	2.02903e-10	6.80362e-09	0.275268	0.0109783	0.067771	0.103083	0.129118	0.253991	NW_015815476.1	51115	60121	+	9006	GO:0004674;GO:0005524;GO:0006468	K03083	virNOG03894	T	sp|Q39019|KSG10_ARATH Shaggy-related protein kinase kappa OS=Arabidopsis thaliana GN=ASK10 PE=2 SV=2	gi|697101964|ref|XP_009598595.1| PREDICTED: shaggy-related protein kinase kappa [Nicotiana tomentosiformis] gi|1025294550|ref|XP_016498343.1| PREDICTED: shaggy-related protein kinase kappa-like [Nicotiana tabacum] gi|1025294553|ref|XP_016498344.1| PREDICTED: shaggy-related protein kinase kappa-like [Nicotiana tabacum]
gene10846	0.0422982	0.126546	0.296697	-0.0805805	0.321098	0.584948	-0.0969008	0.0642087	0.149451	NW_015815476.1	76471	81027	+	4556	GO:0006457;GO:0005524;GO:0051082	-	virNOG05874	O	sp|Q02028|HSP7S_PEA Stromal 70 kDa heat shock-related protein, chloroplastic OS=Pisum sativum GN=HSP70 PE=2 SV=1	gi|697101981|ref|XP_009598659.1| PREDICTED: stromal 70 kDa heat shock-related protein, chloroplastic [Nicotiana tomentosiformis] gi|1025294556|ref|XP_016498345.1| PREDICTED: stromal 70 kDa heat shock-related protein, chloroplastic [Nicotiana tabacum]
gene1085	-0.0663704	0.160447	0.347751	0.0218152	0.835639	0.940593	0.0177682	0.807024	0.892669	NW_015789752.1	29097	37135	-	8038	GO:0033926	-	virNOG13691	S	sp|Q9FK88|INVE_ARATH Alkaline/neutral invertase E, chloroplastic OS=Arabidopsis thaliana GN=INVE PE=1 SV=1	gi|697128517|ref|XP_009618314.1| PREDICTED: alkaline/neutral invertase CINV1-like [Nicotiana tomentosiformis] gi|697128519|ref|XP_009618315.1| PREDICTED: alkaline/neutral invertase CINV1-like [Nicotiana tomentosiformis] gi|1025281057|ref|XP_016498154.1| PREDICTED: neutral/alkaline invertase 3, chloroplastic-like [Nicotiana tabacum] gi|1025281061|ref|XP_016498162.1| PREDICTED: neutral/alkaline inv…
gene10850	0.602492	0.0226932	0.0868065	0.0107987	1	1	-0.354138	0.0616566	0.144985	NW_015815476.1	108505	110273	+	1768	GO:0008408;GO:0090305;GO:0003676	-	KOG4373;virNOG19388	R	sp|Q84LH3|WEX_ARATH Werner Syndrome-like exonuclease OS=Arabidopsis thaliana GN=WEX PE=1 SV=1	gi|1025294563|ref|XP_016498347.1| PREDICTED: Werner Syndrome-like exonuclease [Nicotiana tabacum]
gene10853	0.103189	0.152706	0.336438	-0.083865	0.402525	0.660384	0.0263932	0.732119	0.841859	NW_015815476.1	125420	133087	-	7667	-	K20471	virNOG29031;virNOG00812	U	sp|Q5RA77|COPD_PONAB Coatomer subunit delta OS=Pongo abelii GN=ARCN1 PE=2 SV=1	gi|1025294535|ref|XP_016498340.1| PREDICTED: coatomer subunit delta-like [Nicotiana tabacum]
gene10854	-0.156796	0.429812	0.64858	-0.212065	0.218552	0.471538	0.102918	0.504155	0.663704	NW_015815489.1	6702	10665	-	3963	-	K13947	virNOG05637	S	sp|Q9LFP6|PIN8_ARATH Auxin efflux carrier component 8 OS=Arabidopsis thaliana GN=PIN8 PE=2 SV=1	gi|1025294575|ref|XP_016498350.1| PREDICTED: putative auxin efflux carrier component 5 isoform X3 [Nicotiana tabacum]
gene10857	0.195254	0.00350548	0.0201588	0.180561	0.0846132	0.269543	-0.0131074	0.888087	0.946517	NW_015815490.1	11019	17384	-	6365	-	K10704	virNOG17304	O	sp|Q9CAB6|UEV1B_ARATH Ubiquitin-conjugating enzyme E2 variant 1B OS=Arabidopsis thaliana GN=UEV1B PE=1 SV=1	gi|1025294587|ref|XP_016498354.1| PREDICTED: ubiquitin-conjugating enzyme E2 variant 1B-like isoform X1 [Nicotiana tabacum]
gene10862	0.542438	0.126965	0.29741	-0.206654	0.494165	0.732573	0.596253	0.0581242	0.138715	NW_015815511.1	3334	4340	-	1006	-	K01214	COG1523;virNOG04974	G	sp|B9G434|ISOA3_ORYSJ Isoamylase 3, chloroplastic OS=Oryza sativa subsp. japonica GN=ISA3 PE=2 SV=1	gi|1025048006|ref|XP_016446885.1| PREDICTED: isoamylase 3, chloroplastic isoform X1 [Nicotiana tabacum]
gene1087	-0.444481	0.091682	0.237776	-0.962699	6.86927e-06	0.000183353	0.418779	0.049046	0.121497	NW_015789755.1	36105	39334	-	3229	GO:0016020;GO:0009664;GO:0005618;GO:0005576	-	virNOG09946	R	sp|O48818|EXPA4_ARATH Expansin-A4 OS=Arabidopsis thaliana GN=EXPA4 PE=1 SV=1	gi|698528566|ref|XP_009761115.1| PREDICTED: expansin-A6-like [Nicotiana sylvestris] gi|1025281069|ref|XP_016498182.1| PREDICTED: expansin-A6-like [Nicotiana tabacum]
gene10871	-0.0358261	0.695753	0.851547	0.0603099	0.571227	0.787699	0.0290549	0.712513	0.827472	NW_015815526.1	182749	186372	-	3623	-	-	virNOG10285	R	sp|Q4R599|TSNAX_MACFA Translin-associated protein X OS=Macaca fascicularis GN=TSNAX PE=2 SV=1	gi|697107073|ref|XP_009607368.1| PREDICTED: translin-associated protein X isoform X1 [Nicotiana tomentosiformis] gi|697107075|ref|XP_009607369.1| PREDICTED: translin-associated protein X isoform X1 [Nicotiana tomentosiformis] gi|1025294644|ref|XP_016498366.1| PREDICTED: translin-associated protein X-like [Nicotiana tabacum] gi|1025294648|ref|XP_016498367.1| PREDICTED: translin-associated protein …
gene10873	0.202062	0.145158	0.325321	0.234327	0.170723	0.411004	-0.385854	0.00820309	0.0292401	NW_015815526.1	362628	369758	+	7130	-	K09716	virNOG00548	R	sp|Q9ZPQ3|GEK1_ARATH D-aminoacyl-tRNA deacylase OS=Arabidopsis thaliana GN=GEK1 PE=1 SV=2	gi|1025294652|ref|XP_016498369.1| PREDICTED: D-aminoacyl-tRNA deacylase-like [Nicotiana tabacum]
gene10874	0.0549892	0.898118	0.96837	-0.376148	0.295132	0.558413	0.329392	0.334306	0.502939	NW_015815526.1	370366	372182	+	1816	GO:0003677;GO:0005634	-	virNOG15253	K	sp|Q700W2|SPL9_ARATH Squamosa promoter-binding-like protein 9 OS=Arabidopsis thaliana GN=SPL9 PE=2 SV=2	gi|1025294656|ref|XP_016498370.1| PREDICTED: squamosa promoter-binding-like protein 9 [Nicotiana tabacum]
gene10875	0.0742794	0.625944	0.804313	0.18132	0.191475	0.438463	0.147072	0.307646	0.475656	NW_015815526.1	373186	378581	-	5395	-	-	virNOG11585	A	sp|C6Y4A5|YELS_SCHPO Uncharacterized protein C6F6.19 OS=Schizosaccharomyces pombe (strain 972 / ATCC 24843) GN=SPAC6F6.19 PE=2 SV=1	gi|1025294658|ref|XP_016498371.1| PREDICTED: G patch domain-containing protein 11-like [Nicotiana tabacum]
gene10877	0.0876882	0.366765	0.589296	0.0977205	0.381127	0.64205	0.216093	0.0220973	0.0650431	NW_015815526.1	385662	391249	-	5587	-	-	virNOG02417	T	sp|Q9FG23|CK5P3_ARATH CDK5RAP3-like protein OS=Arabidopsis thaliana GN=At5g06830 PE=2 SV=2	gi|1025294662|ref|XP_016498373.1| PREDICTED: CDK5RAP3-like protein [Nicotiana tabacum]
gene10878	-0.155962	0.00261861	0.0159333	-0.261341	0.00726101	0.0498846	-0.0908048	0.208053	0.359822	NW_015815526.1	441345	444194	-	2849	GO:0016021	-	virNOG00378	P	sp|O48529|STR9_ARATH Rhodanese-like domain-containing protein 9, chloroplastic OS=Arabidopsis thaliana GN=STR9 PE=2 SV=1	gi|697116409|ref|XP_009612114.1| PREDICTED: rhodanese-like domain-containing protein 9, chloroplastic [Nicotiana tomentosiformis] gi|1025294666|ref|XP_016498374.1| PREDICTED: rhodanese-like domain-containing protein 9, chloroplastic [Nicotiana tabacum]
gene1088	0.228629	0.0502523	0.155814	0.441746	0.0477819	0.186381	-0.219493	0.261544	0.423781	NW_015789756.1	29451	30681	+	1230	-	-	-	-	-	gi|1025281079|ref|XP_016498197.1| PREDICTED: uncharacterized protein LOC107816958 [Nicotiana tabacum]
gene10880	-0.102151	0.232548	0.44321	0.0359666	0.773819	0.907702	-0.161994	0.138141	0.267606	NW_015815529.1	44	1551	+	1507	GO:0000166;GO:0003676	K12900	virNOG18751;KOG1175	AI	-	gi|697138509|ref|XP_009623332.1| PREDICTED: serine/arginine-rich SC35-like splicing factor SCL30A [Nicotiana tomentosiformis] gi|1025294670|ref|XP_016498375.1| PREDICTED: serine/arginine-rich SC35-like splicing factor SCL30A [Nicotiana tabacum]
gene10881	-0.0232655	0.762851	0.893448	-0.0814138	0.468497	0.713156	-0.000814651	0.991237	1	NW_015815534.1	14419	15371	-	952	-	-	-	-	sp|Q40410|MT2_NICPL Metallothionein-like protein type 2 OS=Nicotiana plumbaginifolia PE=3 SV=1	gi|698533250|ref|XP_009763442.1| PREDICTED: metallothionein-like protein type 2 [Nicotiana sylvestris] gi|1025294674|ref|XP_016498377.1| PREDICTED: metallothionein-like protein type 2 [Nicotiana tabacum]
gene10888	0.0146965	0.93292	0.985701	-0.116379	0.481199	0.722874	-0.0224347	0.910599	0.959885	NW_015815578.1	5	1833	+	1828	-	-	virNOG05766	O	sp|Q9MAH1|TTL1_ARATH TPR repeat-containing thioredoxin TTL1 OS=Arabidopsis thaliana GN=TTL1 PE=1 SV=1	gi|1025294718|ref|XP_016498383.1| PREDICTED: TPR repeat-containing thioredoxin TTL1-like, partial [Nicotiana tabacum]
gene10889	0.0162569	0.821731	0.928545	-0.0608549	0.520388	0.751149	-0.19653	0.00800867	0.0286927	NW_015815578.1	8381	13861	-	5480	GO:0070534;GO:0005634;GO:0061630;GO:0005524;GO:0031625;GO:0010039;GO:0006511;GO:0005829;GO:0016021;GO:0005886;GO:0031372;GO:0006301;GO:0010053	K10580	virNOG03026	O	sp|Q9FZ48|UBC36_ARATH Ubiquitin-conjugating enzyme E2 36 OS=Arabidopsis thaliana GN=UBC36 PE=1 SV=1	gi|590610102|ref|XP_007021721.1| Ubiquitin-conjugating enzyme 36 isoform 1 [Theobroma cacao] gi|508721349|gb|EOY13246.1| Ubiquitin-conjugating enzyme 36 isoform 1 [Theobroma cacao]
gene1089	-0.0465426	0.871725	0.956125	-0.657267	0.0167568	0.0912665	0.699963	0.00391304	0.0158991	NW_015789756.1	32984	36536	+	3552	-	-	virNOG13890	S	-	gi|697110013|ref|XP_009608872.1| PREDICTED: uncharacterized protein LOC104102762 [Nicotiana tomentosiformis]
gene10894	-0.352905	0.0592327	0.175405	0.0234384	0.875195	0.958496	-0.111384	0.455937	0.620442	NW_015815607.1	65889	70986	+	5097	GO:0042393;GO:0006355;GO:0008270	-	virNOG00105	K	sp|Q9M2B4|ALFL3_ARATH PHD finger protein ALFIN-LIKE 3 OS=Arabidopsis thaliana GN=AL3 PE=1 SV=1	gi|698578620|ref|XP_009776803.1| PREDICTED: PHD finger protein ALFIN-LIKE 4-like [Nicotiana sylvestris] gi|1025294742|ref|XP_016498389.1| PREDICTED: PHD finger protein ALFIN-LIKE 4-like [Nicotiana tabacum]
gene10895	0.572351	5.86265e-05	0.000640519	-0.0908744	0.713353	0.873886	-0.67319	0.000296336	0.00180929	NW_015815609.1	888	2770	-	1882	-	K13248	virNOG06564	R	sp|Q9FZ62|PPSP2_ARATH Inorganic pyrophosphatase 2 OS=Arabidopsis thaliana GN=At1g17710 PE=2 SV=1	gi|698511280|ref|XP_009800756.1| PREDICTED: inorganic pyrophosphatase 1-like [Nicotiana sylvestris] gi|1025294746|ref|XP_016498390.1| PREDICTED: inorganic pyrophosphatase 1-like [Nicotiana tabacum]
gene1090	-0.0292778	0.819676	0.927409	0.0962153	0.564666	0.782884	-0.232701	0.173335	0.315701	NW_015789756.1	45850	50167	-	4317	GO:0090266;GO:0005680	-	virNOG23283	S	-	gi|697119561|ref|XP_009613735.1| PREDICTED: uncharacterized protein LOC104106809 [Nicotiana tomentosiformis] gi|698495496|ref|XP_009793856.1| PREDICTED: uncharacterized protein LOC104240681 [Nicotiana sylvestris] gi|1025267515|ref|XP_016492732.1| PREDICTED: uncharacterized protein LOC107812198 [Nicotiana tabacum] gi|1025281089|ref|XP_016498217.1| PREDICTED: uncharacterized protein LOC107816975 [N…
gene10903	-0.14433	0.00104613	0.00747122	0.135672	0.137769	0.363368	0.0210206	0.778387	0.873865	NW_015815620.1	39069	42089	-	3020	GO:0042254;GO:0003723;GO:0006412;GO:0022625;GO:0003735	K02915	virNOG19285	J	sp|P41098|RL34_TOBAC 60S ribosomal protein L34 OS=Nicotiana tabacum GN=RPL34 PE=2 SV=1	gi|697183340|ref|XP_009600693.1| PREDICTED: 60S ribosomal protein L34-like [Nicotiana tomentosiformis] gi|1025294772|ref|XP_016498398.1| PREDICTED: 60S ribosomal protein L34-like [Nicotiana tabacum]
gene10904	-0.133222	0.229278	0.43909	-0.0862335	0.467378	0.711978	0.201634	0.020966	0.0623154	NW_015815624.1	253	4490	-	4237	-	K09260	virNOG04887;virNOG34195;COG5068	K	sp|Q9FVC1|SVP_ARATH MADS-box protein SVP OS=Arabidopsis thaliana GN=SVP PE=1 SV=1	gi|697146055|ref|XP_009627164.1| PREDICTED: MADS-box protein SVP-like isoform X3 [Nicotiana tomentosiformis]
gene10905	-0.106857	0.49413	0.703973	0.191393	0.194019	0.441926	-0.023751	0.862621	0.929601	NW_015815624.1	82841	84478	+	1637	-	-	virNOG07881;virNOG10459	O	sp|Q5BIP8|DNJB5_BOVIN DnaJ homolog subfamily B member 5 OS=Bos taurus GN=DNAJB5 PE=2 SV=1	gi|1025294789|ref|XP_016498402.1| PREDICTED: uncharacterized protein LOC107817144 [Nicotiana tabacum]
gene10906	-0.075386	0.741567	0.879004	0.0315826	0.864611	0.953825	-0.0362771	0.860525	0.92854	NW_015815624.1	86913	91641	-	4728	GO:0016021	-	virNOG19506	S	sp|Q8L8Q8|Y5486_ARATH Uncharacterized protein At5g64816 OS=Arabidopsis thaliana GN=At5g64816 PE=2 SV=1	gi|697165212|ref|XP_009591420.1| PREDICTED: uncharacterized protein At5g64816-like [Nicotiana tomentosiformis] gi|697165214|ref|XP_009591421.1| PREDICTED: uncharacterized protein At5g64816-like [Nicotiana tomentosiformis] gi|1025294793|ref|XP_016498403.1| PREDICTED: uncharacterized protein At5g64816-like [Nicotiana tabacum]
gene1091	-0.252331	0.255147	0.470783	-0.552959	0.00369307	0.0300207	0.0836393	0.640613	0.775295	NW_015789756.1	76646	78023	-	1377	-	-	virNOG04486	L	-	gi|697138993|ref|XP_009623579.1| PREDICTED: zinc finger BED domain-containing protein RICESLEEPER 2-like [Nicotiana tomentosiformis]
gene10910	-0.422044	0.0131967	0.0575221	-0.118644	0.503296	0.738871	-0.0152847	0.949738	0.984392	NW_015815633.1	31549	33711	-	2162	GO:1902600;GO:0004129;GO:0005739	K18179	virNOG21951	S	-	gi|697130167|ref|XP_009619147.1| PREDICTED: uncharacterized protein LOC104111205 [Nicotiana tomentosiformis] gi|697130169|ref|XP_009619148.1| PREDICTED: uncharacterized protein LOC104111205 [Nicotiana tomentosiformis] gi|1025294805|ref|XP_016498406.1| PREDICTED: uncharacterized protein LOC107817148 [Nicotiana tabacum] gi|1025294809|ref|XP_016498407.1| PREDICTED: uncharacterized protein LOC1078171…
gene10912	0.139354	0.268337	0.485502	-0.0689839	0.659443	0.843377	0.134128	0.398214	0.566276	NW_015815642.1	215347	218142	+	2795	-	-	virNOG06969	G	sp|Q9S845|GONS3_ARATH GDP-mannose transporter GONST3 OS=Arabidopsis thaliana GN=GONST3 PE=2 SV=1	gi|1025294817|ref|XP_016498409.1| PREDICTED: GDP-mannose transporter GONST3-like [Nicotiana tabacum] gi|1025294821|ref|XP_016498410.1| PREDICTED: GDP-mannose transporter GONST3-like [Nicotiana tabacum]
gene10916	0.127278	3.25033e-05	0.000387682	0.0777783	0.405188	0.662537	0.177523	0.000520416	0.00292721	NW_015815653.1	21965	32525	-	10560	GO:0016702;GO:0055114	K11159	virNOG10787	Q	sp|Q8LP17|CCD1_PEA Carotenoid 9,10(9&apos;,10&apos;)-cleavage dioxygenase 1 OS=Pisum sativum GN=CCD1 PE=2 SV=1	gi|1025294841|ref|XP_016498415.1| PREDICTED: carotenoid 9,10(9&apos;,10&apos;)-cleavage dioxygenase 1-like isoform X2 [Nicotiana tabacum]
gene10918	-0.0688092	0.769174	0.897645	-0.0136867	0.94574	0.989938	0.509014	0.00013849	0.000941376	NW_015815656.1	75527	76652	+	1125	GO:0015035;GO:0009055;GO:0005623;GO:0055114;GO:0045454	K03676	virNOG23650;virNOG34598	O	sp|O82255|GRC13_ARATH Glutaredoxin-C13 OS=Arabidopsis thaliana GN=GRXC13 PE=3 SV=1	gi|1025294849|ref|XP_016498417.1| PREDICTED: glutaredoxin-C13-like [Nicotiana tabacum]
gene1092	0.0575578	0.611644	0.794072	0.0411997	0.809659	0.926755	0.450399	0.000140331	0.000951592	NW_015789756.1	82696	88133	+	5437	-	-	virNOG14372	R	sp|Q9FGS8|C2GR2_ARATH C2 and GRAM domain-containing protein At5g50170 OS=Arabidopsis thaliana GN=At5g50170 PE=2 SV=1	gi|697119555|ref|XP_009613733.1| PREDICTED: C2 and GRAM domain-containing protein At5g50170 isoform X1 [Nicotiana tomentosiformis] gi|1025281093|ref|XP_016498229.1| PREDICTED: C2 and GRAM domain-containing protein At5g50170-like isoform X1 [Nicotiana tabacum]
gene10920	-0.0137627	0.847383	0.943885	0.367642	0.00102482	0.0112687	0.174986	0.0267494	0.07558	NW_015815661.1	2920	6908	+	3988	GO:0003677	K15223	virNOG08123	K	sp|O74503|UAF30_SCHPO Upstream activation factor subunit spp27 OS=Schizosaccharomyces pombe (strain 972 / ATCC 24843) GN=spp27 PE=1 SV=1	gi|698555884|ref|XP_009770617.1| PREDICTED: uncharacterized protein LOC104221287 [Nicotiana sylvestris] gi|698555888|ref|XP_009770618.1| PREDICTED: uncharacterized protein LOC104221287 [Nicotiana sylvestris] gi|1025294857|ref|XP_016498419.1| PREDICTED: uncharacterized protein LOC107817159 [Nicotiana tabacum] gi|1025294861|ref|XP_016498421.1| PREDICTED: uncharacterized protein LOC107817159 [Nicoti…
gene10923	0.0449045	0.30549	0.525953	0.370191	2.25092e-05	0.00049981	-0.00311502	0.960985	0.990632	NW_015815677.1	32009	36155	-	4146	GO:0003677;GO:0005634	K09522	virNOG00431	O	sp|Q1RMH9|DNJC2_BOVIN DnaJ homolog subfamily C member 2 OS=Bos taurus GN=DNAJC2 PE=2 SV=1	gi|698453927|ref|XP_009780057.1| PREDICTED: dnaJ homolog subfamily C member 2-like [Nicotiana sylvestris] gi|1025294873|ref|XP_016498424.1| PREDICTED: dnaJ homolog subfamily C member 2-like [Nicotiana tabacum]
gene10927	0.123143	0.0412245	0.134829	-0.0329275	0.722394	0.87897	0.177419	0.0125548	0.0412901	NW_015815679.1	24172	27424	+	3252	-	K12896	virNOG07615	A	sp|Q8VYA5|RSZ33_ARATH Serine/arginine-rich splicing factor RS2Z33 OS=Arabidopsis thaliana GN=RS2Z33 PE=1 SV=1	gi|1025294889|ref|XP_016498428.1| PREDICTED: serine/arginine-rich splicing factor RS2Z33-like isoform X1 [Nicotiana tabacum]
gene10928	-0.198491	0.0225044	0.0861909	-0.175619	0.16773	0.406853	-0.00996917	0.92114	0.966349	NW_015815679.1	41150	43599	+	2449	-	K06940	virNOG20456	S	-	gi|698537985|ref|XP_009765000.1| PREDICTED: uncharacterized protein LOC104216604 [Nicotiana sylvestris] gi|1025294897|ref|XP_016498430.1| PREDICTED: uncharacterized protein LOC107817168 [Nicotiana tabacum]
gene10935	-0.0106761	0.826334	0.931124	-0.734464	1.06109e-09	7.77881e-08	-0.200967	0.116882	0.235824	NW_015815697.1	11851	13709	+	1858	GO:0006810;GO:0016021;GO:0005215	K09872	COG0580;virNOG08606	G	sp|Q7XSQ9|PIP12_ORYSJ Probable aquaporin PIP1-2 OS=Oryza sativa subsp. japonica GN=PIP1-2 PE=2 SV=3	gi|1027854339|ref|NP_001312921.1| probable aquaporin PIP1-2 [Nicotiana tabacum] gi|697155288|ref|XP_009631880.1| PREDICTED: probable aquaporin PIP1-2 [Nicotiana tomentosiformis] gi|735997345|tpg|DAA64671.1| TPA_exp: aquaporin PIP1 4 [Nicotiana tabacum]
gene10936	-0.340347	0.00412013	0.0229297	-0.158584	0.266371	0.526894	-0.278968	0.00590722	0.0223449	NW_015815698.1	140	544	-	404	GO:0005524;GO:0006241;GO:0006165;GO:0004550;GO:0006228;GO:0046872;GO:0006183;GO:0009507	K00940	virNOG03524	F	sp|Q852S5|NDK2_TOBAC Nucleoside diphosphate kinase 2, chloroplastic OS=Nicotiana tabacum GN=NDPK2 PE=1 SV=1	gi|697188324|ref|XP_009603202.1| PREDICTED: nucleoside diphosphate kinase 2, chloroplastic-like [Nicotiana tomentosiformis]
gene1094	-0.313722	0.0010602	0.00754416	0.454259	0.0119506	0.0719197	-0.148523	0.345577	0.514858	NW_015789761.1	4254	4811	-	557	-	-	euNOG29305;virNOG26891	S	-	gi|698588657|ref|XP_009779528.1| PREDICTED: uncharacterized protein LOC104228701 [Nicotiana sylvestris] gi|1025281103|ref|XP_016498255.1| PREDICTED: uncharacterized protein LOC107817000 [Nicotiana tabacum]
gene10940	0.274681	0.191044	0.389293	0.140415	0.466041	0.711359	-0.0410968	0.841357	0.915327	NW_015815718.1	9570	11477	+	1907	-	K18170	virNOG23827	S	sp|C4Y4R9|MZM1_CLAL4 Mitochondrial zinc maintenance protein 1, mitochondrial OS=Clavispora lusitaniae (strain ATCC 42720) GN=MZM1 PE=3 SV=1	gi|697165682|ref|XP_009591649.1| PREDICTED: mitochondrial zinc maintenance protein 1, mitochondrial [Nicotiana tomentosiformis] gi|698589095|ref|XP_009779639.1| PREDICTED: mitochondrial zinc maintenance protein 1, mitochondrial [Nicotiana sylvestris] gi|1025155095|ref|XP_016468266.1| PREDICTED: mitochondrial zinc maintenance protein 1, mitochondrial-like [Nicotiana tabacum] gi|1025294929|ref|XP_0…
gene10942	-0.517293	0.000594269	0.00464826	0.366678	0.0161894	0.0890545	0.290488	0.0203159	0.0607746	NW_015815718.1	52989	63928	-	10939	-	-	virNOG00061	T	sp|C0LGD7|Y1684_ARATH Probable LRR receptor-like serine/threonine-protein kinase At1g06840 OS=Arabidopsis thaliana GN=At1g06840 PE=2 SV=2	gi|1025294933|ref|XP_016498442.1| PREDICTED: probable LRR receptor-like serine/threonine-protein kinase At1g06840 [Nicotiana tabacum]
gene10944	-0.0503372	0.471521	0.685349	-0.196255	0.0744655	0.247943	0.257522	0.00362451	0.0149423	NW_015815718.1	85815	92491	-	6676	-	-	virNOG04564	R	sp|Q7X9V3|NSI_ARATH Acetyltransferase NSI OS=Arabidopsis thaliana GN=NSI PE=1 SV=1	gi|698455654|ref|XP_009780441.1| PREDICTED: acetyltransferase NSI [Nicotiana sylvestris] gi|1025294949|ref|XP_016498446.1| PREDICTED: acetyltransferase NSI-like [Nicotiana tabacum]
gene10947	0.0888628	0.136788	0.312601	-0.348706	0.000264738	0.00381126	0.0352598	0.678339	0.803915	NW_015815730.1	41743	46163	+	4420	-	K00279	virNOG06762	C	sp|Q9FUJ1|CKX7_ARATH Cytokinin dehydrogenase 7 OS=Arabidopsis thaliana GN=CKX7 PE=1 SV=1	gi|697169191|ref|XP_009593487.1| PREDICTED: cytokinin dehydrogenase 7 [Nicotiana tomentosiformis]
gene10949	-0.031734	0.633417	0.810196	0.126804	0.247644	0.505543	0.163996	0.0713168	0.162401	NW_015815745.1	5949	12850	-	6901	GO:0005451;GO:0012505;GO:1902600;GO:0016021;GO:0006885	-	virNOG05203	P	sp|Q9FFR9|CHX18_ARATH Cation/H(+) antiporter 18 OS=Arabidopsis thaliana GN=CHX18 PE=2 SV=1	gi|698541123|ref|XP_009765985.1| PREDICTED: cation/H(+) antiporter 18-like [Nicotiana sylvestris] gi|1025294987|ref|XP_016498457.1| PREDICTED: cation/H(+) antiporter 18-like [Nicotiana tabacum]
gene10954	0.0878976	0.305323	0.525783	-0.0388427	0.797138	0.920593	0.0758291	0.447287	0.612675	NW_015815751.1	39691	43653	-	3962	GO:0016787	K01517	virNOG02510	R	sp|Q8H5F8|ADPRM_ORYSJ Manganese-dependent ADP-ribose/CDP-alcohol diphosphatase OS=Oryza sativa subsp. japonica GN=Os07g0688000 PE=2 SV=1	gi|697114010|ref|XP_009610894.1| PREDICTED: manganese-dependent ADP-ribose/CDP-alcohol diphosphatase-like [Nicotiana tomentosiformis] gi|697114012|ref|XP_009610895.1| PREDICTED: manganese-dependent ADP-ribose/CDP-alcohol diphosphatase-like [Nicotiana tomentosiformis] gi|1025295025|ref|XP_016498468.1| PREDICTED: manganese-dependent ADP-ribose/CDP-alcohol diphosphatase-like [Nicotiana tabacum] gi|1…
gene10955	-0.0360356	0.508678	0.71579	0.161189	0.123121	0.339567	-0.238025	0.000318896	0.00192451	NW_015815751.1	45652	51710	-	6058	-	K03517	virNOG03992	H	sp|Q9FGS4|NADA_ARATH Quinolinate synthase, chloroplastic OS=Arabidopsis thaliana GN=QS PE=1 SV=1	gi|1025295036|ref|XP_016498472.1| PREDICTED: quinolinate synthase, chloroplastic-like [Nicotiana tabacum]
gene10956	-0.116682	1.18342e-10	4.14185e-09	-0.0899439	0.28101	0.543419	0.0710801	0.172405	0.314432	NW_015815751.1	83900	84794	-	894	GO:0009523;GO:0016021;GO:0015979;GO:0030145	K02723	virNOG19759	G	sp|P80470|PSBY_SPIOL Photosystem II core complex proteins psbY, chloroplastic OS=Spinacia oleracea GN=PSBY PE=1 SV=2	gi|697114006|ref|XP_009610892.1| PREDICTED: photosystem II core complex proteins psbY, chloroplastic [Nicotiana tomentosiformis] gi|1025295040|ref|XP_016498473.1| PREDICTED: photosystem II core complex proteins psbY, chloroplastic-like [Nicotiana tabacum]
gene10957	0.0926271	0.0684803	0.194296	-0.0365911	0.679246	0.854421	0.216957	5.89995e-05	0.000445966	NW_015815751.1	88905	92629	-	3724	-	K08287	virNOG06731	T	sp|P51567|AFC2_ARATH Serine/threonine-protein kinase AFC2 OS=Arabidopsis thaliana GN=AFC2 PE=1 SV=1	gi|697114002|ref|XP_009610890.1| PREDICTED: serine/threonine-protein kinase AFC2-like isoform X1 [Nicotiana tomentosiformis] gi|1025295044|ref|XP_016498474.1| PREDICTED: serine/threonine-protein kinase AFC2-like isoform X1 [Nicotiana tabacum]
gene10959	0.131584	0.191025	0.389293	0.587864	5.47992e-05	0.00104169	0.0845195	0.35271	0.521837	NW_015815757.1	66044	69802	+	3758	GO:0008270;GO:0016567;GO:0004842	K11968	virNOG09905	O	sp|Q8W468|ARI8_ARATH Probable E3 ubiquitin-protein ligase ARI8 OS=Arabidopsis thaliana GN=ARI8 PE=2 SV=1	gi|1025295056|ref|XP_016498477.1| PREDICTED: probable E3 ubiquitin-protein ligase ARI7 isoform X1 [Nicotiana tabacum]
gene1096	0.548011	0.19871	0.398856	-0.179357	0.365314	0.628492	-0.565101	0.00512848	0.0198536	NW_015789767.1	60470	63404	-	2934	-	-	COG2124;virNOG09461	Q	sp|Q50EK3|C04C1_PINTA Cytochrome P450 704C1 OS=Pinus taeda GN=CYP704C1 PE=2 SV=1	gi|1025281111|ref|XP_016498270.1| PREDICTED: cytochrome P450 704C1-like [Nicotiana tabacum]
gene10964	-0.127698	0.244002	0.456931	-0.218113	0.0599069	0.215391	-0.0600802	0.522855	0.679666	NW_015815772.1	473	1226	+	753	-	K02898	virNOG13886;COG0198	J	sp|P51414|RL261_ARATH 60S ribosomal protein L26-1 OS=Arabidopsis thaliana GN=RPL26A PE=2 SV=2	gi|698436487|ref|XP_009802002.1| PREDICTED: 60S ribosomal protein L26-1-like [Nicotiana sylvestris] gi|1025295083|ref|XP_016498484.1| PREDICTED: 60S ribosomal protein L26-1-like [Nicotiana tabacum]
gene10965	-0.139734	0.00739225	0.0366458	-0.289736	0.00371085	0.0301284	-0.0948531	0.167425	0.307747	NW_015815772.1	5751	10062	-	4311	GO:0055085;GO:0005741	K15040	virNOG02709	P	sp|Q9FJX3|VDAC2_ARATH Mitochondrial outer membrane protein porin 2 OS=Arabidopsis thaliana GN=VDAC2 PE=1 SV=1	gi|1025295087|ref|XP_016498485.1| PREDICTED: mitochondrial outer membrane protein porin 2-like [Nicotiana tabacum]
gene10967	-0.805886	0.000883272	0.00647607	-0.0494137	0.726477	0.881163	0.0325259	0.812435	0.896396	NW_015815781.1	10365	16139	-	5774	GO:0016021	K15285	virNOG04938	GE	sp|Q9FG70|NSTU2_ARATH Nucleotide-sugar uncharacterized transporter 2 OS=Arabidopsis thaliana GN=At5g55950 PE=2 SV=1	gi|1025295095|ref|XP_016498487.1| PREDICTED: uncharacterized membrane protein At1g06890-like [Nicotiana tabacum]
gene10968	-0.0843855	0.537521	0.738226	0.0350636	0.790131	0.916571	0.0838881	0.437098	0.603025	NW_015815781.1	19862	24131	-	4269	GO:0071554;GO:0016413;GO:0005794	-	virNOG07590	S	sp|F4K5K4|TBL5_ARATH Protein trichome birefringence-like 5 OS=Arabidopsis thaliana GN=TBL5 PE=2 SV=1	gi|697113862|ref|XP_009610815.1| PREDICTED: protein trichome birefringence-like 5 [Nicotiana tomentosiformis] gi|1025295099|ref|XP_016498488.1| PREDICTED: protein trichome birefringence-like 5 [Nicotiana tabacum]
gene1097	0.26682	0.0340033	0.116981	0.294324	0.00108845	0.0117962	-0.588008	1.11896e-14	5.57818e-13	NW_015789767.1	65542	68139	-	2597	GO:0016705;GO:0020037;GO:0005506;GO:0016021;GO:0004497;GO:0055114	-	virNOG06843	Q	sp|Q50EK3|C04C1_PINTA Cytochrome P450 704C1 OS=Pinus taeda GN=CYP704C1 PE=2 SV=1	gi|1025281115|ref|XP_016498281.1| PREDICTED: cytochrome P450 704C1-like [Nicotiana tabacum]
gene10970	0.175102	0.170413	0.361061	0.10689	0.481627	0.723248	-0.0579649	0.542394	0.695961	NW_015815784.1	45451	57301	+	11850	-	K07748	virNOG12332	G	sp|Q67ZE1|HSDD2_ARATH 3beta-hydroxysteroid-dehydrogenase/decarboxylase isoform 2 OS=Arabidopsis thaliana GN=3BETAHSD/D2 PE=2 SV=2	gi|698492634|ref|XP_009792642.1| PREDICTED: 3beta-hydroxysteroid-dehydrogenase/decarboxylase isoform 2 [Nicotiana sylvestris] gi|1025295111|ref|XP_016498491.1| PREDICTED: 3beta-hydroxysteroid-dehydrogenase/decarboxylase-like [Nicotiana tabacum]
gene10971	0.200987	0.262551	0.479059	0.524885	0.000188687	0.00290156	-0.249873	0.145285	0.277756	NW_015815784.1	69324	72592	-	3268	-	K10523	virNOG07179	D	sp|Q6DBN1|Y4845_ARATH BTB/POZ domain-containing protein At4g08455 OS=Arabidopsis thaliana GN=At4g08455 PE=1 SV=1	gi|697123184|ref|XP_009615581.1| PREDICTED: BTB/POZ domain-containing protein At4g08455 [Nicotiana tomentosiformis] gi|1025039219|ref|XP_016444697.1| PREDICTED: BTB/POZ domain-containing protein At4g08455-like [Nicotiana tabacum]
gene10972	0.176662	0.311209	0.532175	-0.302349	0.0562661	0.206961	-0.250044	0.0466938	0.117115	NW_015815784.1	124134	126022	+	1888	-	-	virNOG14972	S	-	gi|698487683|ref|XP_009790473.1| PREDICTED: uncharacterized protein LOC104237937 [Nicotiana sylvestris] gi|1025295119|ref|XP_016498493.1| PREDICTED: uncharacterized protein LOC107817217 [Nicotiana tabacum]
gene10974	0.0389545	0.696339	0.851858	-0.142245	0.270523	0.531569	-0.0264012	0.877248	0.93898	NW_015815789.1	10395	15660	-	5265	-	K20280	virNOG10614	U	sp|Q54YG5|TPPC5_DICDI Trafficking protein particle complex subunit 5 OS=Dictyostelium discoideum GN=trappc5 PE=3 SV=1	gi|698494899|ref|XP_009793611.1| PREDICTED: trafficking protein particle complex subunit 5 [Nicotiana sylvestris] gi|1025295124|ref|XP_016498495.1| PREDICTED: trafficking protein particle complex subunit 5-like [Nicotiana tabacum]
gene10975	-0.12287	0.0507061	0.156817	-0.158301	0.129595	0.350281	0.283094	9.85728e-06	9.34853e-05	NW_015815789.1	16387	20846	+	4459	GO:0006457;GO:0003755;GO:0009543;GO:0000413;GO:0009570	K01802	virNOG07859	O	sp|O22870|FK163_ARATH Peptidyl-prolyl cis-trans isomerase FKBP16-3, chloroplastic OS=Arabidopsis thaliana GN=FKBP16-3 PE=1 SV=2	gi|698494901|ref|XP_009793612.1| PREDICTED: peptidyl-prolyl cis-trans isomerase FKBP16-3, chloroplastic [Nicotiana sylvestris] gi|1025295127|ref|XP_016498496.1| PREDICTED: peptidyl-prolyl cis-trans isomerase FKBP16-3, chloroplastic-like [Nicotiana tabacum]
gene10976	-1.0414	9.93516e-12	4.06977e-10	-0.896332	0.000768437	0.00901732	0.0397176	0.884023	0.943516	NW_015815789.1	26305	28745	-	2440	-	-	virNOG36728;virNOG19097	P	sp|Q9C5D3|HIP7_ARATH Heavy metal-associated isoprenylated plant protein 7 OS=Arabidopsis thaliana GN=HIPP07 PE=1 SV=1	gi|1025295122|ref|XP_016498494.1| PREDICTED: heavy metal-associated isoprenylated plant protein 3-like [Nicotiana tabacum]
gene10977	-0.084987	0.384658	0.606102	-0.205824	0.107744	0.313378	-0.0556393	0.620581	0.759489	NW_015815791.1	6441	10165	+	3724	-	-	virNOG26042	S	-	gi|1025295136|ref|XP_016498498.1| PREDICTED: uncharacterized protein LOC107817224 [Nicotiana tabacum]
gene1098	-0.24041	0.147821	0.329411	0.204867	0.36126	0.624612	0.0372914	0.842483	0.91598	NW_015789768.1	1705	3294	+	1589	GO:0005634;GO:0019773;GO:0004298;GO:0006511;GO:0005737	K02729	virNOG10322	O	sp|Q9M4T8|PSA5_SOYBN Proteasome subunit alpha type-5 OS=Glycine max GN=PAE1 PE=2 SV=1	gi|1025281119|ref|XP_016498292.1| PREDICTED: proteasome subunit alpha type-5-like [Nicotiana tabacum]
gene10980	0.119946	0.076161	0.209011	0.191727	0.0662344	0.23017	-0.120021	0.169728	0.310743	NW_015815802.1	1086	4376	+	3290	-	-	virNOG06513	A	sp|Q15032|R3HD1_HUMAN R3H domain-containing protein 1 OS=Homo sapiens GN=R3HDM1 PE=1 SV=3	gi|1025295140|ref|XP_016498499.1| PREDICTED: uncharacterized protein LOC107817225 [Nicotiana tabacum]
gene10982	-0.141826	0.0642831	0.186012	0.0122825	0.902453	0.971237	-0.208984	0.00465788	0.0183653	NW_015815802.1	6696	23348	-	16652	-	K01267	virNOG03709	E	sp|B9RAJ0|DNPEP_RICCO Probable aspartyl aminopeptidase OS=Ricinus communis GN=RCOM_1506700 PE=2 SV=2	gi|1025295144|ref|XP_016498501.1| PREDICTED: probable aspartyl aminopeptidase [Nicotiana tabacum]
gene10983	-0.0293326	0.853923	0.946985	-0.125308	0.453924	0.702255	-0.106268	0.461	0.624966	NW_015815802.1	38599	39841	+	1242	GO:0016021	K20363	virNOG10601	U	sp|Q66KA5|YIPF5_XENTR Protein YIPF5 OS=Xenopus tropicalis GN=yipf5 PE=2 SV=1	gi|697152234|ref|XP_009630349.1| PREDICTED: protein YIPF5 homolog [Nicotiana tomentosiformis] gi|698489155|ref|XP_009791147.1| PREDICTED: protein YIPF5 homolog [Nicotiana sylvestris] gi|1025151100|ref|XP_016472286.1| PREDICTED: protein YIPF5 homolog [Nicotiana tabacum] gi|1025295152|ref|XP_016498503.1| PREDICTED: protein YIPF5 homolog isoform X1 [Nicotiana tabacum]
gene10984	-0.172276	0.193881	0.392462	0.205645	0.174349	0.415557	-0.13699	0.385158	0.554278	NW_015815802.1	45047	50271	+	5224	-	-	virNOG08409;virNOG12164;euNOG17719;NOG22326	R	-	gi|1025295164|ref|XP_016498506.1| PREDICTED: uncharacterized protein LOC107817229 isoform X1 [Nicotiana tabacum]
gene10985	0.0989305	0.133707	0.307849	0.0323966	0.776021	0.908803	0.00810596	0.951268	0.985054	NW_015815802.1	54681	64252	-	9571	GO:0005524;GO:0019287;GO:0005829;GO:0004163	K01597	virNOG01550;COG3407	I	sp|F4JCU3|MVD2_ARATH Diphosphomevalonate decarboxylase MVD2, peroxisomal OS=Arabidopsis thaliana GN=MVD2 PE=1 SV=1	gi|1025295176|ref|XP_016498510.1| PREDICTED: diphosphomevalonate decarboxylase MVD2-like [Nicotiana tabacum]
gene10986	0.0676305	0.52531	0.727958	-0.115751	0.38844	0.648198	-0.430921	4.04111e-06	4.22111e-05	NW_015815802.1	71967	81985	-	10018	-	-	virNOG04000	S	-	gi|1025295180|ref|XP_016498511.1| PREDICTED: proline-, glutamic acid- and leucine-rich protein 1-like isoform X1 [Nicotiana tabacum]
gene10988	0.741369	3.4717e-06	5.35109e-05	0.318902	0.0915592	0.283255	1.04517	6.16942e-11	1.81777e-09	NW_015815814.1	44647	47097	-	2450	-	-	virNOG03513	S	sp|Q9SPV4|SAMT_CLABR Salicylate carboxymethyltransferase OS=Clarkia breweri GN=SAMT PE=1 SV=1	gi|1025295196|ref|XP_016498515.1| PREDICTED: jasmonate O-methyltransferase-like isoform X2 [Nicotiana tabacum]
gene10989	0.110954	0.316439	0.537351	0.0182471	0.906928	0.973477	-0.0251008	0.784551	0.87782	NW_015815815.1	3189	11558	+	8369	GO:0006886;GO:0012505;GO:0090630;GO:0005622;GO:0031338;GO:0017137;GO:0005096	K20165	virNOG06430	U	sp|Q9BYX2|TBD2A_HUMAN TBC1 domain family member 2A OS=Homo sapiens GN=TBC1D2 PE=1 SV=3	gi|698500406|ref|XP_009795968.1| PREDICTED: growth hormone-regulated TBC protein 1-like [Nicotiana sylvestris] gi|1025295200|ref|XP_016498517.1| PREDICTED: growth hormone-regulated TBC protein 1-like [Nicotiana tabacum]
gene10990	-0.404934	0.0659264	0.189153	0.0351704	0.812212	0.927947	-0.0381159	0.752558	0.856283	NW_015815819.1	20790	23336	-	2546	-	-	virNOG11282	R	sp|Q9STF3|PP265_ARATH Pentatricopeptide repeat-containing protein At3g46790, chloroplastic OS=Arabidopsis thaliana GN=CRR2 PE=2 SV=1	gi|698525432|ref|XP_009759530.1| PREDICTED: pentatricopeptide repeat-containing protein At3g46790, chloroplastic [Nicotiana sylvestris] gi|1025295208|ref|XP_016498519.1| PREDICTED: pentatricopeptide repeat-containing protein At3g46790, chloroplastic-like [Nicotiana tabacum]
gene10993	-0.0274451	0.84808	0.944233	-0.187743	0.131217	0.352953	-0.0404584	0.705056	0.822521	NW_015815830.1	34104	38744	-	4640	GO:0005622;GO:0007034	K12193	virNOG06183	U	sp|Q9FFB3|VP241_ARATH Vacuolar protein sorting-associated protein 24 homolog 1 OS=Arabidopsis thaliana GN=VPS24-1 PE=1 SV=1	gi|1025295212|ref|XP_016498520.1| PREDICTED: vacuolar protein sorting-associated protein 24 homolog 1-like [Nicotiana tabacum]
gene10994	-0.478616	0.147854	0.329446	-0.475824	5.05426e-08	2.43337e-06	0.22799	1.52582e-05	0.000137694	NW_015815830.1	49911	52447	+	2536	GO:0048046;GO:0004553;GO:0016762;GO:0005618;GO:0010411;GO:0042546;GO:0071555	K08235	virNOG16959;virNOG10972	RG	sp|P93046|XTH31_ARATH Xyloglucan endotransglucosylase/hydrolase protein 31 OS=Arabidopsis thaliana GN=XTH31 PE=1 SV=2	gi|1025295216|ref|XP_016498521.1| PREDICTED: xyloglucan endotransglucosylase/hydrolase protein 31-like [Nicotiana tabacum]
gene10995	0.126311	0.144343	0.324138	0.0760122	0.445433	0.695884	0.161187	0.0154131	0.0487656	NW_015815830.1	72179	77222	+	5043	-	K14846	virNOG02676	J	sp|Q5R631|RPF1_PONAB Ribosome production factor 1 OS=Pongo abelii GN=RPF1 PE=2 SV=1	gi|697130902|ref|XP_009619506.1| PREDICTED: ribosome production factor 1 [Nicotiana tomentosiformis] gi|1025295220|ref|XP_016498522.1| PREDICTED: ribosome production factor 1-like [Nicotiana tabacum]
gene10996	0.0252333	0.806876	0.9196	-0.119572	0.313729	0.577705	0.395726	1.7118e-05	0.000152342	NW_015815830.1	77465	81383	-	3918	-	-	virNOG07199	R	sp|Q9FMK9|PPA29_ARATH Probable inactive purple acid phosphatase 29 OS=Arabidopsis thaliana GN=PAP29 PE=2 SV=1	gi|697130900|ref|XP_009619505.1| PREDICTED: probable inactive purple acid phosphatase 29 isoform X2 [Nicotiana tomentosiformis]
gene10998	-0.154034	0.254185	0.469745	0.0481991	0.74681	0.893106	0.0598513	0.576087	0.723602	NW_015815845.1	9845	17917	+	8072	GO:0047341;GO:0016310;GO:0005524;GO:0050201;GO:0042352;GO:0005737	K05305	virNOG01023	G	sp|Q9LNJ9|FKGP_ARATH Bifunctional fucokinase/fucose pyrophosphorylase OS=Arabidopsis thaliana GN=FKGP PE=1 SV=2	gi|698586199|ref|XP_009778856.1| PREDICTED: bifunctional fucokinase/fucose pyrophosphorylase [Nicotiana sylvestris] gi|1025295240|ref|XP_016498528.1| PREDICTED: bifunctional fucokinase/fucose pyrophosphorylase isoform X1 [Nicotiana tabacum]
gene10999	-0.152374	0.175755	0.368639	-0.134644	0.309234	0.572977	0.0285213	0.801889	0.889045	NW_015815845.1	19446	22125	+	2679	-	-	virNOG03453	S	-	gi|698586195|ref|XP_009778855.1| PREDICTED: uncharacterized protein LOC104228144 [Nicotiana sylvestris] gi|1025295248|ref|XP_016498530.1| PREDICTED: uncharacterized protein LOC107817246 [Nicotiana tabacum]
gene11003	-0.179275	0.0041549	0.0230972	-0.0684616	0.496686	0.734654	-0.303476	2.34791e-05	0.000200911	NW_015815862.1	11675	18840	-	7165	-	K02735	virNOG04067	O	sp|Q9XI05|PSB3A_ARATH Proteasome subunit beta type-3-A OS=Arabidopsis thaliana GN=PBC1 PE=1 SV=2	gi|698505551|ref|XP_009798221.1| PREDICTED: proteasome subunit beta type-3-A [Nicotiana sylvestris] gi|1025295275|ref|XP_016498533.1| PREDICTED: proteasome subunit beta type-3-A-like [Nicotiana tabacum]
gene11004	0.184129	0.000372753	0.00314321	0.508927	1.36735e-07	5.92753e-06	0.405431	5.007e-07	6.45356e-06	NW_015815862.1	23117	26010	+	2893	-	K08818	KOG0663;NOG02830;virNOG03111	T	sp|Q7XUF4|CDKG2_ORYSJ Cyclin-dependent kinase G-2 OS=Oryza sativa subsp. japonica GN=CDKG-2 PE=2 SV=2	gi|1025295291|ref|XP_016498538.1| PREDICTED: cyclin-dependent kinase G-2-like isoform X2 [Nicotiana tabacum]
gene11006	-0.0873513	0.396902	0.617544	0.0133658	0.960247	0.996551	0.074738	0.675414	0.802232	NW_015815864.1	1170	4122	+	2952	-	-	virNOG02686	S	sp|Q3SZR6|TM147_BOVIN Transmembrane protein 147 OS=Bos taurus GN=TMEM147 PE=2 SV=1	gi|1025295295|ref|XP_016498539.1| PREDICTED: transmembrane protein 147-like [Nicotiana tabacum]
gene11007	0.199916	0.0493078	0.153765	-0.0462971	0.693332	0.86155	0.160779	0.1886	0.335632	NW_015815891.1	445	1920	+	1475	-	-	virNOG01064	R	-	gi|1025295299|ref|XP_016498540.1| PREDICTED: uncharacterized protein LOC107817255 [Nicotiana tabacum]
gene11010	-0.129389	0.145212	0.325378	0.0965227	0.490273	0.729615	0.116266	0.17217	0.314227	NW_015815911.1	16132	25082	+	8950	-	-	virNOG03296	S	sp|Q5ZL00|EMC1_CHICK ER membrane protein complex subunit 1 OS=Gallus gallus GN=EMC1 PE=2 SV=1	gi|1025295317|ref|XP_016498544.1| PREDICTED: ER membrane protein complex subunit 1-like [Nicotiana tabacum]
gene11014	0.0407696	0.903309	0.971209	0.267821	0.281131	0.543484	-0.00567618	1	1	NW_015815940.1	28312	29092	-	780	GO:0000398;GO:0005686;GO:0005689;GO:0071011	K12832	virNOG21306;virNOG36143	S	sp|P58728|SF3BB_ARATH Uncharacterized protein At4g14342 OS=Arabidopsis thaliana GN=At4g14342 PE=3 SV=1	gi|1025295329|ref|XP_016498548.1| PREDICTED: uncharacterized protein At4g14342-like [Nicotiana tabacum]
gene11016	-0.0366744	0.882179	0.96128	-0.46311	0.0505336	0.193549	0.964493	2.78064e-05	0.000233227	NW_015815948.1	3600	6045	-	2445	-	K04120	virNOG03218	H	sp|O04408|KSA_PEA Ent-copalyl diphosphate synthase, chloroplastic OS=Pisum sativum PE=2 SV=1	gi|1025295349|ref|XP_016498553.1| PREDICTED: ent-copalyl diphosphate synthase, chloroplastic-like isoform X4 [Nicotiana tabacum]
gene11018	-0.185075	0.26697	0.48401	-0.455744	0.0164829	0.0901876	0.256815	0.101044	0.211757	NW_015815950.1	15862	18814	-	2952	-	-	-	-	-	gi|698501768|ref|XP_009796572.1| PREDICTED: importin-5-like isoform X1 [Nicotiana sylvestris]
gene11020	0.153996	0.0395055	0.130786	0.282446	0.0127282	0.0751615	0.0184856	0.804381	0.891168	NW_015815955.1	676	8463	+	7787	GO:0004674;GO:0005524;GO:0006468	-	KOG0600;virNOG07201	T	sp|Q9ZVM9|Y1461_ARATH Probable serine/threonine-protein kinase At1g54610 OS=Arabidopsis thaliana GN=At1g54610 PE=1 SV=1	gi|698515333|ref|XP_009802541.1| PREDICTED: probable serine/threonine-protein kinase At1g54610 [Nicotiana sylvestris] gi|1025295377|ref|XP_016498560.1| PREDICTED: probable serine/threonine-protein kinase At1g54610 [Nicotiana tabacum]
gene11035	0.039406	0.525297	0.727958	0.359024	0.0693023	0.236557	0.324544	0.192158	0.340298	NW_015815965.1	25310	27120	+	1810	GO:0005634;GO:0006355;GO:0043565;GO:0005516;GO:0003700;GO:0044212	-	virNOG06810	K	sp|O22176|WRK15_ARATH Probable WRKY transcription factor 15 OS=Arabidopsis thaliana GN=WRKY15 PE=2 SV=1	gi|697109360|ref|XP_009608534.1| PREDICTED: probable WRKY transcription factor 7 [Nicotiana tomentosiformis] gi|1025295417|ref|XP_016498573.1| PREDICTED: probable WRKY transcription factor 7 [Nicotiana tabacum]
gene11039	-0.157187	1.17346e-05	0.000158016	-0.272268	0.00168233	0.0164554	0.0462678	0.48356	0.646028	NW_015815972.1	7810	12257	-	4447	GO:0005840;GO:0006412;GO:0005739;GO:0003735	K02939	virNOG10256	J	sp|P82180|RK9_SPIOL 50S ribosomal protein L9, chloroplastic OS=Spinacia oleracea GN=RPL9 PE=1 SV=2	gi|697185179|ref|XP_009601614.1| PREDICTED: 50S ribosomal protein L9, chloroplastic [Nicotiana tomentosiformis] gi|1025295444|ref|XP_016498580.1| PREDICTED: 50S ribosomal protein L9, chloroplastic-like [Nicotiana tabacum]
gene1104	0.157859	0.290653	0.51036	0.185221	0.167315	0.406386	0.0375241	0.755465	0.858453	NW_015789786.1	34913	42449	+	7536	-	K17686	virNOG03878	P	sp|Q9S7J8|HMA7_ARATH Copper-transporting ATPase RAN1 OS=Arabidopsis thaliana GN=RAN1 PE=1 SV=1	gi|1025281144|ref|XP_016498353.1| PREDICTED: copper-transporting ATPase RAN1-like [Nicotiana tabacum]
gene11042	-0.0424085	0.494692	0.704227	-0.748447	2.87494e-11	2.99197e-09	0.259999	0.00131869	0.00643276	NW_015815972.1	50359	51035	-	676	GO:0003677;GO:0046982;GO:0006334;GO:0000788	K11252	virNOG21582;NOG50035;virNOG17871;KOG1744	B	sp|Q1S9I9|H2B1_MEDTR Probable histone H2B.1 OS=Medicago truncatula PE=3 SV=3	gi|743832583|ref|XP_011024315.1| PREDICTED: probable histone H2B.3 [Populus euphratica]
gene11043	0.135483	0.0593367	0.17564	0.202873	0.0273245	0.12795	0.0477557	0.419903	0.586857	NW_015815972.1	60103	71144	-	11041	GO:0051537;GO:0046872;GO:0010277;GO:0055114	K13071	virNOG09570	R	sp|Q9FYC2|PAO_ARATH Pheophorbide a oxygenase, chloroplastic OS=Arabidopsis thaliana GN=PAO PE=1 SV=1	gi|697106167|ref|XP_009606921.1| PREDICTED: pheophorbide a oxygenase, chloroplastic [Nicotiana tomentosiformis]
gene11044	0.019676	0.911027	0.975219	-0.00139728	1	1	0.284671	0.112358	0.22921	NW_015815972.1	81861	85701	-	3840	-	-	virNOG25624	S	-	gi|1025232355|ref|XP_016484462.1| PREDICTED: uncharacterized protein LOC107805003 isoform X2 [Nicotiana tabacum]
gene11046	-0.0922337	0.782442	0.905606	0.445238	0.0850448	0.270187	-0.452822	0.0252462	0.0723247	NW_015815980.1	26400	29561	-	3161	-	-	virNOG23232	K	sp|Q8VHM6|RPC9_RAT DNA-directed RNA polymerase III subunit RPC9 OS=Rattus norvegicus GN=Crcp PE=2 SV=1	gi|697176185|ref|XP_009597044.1| PREDICTED: uncharacterized protein LOC104093039 [Nicotiana tomentosiformis] gi|697176187|ref|XP_009597045.1| PREDICTED: uncharacterized protein LOC104093039 [Nicotiana tomentosiformis] gi|1025295463|ref|XP_016498585.1| PREDICTED: uncharacterized protein LOC107817299 [Nicotiana tabacum] gi|1025295467|ref|XP_016498586.1| PREDICTED: uncharacterized protein LOC1078172…
gene11048	-0.118483	0.10607	0.263397	0.00649233	0.949066	0.991341	-0.0891853	0.177588	0.321078	NW_015815980.1	36840	38653	-	1813	GO:0047746;GO:0015996	K08099	virNOG02452;NOG34814	HI	sp|Q9M7I7|CLH2_ARATH Chlorophyllase-2, chloroplastic OS=Arabidopsis thaliana GN=CLH2 PE=1 SV=1	gi|1027859275|ref|NP_001312925.1| chlorophyllase-2, chloroplastic-like [Nicotiana tabacum] gi|162568914|gb|ABY19383.1| putative chlorophyllase [Nicotiana tabacum]
gene11050	0.492733	0.0036463	0.0208445	0.371268	0.00228306	0.0208655	-0.0677683	0.474256	0.63704	NW_015815990.1	18470	20935	-	2465	-	-	virNOG20827;virNOG25924;virNOG23792	S	-	gi|697141395|ref|XP_009624814.1| PREDICTED: uncharacterized protein LOC104115808 [Nicotiana tomentosiformis] gi|697141397|ref|XP_009624815.1| PREDICTED: uncharacterized protein LOC104115808 [Nicotiana tomentosiformis] gi|1025314993|ref|XP_016502863.1| PREDICTED: uncharacterized protein LOC107820997 [Nicotiana tabacum] gi|1025314997|ref|XP_016502864.1| PREDICTED: uncharacterized protein LOC1078209…
gene11055	0.0885939	0.689752	0.847829	0.198455	0.156712	0.391269	-0.265734	0.0188245	0.0571763	NW_015816003.1	3008	4186	-	1178	-	-	KOG1721;virNOG01025	KR	sp|Q9LRW7|IDD11_ARATH Protein indeterminate-domain 11 OS=Arabidopsis thaliana GN=IDD11 PE=2 SV=1	gi|697188778|ref|XP_009603433.1| PREDICTED: zinc finger protein NUTCRACKER-like isoform X1 [Nicotiana tomentosiformis]
gene11060	-0.00327327	0.971469	1	-0.0670828	0.562404	0.781484	0.0491476	0.634536	0.770739	NW_015816060.1	9963	15218	-	5255	GO:0005524;GO:0004672;GO:0016021;GO:0006468	-	virNOG03763	T	sp|Q9LFV3|CRLK2_ARATH Calcium/calmodulin-regulated receptor-like kinase 2 OS=Arabidopsis thaliana GN=CRLK2 PE=2 SV=1	gi|1025295520|ref|XP_016498600.1| PREDICTED: calcium/calmodulin-regulated receptor-like kinase 2 [Nicotiana tabacum]
gene11061	0.126198	0.131072	0.303949	0.0980023	0.353412	0.618715	0.0124772	0.906998	0.957676	NW_015816060.1	26471	37066	+	10595	-	K14841	virNOG08533	R	sp|Q58D06|WDR74_BOVIN WD repeat-containing protein 74 OS=Bos taurus GN=WDR74 PE=2 SV=1	gi|1025295524|ref|XP_016498601.1| PREDICTED: WD repeat-containing protein 74-like [Nicotiana tabacum]
gene11062	0.0163944	0.952966	0.996295	-0.0228962	0.875044	0.958496	-0.0722307	0.547499	0.700248	NW_015816060.1	39401	42061	+	2660	-	-	-	-	-	gi|698488439|ref|XP_009790822.1| PREDICTED: uncharacterized protein LOC104238219 isoform X2 [Nicotiana sylvestris]
gene11064	0.192182	0.358357	0.580981	0.34173	0.130029	0.350825	-0.0950663	0.66358	0.792808	NW_015816075.1	24941	27680	-	2739	GO:0005768;GO:0016021;GO:0005802	-	virNOG07541	S	sp|Q1JPM5|OFT30_ARATH O-fucosyltransferase 30 OS=Arabidopsis thaliana GN=OFUT30 PE=2 SV=1	gi|698485761|ref|XP_009789643.1| PREDICTED: uncharacterized protein LOC104237239 [Nicotiana sylvestris] gi|1025295534|ref|XP_016498602.1| PREDICTED: uncharacterized protein LOC107817317 [Nicotiana tabacum]
gene11065	0.0626488	0.734096	0.874335	0.184983	0.145132	0.374173	-0.0192877	0.908378	0.958411	NW_015816075.1	28747	33959	+	5212	-	-	virNOG01063	G	sp|P97328|KHK_MOUSE Ketohexokinase OS=Mus musculus GN=Khk PE=1 SV=1	gi|698485763|ref|XP_009789644.1| PREDICTED: ketohexokinase-like [Nicotiana sylvestris] gi|1025295538|ref|XP_016498603.1| PREDICTED: ketohexokinase-like isoform X1 [Nicotiana tabacum] gi|1025295542|ref|XP_016498604.1| PREDICTED: ketohexokinase-like isoform X2 [Nicotiana tabacum]
gene11067	0.153955	0.308766	0.529611	0.143217	0.373211	0.635489	-0.404674	0.00297869	0.012732	NW_015816084.1	12772	14006	-	1234	GO:0046872;GO:0016813	K01476	virNOG09848	E	sp|P46637|ARGI1_ARATH Arginase 1, mitochondrial OS=Arabidopsis thaliana GN=ARGAH1 PE=1 SV=1	gi|698429890|ref|XP_009792185.1| PREDICTED: arginase 1, mitochondrial, partial [Nicotiana sylvestris]
gene11069	-0.0552259	0.140465	0.318137	-0.02898	0.766247	0.9032	-0.193212	0.00201668	0.00917314	NW_015816087.1	25772	27237	+	1465	GO:0009768;GO:0010287;GO:0009535;GO:0009416;GO:0018298;GO:0046872;GO:0031409;GO:0016021;GO:0016168;GO:0009941;GO:0009522	K08909	virNOG04253	R	sp|P27522|CB13_SOLLC Chlorophyll a-b binding protein 8, chloroplastic OS=Solanum lycopersicum GN=CAB8 PE=3 SV=1	gi|697154598|ref|XP_009631536.1| PREDICTED: chlorophyll a-b binding protein 8, chloroplastic [Nicotiana tomentosiformis] gi|1025295566|ref|XP_016498611.1| PREDICTED: chlorophyll a-b binding protein 8, chloroplastic-like [Nicotiana tabacum]
gene11070	-0.0663737	0.51439	0.720023	-0.277879	0.0171532	0.0925933	0.369245	4.24029e-05	0.000336905	NW_015816087.1	27833	36174	-	8341	GO:0005759;GO:0003746;GO:0070125	-	virNOG09402	J	sp|B9SEZ6|EFTS_RICCO Elongation factor Ts, mitochondrial OS=Ricinus communis GN=EFTS PE=3 SV=1	gi|1025295558|ref|XP_016498609.1| PREDICTED: elongation factor Ts, mitochondrial-like [Nicotiana tabacum] gi|1025295562|ref|XP_016498610.1| PREDICTED: elongation factor Ts, mitochondrial-like [Nicotiana tabacum]
gene11073	-0.180373	0.0525783	0.160943	0.884523	0.691024	0.860409	0	1	1	NW_015816089.1	24115	24963	+	848	-	-	virNOG16240	S	-	gi|698449906|ref|XP_009774814.1| PREDICTED: uncharacterized protein LOC104224803 [Nicotiana sylvestris] gi|1025295578|ref|XP_016498614.1| PREDICTED: uncharacterized protein LOC107817327 [Nicotiana tabacum]
gene11074	-0.164283	0.254963	0.470732	0.0725454	0.636045	0.828851	0.410632	0.0011311	0.00564824	NW_015816089.1	26628	35626	-	8998	GO:0008289;GO:0003677;GO:0005634	K09338	virNOG07364	K	sp|Q9ZU11|ATB15_ARATH Homeobox-leucine zipper protein ATHB-15 OS=Arabidopsis thaliana GN=ATHB-15 PE=1 SV=1	gi|1025295582|ref|XP_016498616.1| PREDICTED: homeobox-leucine zipper protein ATHB-15-like [Nicotiana tabacum]
gene11075	0.151721	0.048284	0.151668	-0.122454	0.283488	0.546145	0.350453	4.51331e-05	0.000354774	NW_015816090.1	34773	52846	+	18073	-	-	virNOG00663	G	sp|Q9FLG8|SPNS2_ARATH Probable sphingolipid transporter spinster homolog 2 OS=Arabidopsis thaliana GN=At5g64500 PE=2 SV=1	gi|1025295586|ref|XP_016498617.1| PREDICTED: probable sphingolipid transporter spinster homolog 2 [Nicotiana tabacum]
gene1108	0.10797	0.172607	0.364212	0.00475527	0.9885	1	-0.0666097	0.477962	0.640682	NW_015789789.1	29959	30740	+	781	GO:0005739	-	KOG2861;virNOG08231	S	-	gi|698517724|ref|XP_009803745.1| PREDICTED: uncharacterized protein LOC104249070 [Nicotiana sylvestris] gi|1025281161|ref|XP_016498392.1| PREDICTED: uncharacterized protein LOC107817131 [Nicotiana tabacum]
gene11082	0.031776	0.77293	0.899465	0.0987673	0.387231	0.647424	-0.183124	0.0980636	0.207089	NW_015816121.1	1460	6274	+	4814	GO:0005929;GO:0061512;GO:0035091	-	NOG108747;virNOG04886	SR	sp|Q2QXB2|TLP14_ORYSJ Tubby-like F-box protein 14 OS=Oryza sativa subsp. japonica GN=TULP14 PE=2 SV=1	gi|697123049|ref|XP_009615512.1| PREDICTED: tubby-like F-box protein 8 [Nicotiana tomentosiformis] gi|1025295619|ref|XP_016498626.1| PREDICTED: tubby-like F-box protein 8 [Nicotiana tabacum]
gene11083	0.152706	0.102069	0.256347	0.276341	0.0223305	0.111216	-0.218418	0.0174925	0.0540173	NW_015816121.1	15546	17784	+	2238	GO:0016021	-	virNOG28553	S	-	gi|697123051|ref|XP_009615513.1| PREDICTED: uncharacterized protein LOC104108236 [Nicotiana tomentosiformis] gi|1025295623|ref|XP_016498627.1| PREDICTED: uncharacterized protein LOC107817338 [Nicotiana tabacum]
gene11084	0.43738	0.0113235	0.0511759	0.0498686	0.802191	0.923048	0.125112	0.448259	0.613506	NW_015816121.1	20751	25377	-	4626	-	K14432	virNOG14881	K	sp|P42777|GBF4_ARATH G-box-binding factor 4 OS=Arabidopsis thaliana GN=GBF4 PE=1 SV=1	gi|1025295627|ref|XP_016498628.1| PREDICTED: ABSCISIC ACID-INSENSITIVE 5-like protein 7 [Nicotiana tabacum]
gene11087	0.373397	0.0149426	0.0631113	0.0754347	0.557364	0.778225	0.0637703	0.516909	0.674702	NW_015816134.1	33708	40858	-	7150	-	K03002	virNOG02344	K	sp|F4I366|NRPA2_ARATH DNA-directed RNA polymerase I subunit 2 OS=Arabidopsis thaliana GN=NRPA2 PE=2 SV=1	gi|698499166|ref|XP_009795429.1| PREDICTED: DNA-directed RNA polymerase I subunit RPA2 [Nicotiana sylvestris]
gene11089	-0.223418	2.15006e-08	5.27346e-07	-0.2315	0.00569136	0.0417164	-0.0541361	0.297459	0.464595	NW_015816137.1	4125	7855	+	3730	GO:0003723;GO:0006412;GO:0005739;GO:0003735;GO:0015935	K02946	virNOG17719	J	sp|Q9M4Y3|RR10_MESCR 30S ribosomal protein S10, chloroplastic OS=Mesembryanthemum crystallinum GN=RPS10 PE=2 SV=1	gi|1025295645|ref|XP_016498634.1| PREDICTED: 30S ribosomal protein S10, chloroplastic-like [Nicotiana tabacum]
gene1109	0.185449	0.168471	0.358298	0.217224	0.150169	0.381616	0.486357	0.000124373	0.000854436	NW_015789792.1	23102	31707	+	8605	-	-	-	-	-	-
gene11090	0.195203	0.37024	0.592784	0.0262647	0.899466	0.969542	0.6535	3.62628e-15	1.93243e-13	NW_015816139.1	3741	15168	+	11427	-	-	virNOG07627;virNOG09330	ST	sp|Q8RXC8|RBK2_ARATH Receptor-like cytosolic serine/threonine-protein kinase RBK2 OS=Arabidopsis thaliana GN=RBK2 PE=1 SV=1	gi|1025295653|ref|XP_016498636.1| PREDICTED: serine/threonine-protein kinase BUR1-like [Nicotiana tabacum] gi|1025295655|ref|XP_016498637.1| PREDICTED: serine/threonine-protein kinase BUR1-like [Nicotiana tabacum]
gene11096	0.109011	0.687429	0.846319	0.295847	0.0590547	0.213497	-0.506791	0.000263691	0.00163691	NW_015816150.1	2232	8945	-	6713	GO:0016021	-	virNOG06619	S	sp|Q949U4|OFT16_ARATH O-fucosyltransferase 16 OS=Arabidopsis thaliana GN=OFUT16 PE=2 SV=1	gi|698478143|ref|XP_009786248.1| PREDICTED: uncharacterized protein At1g04910-like [Nicotiana sylvestris] gi|1025295722|ref|XP_016498644.1| PREDICTED: uncharacterized protein At1g04910-like [Nicotiana tabacum]
gene11098	0.199609	0.446643	0.663864	-0.118877	0.899762	0.969623	0.396353	0.505426	0.664895	NW_015816158.1	80283	81978	+	1695	-	K13448	KOG0027;virNOG21315	T	sp|Q9SVG9|CML42_ARATH Calcium-binding protein CML42 OS=Arabidopsis thaliana GN=CML42 PE=1 SV=1	gi|1025295730|ref|XP_016498646.1| PREDICTED: probable calcium-binding protein CML44 [Nicotiana tabacum] gi|1025295734|ref|XP_016498647.1| PREDICTED: probable calcium-binding protein CML44 [Nicotiana tabacum]
gene11099	0.263431	0.00390272	0.0220211	0.388662	0.357826	0.621805	-1.14471	0.00981904	0.0338373	NW_015816158.1	86639	87642	+	1003	GO:0005509	K13448	virNOG21315;KOG0027	T	sp|Q9LPK5|CML44_ARATH Probable calcium-binding protein CML44 OS=Arabidopsis thaliana GN=CML44 PE=2 SV=2	gi|697127199|ref|XP_009617636.1| PREDICTED: probable calcium-binding protein CML44 [Nicotiana tomentosiformis] gi|1025295726|ref|XP_016498645.1| PREDICTED: probable calcium-binding protein CML44 [Nicotiana tabacum]
gene111	0.314873	0.394288	0.615283	2.152	2.18142e-08	1.15852e-06	-0.302563	0.429564	0.595727	NW_015787466.1	19050	20514	-	1464	GO:0016021;GO:0008270	-	virNOG18724	O	sp|Q8L9T5|ATL2_ARATH RING-H2 finger protein ATL2 OS=Arabidopsis thaliana GN=ATL2 PE=2 SV=2	gi|1025006683|ref|XP_016498567.1| PREDICTED: RING-H2 finger protein ATL2-like [Nicotiana tabacum]
gene1110	-0.108534	0.0512417	0.157931	-0.156539	0.173585	0.414377	-0.155644	0.0961943	0.203921	NW_015789793.1	2407	15558	-	13151	-	-	virNOG04504	R	sp|Q8L5Z4|YBEY_ARATH Endoribonuclease YBEY, chloroplastic OS=Arabidopsis thaliana GN=YBEY PE=1 SV=1	gi|1025281179|ref|XP_016498420.1| PREDICTED: uncharacterized protein LOC107817156 [Nicotiana tabacum]
gene11100	0.295555	0.0510127	0.157477	0.26886	0.0432126	0.174879	-0.121508	0.461566	0.625431	NW_015816158.1	102918	108758	-	5840	-	-	virNOG00849	R	sp|Q94KE1|PMTA_ARATH Probable methyltransferase PMT10 OS=Arabidopsis thaliana GN=At1g77260 PE=2 SV=1	gi|1025295738|ref|XP_016498648.1| PREDICTED: probable methyltransferase PMT10 isoform X1 [Nicotiana tabacum]
gene11102	0.2474	0.0409434	0.1341	0.0231988	0.819283	0.932132	-0.120734	0.0810358	0.178802	NW_015816171.1	29750	31520	+	1770	-	-	virNOG21893	S	sp|Q8LGS1|MARD1_ARATH Protein MARD1 OS=Arabidopsis thaliana GN=MARD1 PE=2 SV=2	gi|698509848|ref|XP_009800116.1| PREDICTED: uncharacterized protein LOC104246078 [Nicotiana sylvestris] gi|1025295754|ref|XP_016498651.1| PREDICTED: uncharacterized protein LOC107817360 [Nicotiana tabacum]
gene11103	0.271872	0.262783	0.479282	-0.0256296	0.939393	0.98734	0.360311	0.0959347	0.203455	NW_015816171.1	44752	47854	-	3102	-	-	-	-	-	-
gene11105	0.15535	0.0329855	0.114554	0.337708	0.00047635	0.0061195	0.188285	0.0163665	0.0511328	NW_015816180.1	10779	20134	-	9355	-	-	strNOG01427;virNOG01407	O	sp|Q0WQ57|AUXI2_ARATH Auxilin-related protein 2 OS=Arabidopsis thaliana GN=At4g12770 PE=1 SV=1	gi|698507897|ref|XP_009799251.1| PREDICTED: auxilin-related protein 2-like [Nicotiana sylvestris] gi|698507900|ref|XP_009799252.1| PREDICTED: auxilin-related protein 2-like [Nicotiana sylvestris] gi|698507902|ref|XP_009799253.1| PREDICTED: auxilin-related protein 2-like [Nicotiana sylvestris] gi|1025295769|ref|XP_016498654.1| PREDICTED: auxilin-related protein 2-like [Nicotiana tabacum] gi|102529…
gene11107	-0.267435	0.337036	0.559504	0.477058	0.00347418	0.0286585	-0.57598	0.00677701	0.0250615	NW_015816181.1	34434	37388	-	2954	-	-	virNOG12762	R	sp|Q8IUS5|EPHX4_HUMAN Epoxide hydrolase 4 OS=Homo sapiens GN=EPHX4 PE=2 SV=2	gi|1025295779|ref|XP_016498658.1| PREDICTED: 2-hydroxy-6-oxononadienedioate/2-hydroxy-6-oxononatrienedioate hydrolase-like [Nicotiana tabacum]
gene11108	-0.224173	0.0723372	0.202044	0.0393833	0.735912	0.886397	-0.00639635	0.965222	0.992781	NW_015816181.1	101427	104576	-	3149	GO:0005929;GO:0061512;GO:0035091	-	virNOG04873	R	sp|Q6Z2G9|TLP5_ORYSJ Tubby-like F-box protein 5 OS=Oryza sativa subsp. japonica GN=TULP5 PE=2 SV=1	gi|697188455|ref|XP_009603271.1| PREDICTED: tubby-like F-box protein 5 [Nicotiana tomentosiformis] gi|697188457|ref|XP_009603272.1| PREDICTED: tubby-like F-box protein 5 [Nicotiana tomentosiformis] gi|1025295783|ref|XP_016498659.1| PREDICTED: tubby-like F-box protein 5 [Nicotiana tabacum] gi|1025295787|ref|XP_016498660.1| PREDICTED: tubby-like F-box protein 5 [Nicotiana tabacum] gi|1025295791|ref…
gene11109	0.202194	0.0535777	0.163017	0.177941	0.194273	0.442209	0.312691	0.000744902	0.00396	NW_015816187.1	9746	19463	+	9717	-	-	virNOG04201	L	sp|Q5XET5|HESO1_ARATH Protein HESO1 OS=Arabidopsis thaliana GN=HESO1 PE=1 SV=1	gi|1025295799|ref|XP_016498664.1| PREDICTED: uncharacterized protein LOC107817369 isoform X1 [Nicotiana tabacum]
gene1111	-0.387816	0.019792	0.0782863	-0.0696129	0.786806	0.914675	0.0582146	0.814602	0.897954	NW_015789795.1	78787	83152	+	4365	GO:0005524;GO:0004672;GO:0016021;GO:0006468	-	virNOG06530	T	sp|Q9SYQ8|CLV1_ARATH Receptor protein kinase CLAVATA1 OS=Arabidopsis thaliana GN=CLV1 PE=1 SV=3	gi|697100785|ref|XP_009592786.1| PREDICTED: receptor protein kinase CLAVATA1 [Nicotiana tomentosiformis]
gene11112	0.24819	0.18195	0.377037	0.214297	0.220859	0.474066	0.113783	0.40101	0.568865	NW_015816189.1	14736	17452	-	2716	-	K20309	virNOG05836	S	sp|Q8K2L8|TPC12_MOUSE Trafficking protein particle complex subunit 12 OS=Mus musculus GN=Trappc12 PE=1 SV=2	gi|1025295815|ref|XP_016498668.1| PREDICTED: trafficking protein particle complex subunit 12-like [Nicotiana tabacum]
gene11114	-0.662965	0.0131422	0.057357	-0.313831	0.209075	0.460673	-0.093223	0.699503	0.818701	NW_015816194.1	9048	10671	+	1623	-	K09422	virNOG04826	K	sp|P81392|MYB06_ANTMA Myb-related protein 306 OS=Antirrhinum majus GN=MYB306 PE=2 SV=1	gi|697148953|ref|XP_009628670.1| PREDICTED: myb-related protein 306 [Nicotiana tomentosiformis] gi|1025295819|ref|XP_016498669.1| PREDICTED: myb-related protein 306-like [Nicotiana tabacum]
gene11115	0.263425	0.0315394	0.110939	0.399023	6.43804e-05	0.00119099	-0.0347214	0.677914	0.803571	NW_015816196.1	19056	20155	+	1099	-	-	virNOG26816	S	-	gi|970067192|ref|XP_015060674.1| PREDICTED: uncharacterized protein LOC107006673 [Solanum pennellii]
gene11116	0.0409164	0.917166	0.978091	0.088438	0.738627	0.888059	0.271389	0.134819	0.262769	NW_015816204.1	712	4120	+	3408	-	-	-	-	-	-
gene11117	-0.106744	0.490898	0.701276	-0.011116	0.981006	1	0.177593	0.189594	0.336993	NW_015816204.1	6184	15025	-	8841	-	-	virNOG20251	O	sp|Q8NHS0|DNJB8_HUMAN DnaJ homolog subfamily B member 8 OS=Homo sapiens GN=DNAJB8 PE=1 SV=1	gi|698505374|ref|XP_009798146.1| PREDICTED: uncharacterized protein LOC104244432 isoform X1 [Nicotiana sylvestris] gi|1025295844|ref|XP_016498672.1| PREDICTED: uncharacterized protein LOC107817380 isoform X1 [Nicotiana tabacum]
gene1112	-0.194246	0.0603316	0.177485	-0.021647	0.854264	0.949657	-0.425595	1.68888e-06	1.94413e-05	NW_015789805.1	23605	24809	+	1204	GO:0016020	K17080	virNOG05807	O	sp|O04331|PHB3_ARATH Prohibitin-3, mitochondrial OS=Arabidopsis thaliana GN=PHB3 PE=1 SV=1	gi|1027856134|ref|NP_001312920.1| prohibitin-3, mitochondrial-like [Nicotiana tabacum] gi|697138209|ref|XP_009623184.1| PREDICTED: prohibitin-3, mitochondrial [Nicotiana tomentosiformis] gi|697138211|ref|XP_009623185.1| PREDICTED: prohibitin-3, mitochondrial [Nicotiana tomentosiformis] gi|697138213|ref|XP_009623186.1| PREDICTED: prohibitin-3, mitochondrial [Nicotiana tomentosiformis] gi|697138215…
gene11120	-0.146306	0.29473	0.514937	0.00390144	1	1	-0.227923	0.123616	0.246121	NW_015816205.1	7	940	+	933	GO:0061630;GO:0031625;GO:0042787;GO:0031461	K03347	COG5647;virNOG00628	OD	sp|Q94AH6|CUL1_ARATH Cullin-1 OS=Arabidopsis thaliana GN=CUL1 PE=1 SV=1	gi|34481803|emb|CAC87837.1| cullin 1C [Nicotiana tabacum]
gene11121	0.228513	0.278703	0.497375	0.277804	0.199798	0.449295	0.186596	0.280048	0.444978	NW_015816205.1	17567	20937	-	3370	-	-	NOG126773;virNOG18927	R	-	gi|698456440|ref|XP_009780621.1| PREDICTED: uncharacterized protein LOC104229651 [Nicotiana sylvestris] gi|1025295856|ref|XP_016498675.1| PREDICTED: uncharacterized protein LOC107817382 [Nicotiana tabacum]
gene11123	-0.200628	0.00119006	0.0083099	-0.112669	0.234804	0.49084	-0.239011	0.000770535	0.00407454	NW_015816209.1	7229	13124	+	5895	GO:0016746;GO:0008152	K00627	virNOG01255	C	sp|Q9C8P0|ODP25_ARATH Dihydrolipoyllysine-residue acetyltransferase component 5 of pyruvate dehydrogenase complex, chloroplastic OS=Arabidopsis thaliana GN=EMB3003 PE=2 SV=1	gi|1025295863|ref|XP_016498676.1| PREDICTED: dihydrolipoyllysine-residue acetyltransferase component 5 of pyruvate dehydrogenase complex, chloroplastic-like [Nicotiana tabacum]
gene11128	0.178034	0.00169077	0.0111079	0.298556	0.000598096	0.00735637	-0.0950637	0.125713	0.249265	NW_015816229.1	9418	15610	-	6192	-	K20102	virNOG02855	S	sp|Q9Y5A9|YTHD2_HUMAN YTH domain-containing family protein 2 OS=Homo sapiens GN=YTHDF2 PE=1 SV=2	gi|1025295889|ref|XP_016498683.1| PREDICTED: uncharacterized protein LOC107817391 [Nicotiana tabacum]
gene1113	-0.0470409	0.284759	0.503636	-0.112601	0.24801	0.505857	-0.401705	2.39995e-07	3.39007e-06	NW_015789805.1	27859	29584	+	1725	GO:0019904	K06630	COG5040;virNOG10398	OT	sp|P93784|14335_SOLTU 14-3-3-like protein 16R OS=Solanum tuberosum PE=2 SV=1	gi|1027853185|ref|NP_001312922.1| 14-3-3-like protein 16R [Nicotiana tabacum] gi|697138207|ref|XP_009623182.1| PREDICTED: 14-3-3-like protein 16R [Nicotiana tomentosiformis] gi|698567414|ref|XP_009773768.1| PREDICTED: 14-3-3-like protein 16R [Nicotiana sylvestris] gi|42491254|dbj|BAD10939.1| 14-3-3 protein [Nicotiana tabacum] gi|44917159|dbj|BAD12180.1| 14-3-3 h-1 protein [Nicotiana tabacum] gi|4…
gene11130	-0.340475	0.0713283	0.200084	0.0523405	0.709464	0.871571	0.378463	0.00318705	0.0134442	NW_015816229.1	25223	30313	-	5090	-	-	virNOG11468;virNOG16204	T	sp|O65440|BAME3_ARATH Leucine-rich repeat receptor-like serine/threonine-protein kinase BAM3 OS=Arabidopsis thaliana GN=BAM3 PE=2 SV=3	gi|697189201|ref|XP_009603651.1| PREDICTED: leucine-rich repeat receptor-like serine/threonine-protein kinase BAM3 [Nicotiana tomentosiformis] gi|1025295893|ref|XP_016498684.1| PREDICTED: leucine-rich repeat receptor-like serine/threonine-protein kinase BAM3 [Nicotiana tabacum]
gene11131	-0.610385	0.17493	0.367458	-0.771094	0.0127758	0.0753888	0.0957241	0.811095	0.895493	NW_015816232.1	16984	17671	+	687	-	-	virNOG24490	S	sp|Q29Q81|SMR6_ARATH Cyclin-dependent protein kinase inhibitor SMR6 OS=Arabidopsis thaliana GN=SMR6 PE=1 SV=1	gi|1025295903|ref|XP_016498687.1| PREDICTED: uncharacterized protein LOC107817396 [Nicotiana tabacum]
gene11135	-0.379704	0.637658	0.813096	-0.793549	0.0963752	0.292734	-0.277534	0.547504	0.700248	NW_015816232.1	90780	91103	-	323	-	-	virNOG24490	S	sp|Q29Q81|SMR6_ARATH Cyclin-dependent protein kinase inhibitor SMR6 OS=Arabidopsis thaliana GN=SMR6 PE=1 SV=1	gi|698572722|ref|XP_009775220.1| PREDICTED: uncharacterized protein LOC104225146 [Nicotiana sylvestris] gi|1025295899|ref|XP_016498686.1| PREDICTED: uncharacterized protein LOC107817395 [Nicotiana tabacum]
gene11136	-0.00487892	0.985869	1	0.0108354	0.980766	1	-0.0128183	0.956737	0.988165	NW_015816232.1	94229	95888	-	1659	-	K10268	virNOG08407	R	sp|Q9C5D2|FBL4_ARATH F-box/LRR-repeat protein 4 OS=Arabidopsis thaliana GN=FBL4 PE=2 SV=1	gi|698572718|ref|XP_009775219.1| PREDICTED: F-box/LRR-repeat protein 4 [Nicotiana sylvestris] gi|1025295933|ref|XP_016498693.1| PREDICTED: F-box/LRR-repeat protein 4-like [Nicotiana tabacum]
gene11138	-0.214487	0.0167302	0.0688259	-0.18947	0.159603	0.395284	-0.0645006	0.383276	0.552429	NW_015816242.1	1407	7612	-	6205	-	K17408	virNOG10725	J	-	gi|698530885|ref|XP_009762267.1| PREDICTED: uncharacterized protein LOC104214314 [Nicotiana sylvestris]
gene1114	0.147647	7.96555e-06	0.000112047	0.160594	0.0913869	0.282845	0.332978	8.80954e-05	0.000632633	NW_015789805.1	67045	70709	+	3664	GO:0009423;GO:0003849;GO:0009073;GO:0005739	K01626	virNOG05672	E	sp|P37822|AROG_SOLTU Phospho-2-dehydro-3-deoxyheptonate aldolase 2, chloroplastic OS=Solanum tuberosum GN=SHKB PE=2 SV=1	gi|1025281206|ref|XP_016498480.1| PREDICTED: phospho-2-dehydro-3-deoxyheptonate aldolase 2, chloroplastic-like [Nicotiana tabacum]
gene11146	0.366987	6.34796e-06	9.18433e-05	0.713974	8.71826e-11	8.14117e-09	-1.82196	5.287e-36	1.94536e-33	NW_015816265.1	112237	113352	+	1115	GO:0008083;GO:0008283;GO:0005576	-	virNOG26898	R	sp|Q8LA14|PSK6_ARATH Putative phytosulfokines 6 OS=Arabidopsis thaliana GN=PSK6 PE=2 SV=2	gi|698541011|ref|XP_009765948.1| PREDICTED: putative phytosulfokines 6 [Nicotiana sylvestris] gi|1025296051|ref|XP_016498720.1| PREDICTED: putative phytosulfokines 6 [Nicotiana tabacum]
gene11147	0.132597	0.12781	0.298756	0.229273	0.0406883	0.167439	0.078482	0.295388	0.462248	NW_015816265.1	115431	123431	-	8000	-	K14400	virNOG10458	A	sp|Q0WPF2|PCFS4_ARATH Polyadenylation and cleavage factor homolog 4 OS=Arabidopsis thaliana GN=PCFS4 PE=1 SV=1	gi|1025296063|ref|XP_016498723.1| PREDICTED: polyadenylation and cleavage factor homolog 4-like isoform X2 [Nicotiana tabacum]
gene11148	-0.34453	0.563165	0.757757	-0.0287113	0.877684	0.959989	-0.119327	0.493181	0.654512	NW_015816265.1	145003	148608	+	3605	-	K09419	virNOG12373	K	sp|Q8GYY1|HSFA3_ARATH Heat stress transcription factor A-3 OS=Arabidopsis thaliana GN=HSFA3 PE=1 SV=2	gi|698541020|ref|XP_009765951.1| PREDICTED: heat stress transcription factor A-3 [Nicotiana sylvestris] gi|698541024|ref|XP_009765952.1| PREDICTED: heat stress transcription factor A-3 [Nicotiana sylvestris] gi|698541027|ref|XP_009765953.1| PREDICTED: heat stress transcription factor A-3 [Nicotiana sylvestris] gi|698541030|ref|XP_009765954.1| PREDICTED: heat stress transcription factor A-3 [Nicot…
gene11149	0.0768516	0.735378	0.875057	-0.0294568	0.910824	0.97479	0.0616529	0.79699	0.885478	NW_015816265.1	150534	153850	-	3316	-	K14510	virNOG01707	T	sp|Q05609|CTR1_ARATH Serine/threonine-protein kinase CTR1 OS=Arabidopsis thaliana GN=CTR1 PE=1 SV=1	gi|1025296043|ref|XP_016498718.1| PREDICTED: serine/threonine-protein kinase CTR1-like [Nicotiana tabacum]
gene1115	0.0216138	1	1	0.196673	0.122008	0.337675	-0.533074	6.70028e-06	6.64823e-05	NW_015789816.1	70933	77418	+	6485	GO:0055085;GO:0016021	-	virNOG25999;virNOG06802	S	sp|F4HWB6|PILS1_ARATH Protein PIN-LIKES 1 OS=Arabidopsis thaliana GN=PILS1 PE=2 SV=1	gi|1025281210|ref|XP_016498500.1| PREDICTED: uncharacterized transporter YBR287W-like isoform X1 [Nicotiana tabacum] gi|1025281213|ref|XP_016498509.1| PREDICTED: uncharacterized transporter YBR287W-like isoform X1 [Nicotiana tabacum]
gene11152	-0.00729557	0.966248	1	0.0586446	0.622122	0.820251	0.162761	0.118642	0.23844	NW_015816277.1	21417	24102	+	2685	-	-	NOG07730;virNOG04486;KOG1121	SL	sp|Q6AVI0|RSLE2_ORYSJ Zinc finger BED domain-containing protein RICESLEEPER 2 OS=Oryza sativa subsp. japonica GN=Os03g0733400 PE=2 SV=1	gi|1025296078|ref|XP_016498726.1| PREDICTED: zinc finger BED domain-containing protein RICESLEEPER 2-like isoform X1 [Nicotiana tabacum]
gene11153	0.0771123	0.00754978	0.0372475	0.298167	0.00128554	0.0134294	-0.201175	0.00238959	0.0105858	NW_015816278.1	12992	16506	+	3514	GO:0016310;GO:0016301;GO:0008270;GO:0005622	-	virNOG04397	S	sp|Q9SID1|BBX25_ARATH B-box zinc finger protein 25 OS=Arabidopsis thaliana GN=BBX25 PE=1 SV=2	gi|1027859096|ref|NP_001312926.1| B-box zinc finger protein 24-like [Nicotiana tabacum] gi|697191879|ref|XP_009605010.1| PREDICTED: salt tolerance protein-like [Nicotiana tomentosiformis] gi|669253426|gb|AII20182.1| CONSTANS interacting protein 1 [Nicotiana tabacum]
gene11154	-0.14631	0.099342	0.25148	0.00140967	0.989862	1	-0.500606	1.15052e-15	6.59745e-14	NW_015816278.1	17749	22968	-	5219	GO:0046835;GO:0004747;GO:0006014	K00847	virNOG07007	G	sp|Q42896|SCRK2_SOLLC Fructokinase-2 OS=Solanum lycopersicum GN=FRK2 PE=2 SV=2	gi|697191881|ref|XP_009605011.1| PREDICTED: fructokinase-2 [Nicotiana tomentosiformis] gi|1025296110|ref|XP_016498734.1| PREDICTED: fructokinase-2-like [Nicotiana tabacum]
gene11157	-0.0402094	0.593314	0.780918	-0.060121	0.577024	0.790888	0.188275	0.0181929	0.0556717	NW_015816297.1	82520	86607	-	4087	-	-	virNOG08684	R	sp|Q9GKW8|AND1A_MACFA Ankyrin repeat and death domain-containing protein 1A (Fragment) OS=Macaca fascicularis GN=ANKDD1A PE=2 SV=3	gi|1025296128|ref|XP_016498739.1| PREDICTED: putative ankyrin repeat protein RF_0381 [Nicotiana tabacum]
gene11158	0.0265676	0.813757	0.923418	0.397054	0.00564624	0.0414814	0.166042	0.192676	0.340825	NW_015816297.1	106596	109272	-	2676	-	-	virNOG00455	S	sp|Q9M8W9|PP211_ARATH Pentatricopeptide repeat-containing protein At3g04130, mitochondrial OS=Arabidopsis thaliana GN=At3g04130 PE=2 SV=2	gi|1025296132|ref|XP_016498740.1| PREDICTED: pentatricopeptide repeat-containing protein At3g04130, mitochondrial-like [Nicotiana tabacum] gi|1025296136|ref|XP_016498741.1| PREDICTED: pentatricopeptide repeat-containing protein At3g04130, mitochondrial-like [Nicotiana tabacum] gi|1025296140|ref|XP_016498742.1| PREDICTED: pentatricopeptide repeat-containing protein At3g04130, mitochondrial-like [N…
gene11159	0.0775984	0.035716	0.12128	-0.134193	0.131561	0.353452	-0.168272	0.00177353	0.00825172	NW_015816297.1	130656	133467	-	2811	GO:0006006;GO:0050661;GO:0006096;GO:0051287;GO:0005737;GO:0055114;GO:0004365	K00134	virNOG03816	G	sp|P09094|G3PC_TOBAC Glyceraldehyde-3-phosphate dehydrogenase, cytosolic (Fragment) OS=Nicotiana tabacum GN=GAPC PE=2 SV=1	gi|697105321|ref|XP_009606469.1| PREDICTED: glyceraldehyde-3-phosphate dehydrogenase, cytosolic [Nicotiana tomentosiformis] gi|698455273|ref|XP_009780356.1| PREDICTED: glyceraldehyde-3-phosphate dehydrogenase, cytosolic [Nicotiana sylvestris] gi|1025296144|ref|XP_016498743.1| PREDICTED: glyceraldehyde-3-phosphate dehydrogenase, cytosolic [Nicotiana tabacum] gi|1025353606|ref|XP_016510865.1| PREDI…
gene11161	-0.0407004	0.675305	0.838379	0.045783	0.68662	0.858039	0.0469602	0.531123	0.686516	NW_015816311.1	493	10159	+	9666	-	K13566	virNOG01387	E	sp|Q8RUF8|NILP3_ARATH Omega-amidase, chloroplastic OS=Arabidopsis thaliana GN=NLP3 PE=1 SV=1	gi|698524474|ref|XP_009759045.1| PREDICTED: omega-amidase,chloroplastic isoform X1 [Nicotiana sylvestris] gi|1025296148|ref|XP_016498745.1| PREDICTED: omega-amidase, chloroplastic-like [Nicotiana tabacum]
gene11162	0.101382	0.447533	0.664675	-0.0722297	0.710744	0.872133	0.332724	0.00426851	0.0171183	NW_015816312.1	7	5281	-	5274	-	-	virNOG05394	T	sp|Q6R2K3|SRF3_ARATH Protein STRUBBELIG-RECEPTOR FAMILY 3 OS=Arabidopsis thaliana GN=SRF3 PE=2 SV=1	gi|1025296156|ref|XP_016498747.1| PREDICTED: protein STRUBBELIG-RECEPTOR FAMILY 3-like, partial [Nicotiana tabacum]
gene11166	0.0452987	0.201109	0.401959	0.18038	0.0615661	0.219309	-0.0959639	0.0875511	0.189724	NW_015816328.1	43074	48980	-	5906	GO:0016787;GO:0005524	K13525	virNOG05493	O	sp|Q96372|CDC48_CAPAN Cell division cycle protein 48 homolog OS=Capsicum annuum GN=CAFP PE=2 SV=1	gi|697175845|ref|XP_009596867.1| PREDICTED: cell division cycle protein 48 homolog [Nicotiana tomentosiformis] gi|1025296163|ref|XP_016498748.1| PREDICTED: cell division cycle protein 48 homolog [Nicotiana tabacum]
gene11167	-0.0438182	0.673214	0.837251	-0.0671356	0.615151	0.815795	-0.240265	0.0176339	0.0543343	NW_015816337.1	2683	7621	+	4938	-	K03809	virNOG00969	R	sp|O23207|FQRL2_ARATH Probable NAD(P)H dehydrogenase (quinone) FQR1-like 2 OS=Arabidopsis thaliana GN=At4g36750 PE=1 SV=1	gi|697150073|ref|XP_009629249.1| PREDICTED: minor allergen Alt a 7-like [Nicotiana tomentosiformis] gi|1025296167|ref|XP_016498749.1| PREDICTED: probable NAD(P)H dehydrogenase (quinone) FQR1-like 2 [Nicotiana tabacum]
gene11168	0.114718	0.225045	0.434306	0.0105412	0.960655	0.996807	-0.102372	0.355283	0.524374	NW_015816347.1	26937	29198	-	2261	-	-	-	-	-	-
gene11169	0.141511	0.183294	0.378872	0.178237	0.158908	0.394355	-0.16492	0.102627	0.214324	NW_015816347.1	45177	47403	-	2226	-	-	-	-	-	-
gene11172	-0.00172752	0.98736	1	0.328924	0.00635665	0.0453235	0.0241419	0.778691	0.874048	NW_015816347.1	135481	141406	+	5925	-	-	virNOG11670	K	sp|Q92576|PHF3_HUMAN PHD finger protein 3 OS=Homo sapiens GN=PHF3 PE=1 SV=3	gi|1025296183|ref|XP_016498753.1| PREDICTED: death-inducer obliterator 1-like [Nicotiana tabacum]
gene11177	-0.132783	0.614628	0.796298	-0.372468	0.0531789	0.199956	-0.0680782	0.726438	0.837789	NW_015816359.1	8331	11715	-	3384	GO:0016021;GO:0008270	K10666	virNOG02398;virNOG18539	O	sp|Q8GUK7|RMA3_ARATH E3 ubiquitin-protein ligase RMA3 OS=Arabidopsis thaliana GN=RMA3 PE=1 SV=1	gi|698474613|ref|XP_009784751.1| PREDICTED: E3 ubiquitin-protein ligase RMA3-like [Nicotiana sylvestris] gi|698474616|ref|XP_009784752.1| PREDICTED: E3 ubiquitin-protein ligase RMA3-like [Nicotiana sylvestris] gi|1025296207|ref|XP_016498760.1| PREDICTED: E3 ubiquitin-protein ligase RMA3-like [Nicotiana tabacum]
gene11178	-0.0493985	0.0901635	0.234942	-2.7865e-05	1	1	-0.00465428	0.934557	0.974274	NW_015816359.1	13778	16248	-	2470	-	K03671	virNOG21235	O	sp|Q9SEU6|TRXM4_ARATH Thioredoxin M4, chloroplastic OS=Arabidopsis thaliana GN=At3g15360 PE=2 SV=2	gi|698474611|ref|XP_009784750.1| PREDICTED: thioredoxin-like [Nicotiana sylvestris] gi|1025296210|ref|XP_016498761.1| PREDICTED: thioredoxin-like [Nicotiana tabacum]
gene11179	0.0151069	0.892807	0.966513	0.0215869	0.909936	0.974593	0.237081	0.030218	0.0833462	NW_015816359.1	17197	21921	-	4724	GO:0008690;GO:0009103;GO:0033468;GO:0009555;GO:0031307;GO:0005829;GO:0009860	K00979	virNOG00653	G	sp|Q9C920|KDSB_ARATH 3-deoxy-manno-octulosonate cytidylyltransferase, mitochondrial OS=Arabidopsis thaliana GN=KDSB PE=1 SV=1	gi|698474609|ref|XP_009784749.1| PREDICTED: 3-deoxy-manno-octulosonate cytidylyltransferase, mitochondrial [Nicotiana sylvestris] gi|1025296214|ref|XP_016498762.1| PREDICTED: 3-deoxy-manno-octulosonate cytidylyltransferase, mitochondrial-like [Nicotiana tabacum]
gene11180	-0.0497345	0.715597	0.863591	0.0344856	0.797833	0.920879	-0.0931094	0.313655	0.482071	NW_015816359.1	22935	35946	-	13011	GO:0016779	K03514	virNOG00942	L	sp|Q8NDF8|PAPD5_HUMAN Non-canonical poly(A) RNA polymerase PAPD5 OS=Homo sapiens GN=PAPD5 PE=1 SV=2	gi|1025296218|ref|XP_016498763.1| PREDICTED: non-canonical poly(A) RNA polymerase PAPD5-like [Nicotiana tabacum]
gene11181	0.0207231	0.903328	0.971209	0.297735	0.0279787	0.129983	-0.309336	0.00904238	0.0316299	NW_015816359.1	36639	43496	-	6857	GO:0061630;GO:0031625;GO:0005737	K10581	virNOG05101	O	sp|Q8GY87|UBC26_ARATH Probable ubiquitin-conjugating enzyme E2 26 OS=Arabidopsis thaliana GN=UBC26 PE=2 SV=2	gi|697145266|ref|XP_009626762.1| PREDICTED: probable ubiquitin-conjugating enzyme E2 25 [Nicotiana tomentosiformis] gi|1025296222|ref|XP_016498764.1| PREDICTED: probable ubiquitin-conjugating enzyme E2 25 [Nicotiana tabacum]
gene11182	0.112651	0.0363136	0.122783	-0.146817	0.233711	0.48969	0.149756	0.0348044	0.0930727	NW_015816359.1	46329	56619	+	10290	GO:0005524	K06027	virNOG00529	O	sp|Q9M0Y8|NSF_ARATH Vesicle-fusing ATPase OS=Arabidopsis thaliana GN=NSF PE=2 SV=2	gi|697145268|ref|XP_009626763.1| PREDICTED: vesicle-fusing ATPase [Nicotiana tomentosiformis] gi|1025296226|ref|XP_016498766.1| PREDICTED: vesicle-fusing ATPase-like [Nicotiana tabacum]
gene11183	-0.0229284	0.911935	0.975643	-0.377581	0.0475748	0.18602	-0.454506	0.00705061	0.0258659	NW_015816359.1	58028	64468	-	6440	GO:0005758;GO:0016531;GO:0006825	K02260	virNOG25562	O	sp|Q9LJQ9|CX171_ARATH Cytochrome c oxidase copper chaperone 1 OS=Arabidopsis thaliana GN=COX17-1 PE=2 SV=1	gi|697145270|ref|XP_009626764.1| PREDICTED: cytochrome c oxidase copper chaperone 2-like [Nicotiana tomentosiformis] gi|697145272|ref|XP_009626766.1| PREDICTED: cytochrome c oxidase copper chaperone 2-like [Nicotiana tomentosiformis]
gene11184	-0.100491	0.402451	0.622895	0.527768	2.51476e-05	0.000549709	0.123421	0.31708	0.485405	NW_015816359.1	80478	83144	-	2666	GO:0016021	-	virNOG20798;virNOG19475	S	-	gi|697145274|ref|XP_009626767.1| PREDICTED: uncharacterized protein LOC104117418 [Nicotiana tomentosiformis] gi|697145276|ref|XP_009626768.1| PREDICTED: uncharacterized protein LOC104117418 [Nicotiana tomentosiformis] gi|697145278|ref|XP_009626769.1| PREDICTED: uncharacterized protein LOC104117418 [Nicotiana tomentosiformis] gi|1025296233|ref|XP_016498767.1| PREDICTED: uncharacterized protein LOC…
gene11188	0.011284	0.85869	0.950123	0.0523389	0.565496	0.783632	0.00319293	0.965253	0.992781	NW_015816359.1	191014	198846	-	7832	-	K16054	virNOG03946	E	sp|E0CSI1|MTBC1_VITVI Probable bifunctional methylthioribulose-1-phosphate dehydratase/enolase-phosphatase E1 1 OS=Vitis vinifera GN=VIT_19s0014g02480 PE=3 SV=2	gi|1025296260|ref|XP_016498773.1| PREDICTED: probable bifunctional methylthioribulose-1-phosphate dehydratase/enolase-phosphatase E1 1 isoform X1 [Nicotiana tabacum]
gene11190	-3.45943	0.00723191	0.0360395	-3.18898	3.32929e-46	1.47007e-42	2.66236	3.14303e-102	1.21431e-98	NW_015816373.1	16	537	-	521	-	K01581	virNOG01502	E	sp|P50134|DCOR_DATST Ornithine decarboxylase OS=Datura stramonium PE=2 SV=1	gi|1025296271|ref|XP_016498777.1| PREDICTED: ornithine decarboxylase-like, partial [Nicotiana tabacum]
gene11195	0.0722974	0.453044	0.669161	0.280181	0.0616842	0.219639	-0.238167	0.0195788	0.0590208	NW_015816376.1	39689	42811	+	3122	-	-	virNOG25721	S	-	gi|697176139|ref|XP_009597019.1| PREDICTED: uncharacterized protein LOC104093015 [Nicotiana tomentosiformis]
gene11199	0.115842	0.0314682	0.11075	0.316483	0.000551241	0.00690648	-0.0667739	0.311496	0.479897	NW_015816377.1	230	11532	-	11302	-	K11159	virNOG10787	Q	sp|Q8LP17|CCD1_PEA Carotenoid 9,10(9&apos;,10&apos;)-cleavage dioxygenase 1 OS=Pisum sativum GN=CCD1 PE=2 SV=1	gi|697162155|ref|XP_009589877.1| PREDICTED: carotenoid 9,10(9&apos;,10&apos;)-cleavage dioxygenase 1-like isoform X2 [Nicotiana tomentosiformis] gi|1025296317|ref|XP_016498788.1| PREDICTED: carotenoid 9,10(9&apos;,10&apos;)-cleavage dioxygenase 1-like isoform X2 [Nicotiana tabacum]
gene11200	0.252313	5.04023e-11	1.86766e-09	0.14323	0.124971	0.343042	-0.0113968	0.85392	0.924027	NW_015816377.1	14153	25356	-	11203	GO:0016702;GO:0055114	K11159	virNOG10787	Q	sp|Q84KG5|CCD_CROSA Carotenoid 9,10(9&apos;,10&apos;)-cleavage dioxygenase OS=Crocus sativus GN=CCD PE=1 SV=1	gi|1025296305|ref|XP_016498785.1| PREDICTED: carotenoid 9,10(9&apos;,10&apos;)-cleavage dioxygenase-like isoform X3 [Nicotiana tabacum] gi|1025296309|ref|XP_016498786.1| PREDICTED: carotenoid 9,10(9&apos;,10&apos;)-cleavage dioxygenase-like isoform X3 [Nicotiana tabacum]
gene11201	0.0112418	1	1	0.710585	0.00135935	0.0140413	0.514178	0.012002	0.0397726	NW_015816383.1	1176	3974	-	2798	-	K08867	virNOG03227;KOG0584	T	sp|Q65X23|WNK2_ORYSJ Probable serine/threonine-protein kinase WNK2 OS=Oryza sativa subsp. japonica GN=WNK2 PE=2 SV=1	gi|1025296321|ref|XP_016498790.1| PREDICTED: probable serine/threonine-protein kinase WNK2 [Nicotiana tabacum]
gene11202	-0.116987	0.34767	0.570442	0.0435335	0.727635	0.881668	-0.191086	0.0321872	0.087497	NW_015816388.1	2932	9147	+	6215	GO:0016021	-	virNOG07911	S	sp|Q28EW0|TM87A_XENTR Transmembrane protein 87A OS=Xenopus tropicalis GN=tmem87a PE=2 SV=1	gi|698570964|ref|XP_009774748.1| PREDICTED: transmembrane protein 87B-like [Nicotiana sylvestris] gi|1025296324|ref|XP_016498791.1| PREDICTED: transmembrane protein 87B-like isoform X1 [Nicotiana tabacum]
gene11203	0.293264	0.233148	0.443889	0.203074	0.374895	0.636682	-0.129848	0.630955	0.767718	NW_015816388.1	19499	20285	+	786	-	-	-	-	-	gi|567874005|ref|XP_006429592.1| hypothetical protein CICLE_v10013263mg [Citrus clementina] gi|557531649|gb|ESR42832.1| hypothetical protein CICLE_v10013263mg [Citrus clementina] gi|641845222|gb|KDO64110.1| hypothetical protein CISIN_1g035097mg [Citrus sinensis]
gene11207	0.0633578	0.447767	0.664829	0.169196	0.116621	0.328771	0.0367146	0.681231	0.80623	NW_015816406.1	6132	7780	-	1648	GO:0030276;GO:0048268;GO:0030136;GO:0005545	-	virNOG06586	F	sp|Q8S9J8|CAP1_ARATH Probable clathrin assembly protein At4g32285 OS=Arabidopsis thaliana GN=At4g32285 PE=1 SV=2	gi|1025296355|ref|XP_016498797.1| PREDICTED: probable clathrin assembly protein At4g32285 [Nicotiana tabacum]
gene1121	0.462045	6.42104e-05	0.000691896	0.179752	0.193736	0.441562	0.290234	0.00702384	0.0257891	NW_015789834.1	19872	26486	-	6614	-	-	virNOG18911	S	-	gi|1025281253|ref|XP_016498599.1| PREDICTED: uncharacterized protein LOC107817308 [Nicotiana tabacum] gi|1025281257|ref|XP_016498605.1| PREDICTED: uncharacterized protein LOC107817308 [Nicotiana tabacum]
gene11215	-0.417241	1.47709e-06	2.47415e-05	-0.373729	0.000220866	0.00329355	-0.337395	3.04657e-06	3.29358e-05	NW_015816450.1	23243	25029	+	1786	GO:0042646;GO:0010468;GO:0009642	-	virNOG20033	S	sp|Q9XIK0|PRIN2_ARATH Protein PLASTID REDOX INSENSITIVE 2, chloroplastic OS=Arabidopsis thaliana GN=PRIN2 PE=1 SV=1	gi|698483937|ref|XP_009788804.1| PREDICTED: uncharacterized protein LOC104236561 [Nicotiana sylvestris] gi|1025296401|ref|XP_016498809.1| PREDICTED: uncharacterized protein LOC107817484 [Nicotiana tabacum]
gene11217	-0.107864	0.222843	0.431245	0.1085	0.313143	0.57709	0.299846	0.000192795	0.00125118	NW_015816453.1	12073	18461	-	6388	-	-	virNOG06952	T	sp|Q7XJ53|P2C35_ARATH Probable protein phosphatase 2C 35 OS=Arabidopsis thaliana GN=At3g06270 PE=2 SV=1	gi|698474365|ref|XP_009784676.1| PREDICTED: probable protein phosphatase 2C 35 [Nicotiana sylvestris] gi|1025296409|ref|XP_016498812.1| PREDICTED: probable protein phosphatase 2C 35 [Nicotiana tabacum]
gene1122	-0.212071	0.0482441	0.15158	-0.0276701	0.831341	0.938493	0.225528	0.00308972	0.0131304	NW_015789834.1	27019	29739	-	2720	-	K00025	virNOG01150;virNOG09127	C	sp|Q08062|MDHC_MAIZE Malate dehydrogenase, cytoplasmic OS=Zea mays PE=1 SV=2	gi|698464728|ref|XP_009782504.1| PREDICTED: malate dehydrogenase, cytoplasmic-like isoform X1 [Nicotiana sylvestris] gi|1025281245|ref|XP_016498582.1| PREDICTED: malate dehydrogenase, cytoplasmic-like isoform X1 [Nicotiana tabacum]
gene11222	0.124251	0.0882266	0.231776	0.30575	0.0014882	0.0150323	0.126118	0.0980323	0.207037	NW_015816483.1	10711	15449	+	4738	-	K18835	virNOG00189	K	sp|Q9FG77|WRKY2_ARATH Probable WRKY transcription factor 2 OS=Arabidopsis thaliana GN=WRKY2 PE=1 SV=1	gi|698552741|ref|XP_009769737.1| PREDICTED: probable WRKY transcription factor 2 isoform X2 [Nicotiana sylvestris] gi|1025296441|ref|XP_016498820.1| PREDICTED: probable WRKY transcription factor 2 isoform X2 [Nicotiana tabacum]
gene11229	-0.175147	0.000562342	0.0044458	-0.159202	0.10829	0.314149	-0.107129	0.0851416	0.185766	NW_015816509.1	14150	22254	+	8104	GO:0005524;GO:0004222;GO:0006508;GO:0016021;GO:0005739;GO:0009941;GO:0004176;GO:0010020	-	virNOG04226	O	sp|O22993|FTSI1_ARATH Probable inactive ATP-dependent zinc metalloprotease FTSHI 1, chloroplastic OS=Arabidopsis thaliana GN=FTSHI1 PE=1 SV=1	gi|1025296479|ref|XP_016498831.1| PREDICTED: probable inactive ATP-dependent zinc metalloprotease FTSHI 1, chloroplastic [Nicotiana tabacum]
gene11230	0.221124	0.0911669	0.236858	0.149616	0.346205	0.612221	0.00545631	0.978538	0.999989	NW_015816509.1	23657	26749	+	3092	GO:0016021	-	virNOG04528	S	sp|F4JPE9|SUN5_ARATH SUN domain-containing protein 5 OS=Arabidopsis thaliana GN=SUN5 PE=1 SV=1	gi|1025296482|ref|XP_016498832.1| PREDICTED: SUN domain-containing protein 2-like [Nicotiana tabacum]
gene11234	-0.111409	0.179683	0.373883	-0.169597	0.207134	0.458253	-0.140371	0.167192	0.307448	NW_015816519.1	35769	38829	+	3060	GO:0015934;GO:0006412;GO:0003735	K02880	virNOG08830	J	sp|Q93VI3|RL171_ARATH 60S ribosomal protein L17-1 OS=Arabidopsis thaliana GN=RPL17A PE=2 SV=1	gi|698516466|ref|XP_009803114.1| PREDICTED: 60S ribosomal protein L17-1 [Nicotiana sylvestris] gi|1025296497|ref|XP_016498835.1| PREDICTED: 60S ribosomal protein L17-1-like [Nicotiana tabacum]
gene11235	-0.29972	0.271508	0.488987	-0.0746695	0.740251	0.889113	0.06918	0.679742	0.805053	NW_015816520.1	1280	5361	+	4081	-	-	virNOG02963	R	sp|Q9FNN7|PP371_ARATH Pentatricopeptide repeat-containing protein At5g08510 OS=Arabidopsis thaliana GN=PCMP-E20 PE=2 SV=1	gi|1025296521|ref|XP_016498841.1| PREDICTED: pentatricopeptide repeat-containing protein At5g08510-like [Nicotiana tabacum] gi|1025296525|ref|XP_016498842.1| PREDICTED: pentatricopeptide repeat-containing protein At5g08510-like [Nicotiana tabacum] gi|1025296529|ref|XP_016498843.1| PREDICTED: pentatricopeptide repeat-containing protein At5g08510-like [Nicotiana tabacum]
gene11236	-0.116085	0.252473	0.46735	0.0543941	0.732833	0.884518	-0.118152	0.397884	0.566051	NW_015816520.1	5611	11546	-	5935	GO:0046872;GO:0016787;GO:0005524;GO:0016021	K01537	virNOG05190	P	sp|Q42883|ECAP_SOLLC Calcium-transporting ATPase, endoplasmic reticulum-type OS=Solanum lycopersicum GN=LCA1 PE=2 SV=1	gi|1025296501|ref|XP_016498836.1| PREDICTED: calcium-transporting ATPase, endoplasmic reticulum-type-like [Nicotiana tabacum] gi|1025296505|ref|XP_016498837.1| PREDICTED: calcium-transporting ATPase, endoplasmic reticulum-type-like [Nicotiana tabacum] gi|1025296509|ref|XP_016498838.1| PREDICTED: calcium-transporting ATPase, endoplasmic reticulum-type-like [Nicotiana tabacum] gi|1025296513|ref|XP_…
gene11239	0.041187	0.820364	0.927723	-0.0977115	0.503801	0.739305	-0.0192963	0.890834	0.948169	NW_015816523.1	33595	35569	+	1974	GO:0006412;GO:0005739;GO:0003735;GO:0015935	K02954	virNOG23264	J	sp|P14875|RT14_OENBE Ribosomal protein S14, mitochondrial OS=Oenothera berteroana GN=RPS14 PE=3 SV=2	gi|697143859|ref|XP_009626050.1| PREDICTED: ribosomal protein S14, mitochondrial [Nicotiana tomentosiformis] gi|1025218563|ref|XP_016481514.1| PREDICTED: ribosomal protein S14, mitochondrial [Nicotiana tabacum]
gene11240	-1.07754	3.89636e-07	7.52112e-06	2	0.379412	0.640292	-0.943416	0.690016	0.812215	NW_015816526.1	7263	9874	-	2611	-	-	virNOG22924;virNOG11992;euNOG40078;virNOG02073	SR	-	gi|1025296538|ref|XP_016498845.1| PREDICTED: uncharacterized protein LOC107817510 [Nicotiana tabacum]
gene11245	0.0430687	0.718202	0.865213	0.200109	0.149048	0.379731	0.115477	0.301374	0.468933	NW_015816556.1	2176	5528	-	3352	GO:0000902	-	virNOG09883	S	sp|Q66GQ2|Y5162_ARATH Uncharacterized protein At5g41620 OS=Arabidopsis thaliana GN=At5g41620 PE=2 SV=2	gi|1025296557|ref|XP_016498850.1| PREDICTED: uncharacterized protein LOC107817516 [Nicotiana tabacum]
gene11246	-0.098154	0.000868895	0.00638733	-0.26583	0.0010675	0.0116304	0.0464915	0.358886	0.527784	NW_015816557.1	18295	24731	+	6436	GO:0006535;GO:0004124;GO:0016740;GO:0030170;GO:0005737	K01738	virNOG07841	E	sp|O81155|CYSKP_SOLTU Cysteine synthase, chloroplastic/chromoplastic OS=Solanum tuberosum PE=2 SV=1	gi|698418449|ref|XP_009768645.1| PREDICTED: cysteine synthase, chloroplastic/chromoplastic [Nicotiana sylvestris] gi|1025296561|ref|XP_016498851.1| PREDICTED: cysteine synthase, chloroplastic/chromoplastic-like [Nicotiana tabacum]
gene11248	0.071355	0.637381	0.813044	0.0569524	0.721287	0.878384	0.36399	0.000588961	0.00325122	NW_015816577.1	58250	63377	+	5127	-	-	virNOG08597	S	-	gi|1025296568|ref|XP_016498854.1| PREDICTED: uncharacterized protein LOC107817519 [Nicotiana tabacum] gi|1025296572|ref|XP_016498855.1| PREDICTED: uncharacterized protein LOC107817519 [Nicotiana tabacum]
gene11250	-0.0449431	0.433498	0.652167	0.0647538	0.619858	0.818924	0.0468713	0.526741	0.682694	NW_015816579.1	5	3906	-	3901	-	K01414	virNOG00654	O	sp|Q949P2|COPDA_ARATH Probable cytosolic oligopeptidase A OS=Arabidopsis thaliana GN=CYOP PE=1 SV=1	gi|1025296580|ref|XP_016498857.1| PREDICTED: organellar oligopeptidase A, chloroplastic/mitochondrial-like, partial [Nicotiana tabacum]
gene11254	-0.0226437	0.912097	0.975716	0.0481325	0.856117	0.950098	0.61995	0.00481764	0.0188701	NW_015816584.1	126143	131107	-	4964	-	-	virNOG10600	U	sp|Q8GTS0|IP5P4_ARATH Type I inositol polyphosphate 5-phosphatase 4 OS=Arabidopsis thaliana GN=IP5P4 PE=2 SV=1	gi|1025296603|ref|XP_016498863.1| PREDICTED: type I inositol polyphosphate 5-phosphatase 4-like [Nicotiana tabacum] gi|1025296605|ref|XP_016498864.1| PREDICTED: type I inositol polyphosphate 5-phosphatase 4-like [Nicotiana tabacum] gi|1025296609|ref|XP_016498865.1| PREDICTED: type I inositol polyphosphate 5-phosphatase 4-like [Nicotiana tabacum]
gene11257	0.117637	0.401459	0.621952	-0.300305	0.0228748	0.113053	-0.253475	0.00490954	0.0191624	NW_015816588.1	38029	38908	-	879	GO:0031369;GO:0001731;GO:0016282;GO:0003743;GO:0006446;GO:0000166;GO:0033290;GO:0005852	K03253	virNOG01067	J	sp|P56821|EIF3B_TOBAC Eukaryotic translation initiation factor 3 subunit B OS=Nicotiana tabacum GN=TIF3B1 PE=2 SV=1	gi|1025296617|ref|XP_016498867.1| PREDICTED: eukaryotic translation initiation factor 3 subunit B-like, partial [Nicotiana tabacum]
gene1126	0.0809722	0.442771	0.660463	-0.0498243	0.652231	0.838489	-0.171181	0.0626943	0.146855	NW_015789837.1	398	8964	+	8566	GO:0051879	-	virNOG13461	R	sp|Q91Z38|TTC1_MOUSE Tetratricopeptide repeat protein 1 OS=Mus musculus GN=Ttc1 PE=1 SV=1	gi|697189031|ref|XP_009603560.1| PREDICTED: tetratricopeptide repeat protein 1 [Nicotiana tomentosiformis] gi|1025281277|ref|XP_016498643.1| PREDICTED: tetratricopeptide repeat protein 1-like isoform X2 [Nicotiana tabacum]
gene11260	0.189617	0.503075	0.711112	0.515651	0.0272024	0.127605	0.576298	0.00384028	0.0156487	NW_015816590.1	198621	202152	+	3531	-	-	-	-	-	-
gene1127	-0.481664	0.010354	0.047744	-0.0378595	0.882172	0.962072	-0.376656	0.174511	0.317281	NW_015789842.1	14485	16298	+	1813	-	-	virNOG21473	S	sp|Q9C7Q1|SAU66_ARATH Auxin-responsive protein SAUR66 OS=Arabidopsis thaliana GN=SAUR66 PE=2 SV=1	gi|1025281281|ref|XP_016498655.1| PREDICTED: auxin-responsive protein SAUR68-like [Nicotiana tabacum]
gene11270	-0.118013	0.587696	0.77698	-0.0051433	1	1	-0.426361	0.146531	0.279412	NW_015816610.1	44238	46544	+	2306	GO:0030246;GO:0004674;GO:0005524;GO:0016021;GO:0006468	-	virNOG00169	T	sp|O80939|LRK41_ARATH L-type lectin-domain containing receptor kinase IV.1 OS=Arabidopsis thaliana GN=LECRK41 PE=2 SV=1	gi|1025296674|ref|XP_016498881.1| PREDICTED: L-type lectin-domain containing receptor kinase IV.1-like [Nicotiana tabacum]
gene11271	0.130014	0.21497	0.420711	0.358001	0.0037571	0.0304236	0.0989055	0.411926	0.579456	NW_015816618.1	9464	16708	+	7244	-	-	virNOG08119	R	sp|O49343|PP177_ARATH Pentatricopeptide repeat-containing protein At2g30780 OS=Arabidopsis thaliana GN=At2g30780 PE=2 SV=1	gi|698492740|ref|XP_009792690.1| PREDICTED: pentatricopeptide repeat-containing protein At2g30780 [Nicotiana sylvestris] gi|698492743|ref|XP_009792691.1| PREDICTED: pentatricopeptide repeat-containing protein At2g30780 [Nicotiana sylvestris] gi|698492745|ref|XP_009792692.1| PREDICTED: pentatricopeptide repeat-containing protein At2g30780 [Nicotiana sylvestris] gi|698492748|ref|XP_009792693.1| PRE…
gene11274	-0.278716	0.500855	0.709369	0.0105054	0.929942	0.983001	-0.0196054	0.8997	0.953403	NW_015816622.1	24505	27287	+	2782	GO:0005634;GO:0003677;GO:0006355	-	virNOG12464	K	sp|Q8S9H7|DIV_ANTMA Transcription factor DIVARICATA OS=Antirrhinum majus GN=DIVARICATA PE=2 SV=1	gi|698496547|ref|XP_009794315.1| PREDICTED: transcription factor DIVARICATA-like [Nicotiana sylvestris] gi|698496549|ref|XP_009794316.1| PREDICTED: transcription factor DIVARICATA-like [Nicotiana sylvestris] gi|1025296701|ref|XP_016498888.1| PREDICTED: transcription factor DIVARICATA-like [Nicotiana tabacum]
gene11275	0.02001	0.755604	0.889292	-0.0611299	0.471923	0.715519	-0.0546286	0.358921	0.527799	NW_015816622.1	28851	34097	-	5246	GO:0004553;GO:0005975	K05349	virNOG01535	G	sp|A7LXU3|BGH3B_BACO1 Beta-glucosidase BoGH3B OS=Bacteroides ovatus (strain ATCC 8483 / DSM 1896 / JCM 5824 / NCTC 11153) GN=BACOVA_02659 PE=1 SV=1	gi|1025296705|ref|XP_016498889.1| PREDICTED: beta-glucosidase BoGH3B-like [Nicotiana tabacum]
gene11276	0.107337	0.432962	0.651827	-0.138561	0.461542	0.708015	0.161863	0.270214	0.433835	NW_015816625.1	74	4818	+	4744	GO:0000220;GO:0051117;GO:0070072;GO:0007035;GO:0015986;GO:0015991;GO:0016021;GO:0000325;GO:0046961	K02154	virNOG00476	C	sp|Q9SJT7|VHAA2_ARATH V-type proton ATPase subunit a2 OS=Arabidopsis thaliana GN=VHA-a2 PE=1 SV=1	gi|698552350|ref|XP_009769606.1| PREDICTED: V-type proton ATPase subunit a2-like [Nicotiana sylvestris]
gene11279	0.0240194	0.931664	0.985054	-0.323264	0.0247113	0.119493	0.032821	0.858942	0.927318	NW_015816640.1	3273	8562	-	5289	GO:0016021;GO:0016788	-	virNOG07849	I	sp|O80522|GDL2_ARATH GDSL esterase/lipase At1g09390 OS=Arabidopsis thaliana GN=At1g09390 PE=2 SV=1	gi|1025296719|ref|XP_016498893.1| PREDICTED: GDSL esterase/lipase At1g09390-like [Nicotiana tabacum]
gene11287	-0.13461	0.00332384	0.0193722	-0.255873	0.00481028	0.0364593	0.0922514	0.10388	0.216339	NW_015816670.1	9577	14390	+	4813	GO:0016787;GO:0008152;GO:0009941;GO:0009570	-	virNOG07409	R	sp|Q680K2|GPPL1_ARATH Haloacid dehalogenase-like hydrolase domain-containing protein At4g39970 OS=Arabidopsis thaliana GN=At4g39970 PE=2 SV=1	gi|697188919|ref|XP_009603501.1| PREDICTED: haloacid dehalogenase-like hydrolase domain-containing protein At4g39970 [Nicotiana tomentosiformis] gi|1025296753|ref|XP_016498902.1| PREDICTED: haloacid dehalogenase-like hydrolase domain-containing protein At4g39970 [Nicotiana tabacum]
gene11289	-0.0401261	0.730959	0.872621	0.0180465	0.933674	0.984576	0.261289	0.0648704	0.150628	NW_015816670.1	16751	25731	-	8980	GO:0016787	-	virNOG04565	R	sp|Q8R2Y0|ABHD6_MOUSE Monoacylglycerol lipase ABHD6 OS=Mus musculus GN=Abhd6 PE=1 SV=1	gi|1025296749|ref|XP_016498901.1| PREDICTED: uncharacterized hydrolase YugF-like [Nicotiana tabacum]
gene1129	0.932886	0.00475536	0.0257959	0.282713	0.226126	0.480829	-0.961127	0.000207561	0.00133208	NW_015789853.1	1512	2356	-	844	GO:0016021;GO:0008270	K16281	virNOG20086	O	sp|Q9SUS5|RHA1B_ARATH E3 ubiquitin-protein ligase RHA1B OS=Arabidopsis thaliana GN=RHA1B PE=2 SV=1	gi|698537887|ref|XP_009764969.1| PREDICTED: E3 ubiquitin-protein ligase RHA1B-like [Nicotiana sylvestris] gi|1025281288|ref|XP_016498670.1| PREDICTED: E3 ubiquitin-protein ligase RHA1B-like [Nicotiana tabacum]
gene11295	-0.0214724	0.908448	0.973632	-0.0598184	0.82063	0.932978	0.634973	0.000137876	0.000937717	NW_015816681.1	8250	11293	-	3043	-	-	virNOG06621	T	sp|Q8VZG8|MIK2_ARATH MDIS1-interacting receptor like kinase 2 OS=Arabidopsis thaliana GN=MIK2 PE=1 SV=3	gi|1025296765|ref|XP_016498906.1| PREDICTED: probable LRR receptor-like serine/threonine-protein kinase At4g08850 isoform X2 [Nicotiana tabacum]
gene11297	-0.180221	4.76291e-08	1.10174e-06	-0.221188	0.0112489	0.0689181	-0.159679	0.00467084	0.0184094	NW_015816682.1	35474	36752	+	1278	GO:0005840;GO:0006412;GO:0003735;GO:0019843;GO:0009507	K02926	virNOG05602	J	sp|O80361|RK4_TOBAC 50S ribosomal protein L4, chloroplastic OS=Nicotiana tabacum GN=RPL4 PE=2 SV=1	gi|1027857804|ref|NP_001312930.1| 50S ribosomal protein L4, chloroplastic [Nicotiana tabacum] gi|698502489|ref|XP_009796892.1| PREDICTED: 50S ribosomal protein L4, chloroplastic [Nicotiana sylvestris] gi|6919958|sp|O80361.1|RK4_TOBAC RecName: Full=50S ribosomal protein L4, chloroplastic; AltName: Full=CL4; AltName: Full=R-protein L4; Flags: Precursor gi|3298439|dbj|BAA31510.1| chloroplast ribosom…
gene11299	0.0170367	0.781255	0.90474	0.0110122	0.920585	0.979301	-0.0580035	0.427861	0.594144	NW_015816684.1	88371	91618	-	3247	-	K05236	virNOG04039	U	sp|Q94A40|COPA1_ARATH Coatomer subunit alpha-1 OS=Arabidopsis thaliana GN=At1g62020 PE=2 SV=2	gi|697180030|ref|XP_009598989.1| PREDICTED: coatomer subunit alpha-1-like [Nicotiana tomentosiformis]
gene11301	0.192936	0.190543	0.388811	0.0376021	0.826055	0.936011	0.511849	1.89812e-05	0.000166857	NW_015816690.1	10931	14906	+	3975	GO:0055085;GO:0004427;GO:0016021;GO:0015992;GO:0009678	K01507	COG3808	C	sp|P21616|AVP_VIGRR Pyrophosphate-energized vacuolar membrane proton pump OS=Vigna radiata var. radiata PE=1 SV=4	gi|697159493|ref|XP_009588506.1| PREDICTED: uncharacterized protein LOC104086059 [Nicotiana tomentosiformis] gi|697159495|ref|XP_009588507.1| PREDICTED: uncharacterized protein LOC104086059 [Nicotiana tomentosiformis] gi|1025355956|ref|XP_016511461.1| PREDICTED: uncharacterized protein LOC107828625 [Nicotiana tabacum]
gene11303	-0.055272	0.674392	0.837778	0.0341287	0.779938	0.910962	-0.0521662	0.687184	0.810333	NW_015816695.1	17296	23999	-	6703	GO:0000166;GO:0003676	-	KOG0118;virNOG11773	AR	sp|Q9LRR6|CID9_ARATH Polyadenylate-binding protein-interacting protein 9 OS=Arabidopsis thaliana GN=CID9 PE=4 SV=1	gi|697129993|ref|XP_009619058.1| PREDICTED: polyadenylate-binding protein-interacting protein 8-like isoform X2 [Nicotiana tomentosiformis] gi|1025296826|ref|XP_016498917.1| PREDICTED: polyadenylate-binding protein-interacting protein 8-like isoform X2 [Nicotiana tabacum]
gene11304	-0.0403619	0.107489	0.26584	-0.00801718	0.922464	0.979878	0.116444	0.0130038	0.0424773	NW_015816695.1	26095	30796	-	4701	-	K11517	virNOG00280	C	sp|P05414|GOX_SPIOL Peroxisomal (S)-2-hydroxy-acid oxidase OS=Spinacia oleracea PE=1 SV=1	gi|697129987|ref|XP_009619055.1| PREDICTED: peroxisomal (S)-2-hydroxy-acid oxidase [Nicotiana tomentosiformis] gi|697129989|ref|XP_009619056.1| PREDICTED: peroxisomal (S)-2-hydroxy-acid oxidase [Nicotiana tomentosiformis] gi|1025296830|ref|XP_016498918.1| PREDICTED: peroxisomal (S)-2-hydroxy-acid oxidase [Nicotiana tabacum] gi|1025296834|ref|XP_016498919.1| PREDICTED: peroxisomal (S)-2-hydroxy-ac…
gene11308	-0.30299	8.53771e-10	2.64113e-08	-0.269616	0.00185569	0.017692	-0.299907	3.40515e-08	5.76061e-07	NW_015816700.1	14321	16735	-	2414	-	-	virNOG07922	R	sp|Q8GWE0|PP314_ARATH Pentatricopeptide repeat-containing protein At4g16390, chloroplastic OS=Arabidopsis thaliana GN=P67 PE=1 SV=3	gi|1025296862|ref|XP_016498927.1| PREDICTED: pentatricopeptide repeat-containing protein At4g16390, chloroplastic [Nicotiana tabacum]
gene1131	0.213042	0.0208887	0.0813641	0.0662492	0.595969	0.803841	0.17096	0.0469035	0.117536	NW_015789854.1	34595	43218	+	8623	-	K14546	virNOG07923	R	sp|Q15061|WDR43_HUMAN WD repeat-containing protein 43 OS=Homo sapiens GN=WDR43 PE=1 SV=3	gi|697108550|ref|XP_009608136.1| PREDICTED: WD repeat-containing protein 43 isoform X1 [Nicotiana tomentosiformis] gi|697108553|ref|XP_009608137.1| PREDICTED: WD repeat-containing protein 43 isoform X1 [Nicotiana tomentosiformis]
gene11310	0.419174	2.4584e-10	8.10825e-09	-0.0512615	0.679848	0.854669	0.48302	7.63312e-05	0.000558048	NW_015816700.1	57946	58614	-	668	-	-	virNOG23230;virNOG16223	SR	-	gi|1025296866|ref|XP_016498928.1| PREDICTED: chitin-binding lectin 1-like, partial [Nicotiana tabacum]
gene11311	-0.187706	0.115684	0.27925	-0.176902	0.218375	0.471445	0.0299947	0.690722	0.812608	NW_015816707.1	3118	6497	-	3379	-	-	virNOG02091	R	sp|Q9LJP4|CSLC4_ARATH Xyloglucan glycosyltransferase 4 OS=Arabidopsis thaliana GN=CSLC4 PE=1 SV=1	gi|697129003|ref|XP_009618557.1| PREDICTED: xyloglucan glycosyltransferase 4 [Nicotiana tomentosiformis] gi|1025296870|ref|XP_016498929.1| PREDICTED: xyloglucan glycosyltransferase 4-like [Nicotiana tabacum]
gene11313	-0.211167	0.144906	0.325047	0.356784	0.0462062	0.182726	-0.0371588	0.789525	0.880898	NW_015816718.1	21	2472	-	2451	-	-	virNOG04073	S	-	gi|1025296878|ref|XP_016498931.1| PREDICTED: uncharacterized protein LOC107817593, partial [Nicotiana tabacum]
gene11316	0.354343	0.0359537	0.121886	0.171842	0.513133	0.745697	-0.409411	0.0369667	0.0976489	NW_015816723.1	2461	3027	-	566	-	-	virNOG13086	S	-	gi|1025296895|ref|XP_016498933.1| PREDICTED: uncharacterized protein LOC107817596 [Nicotiana tabacum]
gene11317	-0.1447	0.476981	0.689336	0.118009	0.556729	0.777795	0.125292	0.464199	0.627689	NW_015816723.1	6130	10655	-	4525	-	K20241	KOG0283;virNOG10603	R	sp|Q9XSC3|WDR44_BOVIN WD repeat-containing protein 44 OS=Bos taurus GN=WDR44 PE=1 SV=1	gi|1025296899|ref|XP_016498934.1| PREDICTED: WD repeat-containing protein 44-like [Nicotiana tabacum]
gene11318	-0.180882	0.0747673	0.206505	0.0490363	0.701776	0.867037	0.335849	0.00470071	0.018513	NW_015816743.1	7307	14398	-	7091	-	-	virNOG15711	R	-	gi|1025296903|ref|XP_016498935.1| PREDICTED: uncharacterized protein LOC107817598 [Nicotiana tabacum]
gene1132	-0.0141004	0.730108	0.872279	-0.152717	0.0767746	0.252692	0.0816264	0.178531	0.322221	NW_015789857.1	16495	21161	+	4666	-	-	virNOG20464	R	sp|Q9LU21|PNSB3_ARATH Photosynthetic NDH subunit of subcomplex B 3, chloroplastic OS=Arabidopsis thaliana GN=PNSB3 PE=2 SV=1	gi|1025281304|ref|XP_016498708.1| PREDICTED: photosynthetic NDH subunit of subcomplex B 3, chloroplastic-like isoform X2 [Nicotiana tabacum]
gene11320	-0.126232	0.643963	0.817642	-0.169338	0.432592	0.685761	-0.318996	0.113384	0.230633	NW_015816745.1	7278	10262	+	2984	-	-	virNOG01761	S	-	gi|1025296915|ref|XP_016498938.1| PREDICTED: uncharacterized protein LOC107817601 [Nicotiana tabacum] gi|1025296918|ref|XP_016498939.1| PREDICTED: uncharacterized protein LOC107817601 [Nicotiana tabacum]
gene11323	-0.0212781	0.834684	0.93586	0.113523	0.320611	0.584406	0.0176988	0.873959	0.936894	NW_015816745.1	20798	24068	-	3270	GO:0008270	K10144	virNOG02215	O	sp|Q9FFB6|ZFP34_ARATH E3 ubiquitin-protein ligase RZFP34 OS=Arabidopsis thaliana GN=RZPF34 PE=1 SV=1	gi|698545238|ref|XP_009767317.1| PREDICTED: RING finger and CHY zinc finger domain-containing protein 1-like isoform X1 [Nicotiana sylvestris] gi|698545241|ref|XP_009767319.1| PREDICTED: RING finger and CHY zinc finger domain-containing protein 1-like isoform X1 [Nicotiana sylvestris] gi|698545244|ref|XP_009767320.1| PREDICTED: RING finger and CHY zinc finger domain-containing protein 1-like isof…
gene11329	-0.143319	0.435468	0.654048	0.0677625	0.767811	0.904224	0.507558	2.35906e-05	0.000201475	NW_015816763.1	67526	74973	+	7447	-	K17525	virNOG10371	G	sp|Q5RFF6|CHID1_PONAB Chitinase domain-containing protein 1 OS=Pongo abelii GN=CHID1 PE=2 SV=1	gi|697156958|ref|XP_009587232.1| PREDICTED: chitinase domain-containing protein 1-like isoform X1 [Nicotiana tomentosiformis] gi|1025296958|ref|XP_016498950.1| PREDICTED: chitinase domain-containing protein 1-like isoform X1 [Nicotiana tabacum]
gene1133	-0.305966	0.00217655	0.0136466	-0.224833	0.0172351	0.0929119	-0.434705	4.53593e-05	0.000356371	NW_015789857.1	22925	26427	+	3502	GO:0005762;GO:0000027;GO:0006412;GO:0003735;GO:0019843	K02867	virNOG05052	J	sp|Q9MAP3|RK11_ARATH 50S ribosomal protein L11, chloroplastic OS=Arabidopsis thaliana GN=RPL11 PE=2 SV=1	gi|1025281312|ref|XP_016498725.1| PREDICTED: 50S ribosomal protein L11, chloroplastic-like [Nicotiana tabacum]
gene11332	-0.135923	0.0905376	0.235659	-0.236087	0.0463737	0.183154	-0.0256193	0.748378	0.853483	NW_015816773.1	11174	18619	+	7445	-	-	virNOG13843	S	sp|Q6NX27|MINY3_XENTR Ubiquitin carboxyl-terminal hydrolase MINDY-3 OS=Xenopus tropicalis GN=mindy3 PE=2 SV=1	gi|698500523|ref|XP_009796014.1| PREDICTED: protein FAM188A [Nicotiana sylvestris] gi|1025296978|ref|XP_016498955.1| PREDICTED: protein FAM188A-like [Nicotiana tabacum]
gene11334	0.609114	3.66006e-05	0.000428166	0.239445	0.015148	0.0851375	-0.087998	0.289659	0.455797	NW_015816777.1	677	2579	-	1902	-	-	virNOG18196	K	sp|Q8LPR5|TCP4_ARATH Transcription factor TCP4 OS=Arabidopsis thaliana GN=TCP4 PE=1 SV=1	gi|1025296986|ref|XP_016498957.1| PREDICTED: transcription factor TCP4-like [Nicotiana tabacum] gi|1025296990|ref|XP_016498958.1| PREDICTED: transcription factor TCP4-like [Nicotiana tabacum]
gene11339	0.0744524	0.64033	0.814989	0.0726562	0.609742	0.812583	0.0214504	0.909829	0.959401	NW_015816796.1	34480	41081	+	6601	GO:0009072;GO:0004334	K01555	virNOG09323	G	sp|Q8RW90|FAH_ARATH Fumarylacetoacetase OS=Arabidopsis thaliana GN=FAH PE=1 SV=1	gi|1025297016|ref|XP_016498964.1| PREDICTED: fumarylacetoacetase-like [Nicotiana tabacum]
gene11340	-0.0631938	0.863347	0.952276	-0.37151	0.0759195	0.250953	0.440981	0.00898723	0.031494	NW_015816813.1	34959	36472	-	1513	-	-	strNOG08487	J	-	gi|1026068937|ref|XP_016578894.1| PREDICTED: tRNA pseudouridine synthase A-like [Capsicum annuum]
gene11344	-0.124566	0.219169	0.426523	0.0978197	0.4596	0.706586	-0.165102	0.283573	0.448803	NW_015816839.1	51190	57723	-	6533	-	-	virNOG03371	S	-	gi|1025297049|ref|XP_016498967.1| PREDICTED: splicing factor, arginine/serine-rich 19-like [Nicotiana tabacum]
gene11345	0.386962	0.00430631	0.0237732	0.467499	0.000492543	0.00629092	0.0675633	0.604298	0.746407	NW_015816844.1	21085	24009	+	2924	-	-	NOG07730;KOG1121	SL	sp|Q9M2N5|DSLE_ARATH Zinc finger BED domain-containing protein DAYSLEEPER OS=Arabidopsis thaliana GN=HAT PE=1 SV=1	gi|1025297075|ref|XP_016498974.1| PREDICTED: zinc finger BED domain-containing protein DAYSLEEPER-like isoform X2 [Nicotiana tabacum]
gene11347	-0.239426	0.241739	0.454295	-0.0276242	0.937753	0.986321	0.152887	0.393625	0.562035	NW_015816849.1	16	1078	+	1062	-	-	virNOG01594;virNOG36836	R	sp|F4IXE7|IDM1_ARATH Increased DNA methylation 1 OS=Arabidopsis thaliana GN=IDM1 PE=1 SV=1	gi|1025297083|ref|XP_016498976.1| PREDICTED: increased DNA methylation 1-like [Nicotiana tabacum]
gene11349	-0.103406	0.137792	0.314337	-0.0169332	0.883218	0.962507	-0.143781	0.0373873	0.0984465	NW_015816849.1	27126	32384	-	5258	GO:0070534;GO:0005634;GO:0061630;GO:0005524;GO:0031625;GO:0010039;GO:0046686;GO:0006511;GO:0031372;GO:0009507;GO:0006301;GO:0010053	K10580	virNOG03026	O	sp|Q94A97|UBC35_ARATH Ubiquitin-conjugating enzyme E2 35 OS=Arabidopsis thaliana GN=UBC35 PE=1 SV=1	gi|359807381|ref|NP_001241639.1| uncharacterized protein LOC100805631 [Glycine max] gi|297839753|ref|XP_002887758.1| ubiquitin-conjugating enzyme 1 [Arabidopsis lyrata subsp. lyrata] gi|697179991|ref|XP_009598970.1| PREDICTED: ubiquitin-conjugating enzyme E2 35 [Nicotiana tomentosiformis] gi|698530223|ref|XP_009761934.1| PREDICTED: ubiquitin-conjugating enzyme E2 35 [Nicotiana sylvestris] gi|8231…
gene1135	-0.333924	0.0623398	0.182059	-0.31615	0.0930497	0.286091	-0.173619	0.288594	0.454516	NW_015789857.1	30580	34473	-	3893	GO:0005507;GO:0005758;GO:0015031	K17781	virNOG24809	U	sp|Q9XGY5|TIM13_ORYSJ Mitochondrial import inner membrane translocase subunit Tim13 OS=Oryza sativa subsp. japonica GN=TIM13 PE=3 SV=2	gi|1025281322|ref|XP_016498751.1| PREDICTED: mitochondrial import inner membrane translocase subunit Tim13-like [Nicotiana tabacum]
gene11352	0.310037	3.61689e-07	7.02554e-06	0.380042	0.000235789	0.00346277	-0.130964	0.189923	0.337403	NW_015816856.1	7405	11708	+	4303	-	K14411	virNOG06098	A	sp|Q8W034|RNP1_ARATH Heterogeneous nuclear ribonucleoprotein 1 OS=Arabidopsis thaliana GN=RNP1 PE=1 SV=1	gi|1025297105|ref|XP_016498982.1| PREDICTED: heterogeneous nuclear ribonucleoprotein 1-like [Nicotiana tabacum]
gene1136	0.0736519	0.205975	0.408529	0.177338	0.185981	0.431405	0.110093	0.0929772	0.1986	NW_015789862.1	13662	30765	+	17103	-	K06670	virNOG02526	D	sp|Q8W1Y0|SSC14_ARATH Sister chromatid cohesion 1 protein 4 OS=Arabidopsis thaliana GN=SYN4 PE=2 SV=1	gi|697191343|ref|XP_009604739.1| PREDICTED: sister chromatid cohesion 1 protein 4 isoform X1 [Nicotiana tomentosiformis] gi|1025281326|ref|XP_016498759.1| PREDICTED: sister chromatid cohesion 1 protein 4-like isoform X1 [Nicotiana tabacum]
gene11363	0.104731	0.278323	0.496898	0.226742	0.0275323	0.128569	-0.162013	0.0237989	0.0690616	NW_015816896.1	23202	26335	-	3133	GO:0009506;GO:0005829;GO:0005794;GO:0030244;GO:0016866	K13379	virNOG13421	R	sp|Q9FFD2|RGP5_ARATH Probable UDP-arabinopyranose mutase 5 OS=Arabidopsis thaliana GN=RGP5 PE=1 SV=1	gi|698587030|ref|XP_009779067.1| PREDICTED: probable UDP-arabinopyranose mutase 5 [Nicotiana sylvestris] gi|1025297170|ref|XP_016498998.1| PREDICTED: probable UDP-arabinopyranose mutase 5 [Nicotiana tabacum] gi|1025297174|ref|XP_016498999.1| PREDICTED: probable UDP-arabinopyranose mutase 5 [Nicotiana tabacum]
gene11364	0.349211	0.137109	0.313172	-0.0903078	0.689184	0.85941	-0.442866	0.0166037	0.0517304	NW_015816904.1	9084	10641	-	1557	-	-	euNOG40934;virNOG25204	R	sp|Q9SFC7|FB135_ARATH F-box protein At3g07870 OS=Arabidopsis thaliana GN=At3g07870 PE=2 SV=1	gi|1025297178|ref|XP_016499000.1| PREDICTED: F-box protein At3g07870-like [Nicotiana tabacum]
gene11365	0.0719068	0.78854	0.909155	-0.129732	0.524945	0.754816	-0.269017	0.141997	0.272852	NW_015816904.1	18994	21370	-	2376	-	-	virNOG18780;virNOG21692	L	-	gi|1025297182|ref|XP_016499001.1| PREDICTED: uncharacterized protein LOC107817649 [Nicotiana tabacum] gi|1025297186|ref|XP_016499002.1| PREDICTED: uncharacterized protein LOC107817649 [Nicotiana tabacum]
gene11366	-0.496762	0.00148859	0.00999858	-0.273382	0.119941	0.334287	-0.336091	0.0522944	0.127883	NW_015816904.1	25231	26569	-	1338	-	-	virNOG13455	S	-	gi|1025297190|ref|XP_016499003.1| PREDICTED: uncharacterized protein LOC107817650 [Nicotiana tabacum]
gene11368	-0.315732	0.00149451	0.0100296	0.151531	0.275431	0.537694	-0.387421	0.00450312	0.0178944	NW_015816904.1	74315	78380	+	4065	-	-	virNOG03869	S	-	gi|697184362|ref|XP_009601210.1| PREDICTED: uncharacterized protein LOC104096529 [Nicotiana tomentosiformis]
gene11369	0.131897	0.0210796	0.081953	-0.0519171	0.614038	0.814982	0.118718	0.102588	0.214291	NW_015816904.1	78914	89064	-	10150	-	K00993	virNOG08366	I	sp|O82567|AAPT1_ARATH Choline/ethanolaminephosphotransferase 1 OS=Arabidopsis thaliana GN=AAPT1 PE=1 SV=1	gi|697184364|ref|XP_009601211.1| PREDICTED: choline/ethanolaminephosphotransferase 1 [Nicotiana tomentosiformis] gi|697184366|ref|XP_009601212.1| PREDICTED: choline/ethanolaminephosphotransferase 1 [Nicotiana tomentosiformis] gi|1025297198|ref|XP_016499006.1| PREDICTED: choline/ethanolaminephosphotransferase 1-like [Nicotiana tabacum]
gene11370	-0.323571	5.15839e-05	0.000573229	0.241535	0.0227288	0.112584	-0.299992	0.0119228	0.0395692	NW_015816904.1	112830	115362	+	2532	-	-	strNOG25954;virNOG26437	S	-	gi|641839963|gb|KDO58886.1| hypothetical protein CISIN_1g043845mg, partial [Citrus sinensis]
gene11371	-0.205339	5.68299e-12	2.44606e-10	-0.00483532	0.959748	0.996373	-0.467057	4.83105e-13	1.93988e-11	NW_015816904.1	115314	116821	+	1507	GO:0004014;GO:0006597;GO:0006557;GO:0008295	K01611	virNOG00946	E	sp|O80402|DCAM_NICSY S-adenosylmethionine decarboxylase proenzyme OS=Nicotiana sylvestris GN=SAMDC1 PE=2 SV=1	gi|1025297202|ref|XP_016499007.1| PREDICTED: S-adenosylmethionine decarboxylase proenzyme-like [Nicotiana tabacum]
gene11372	-0.0839062	0.468452	0.682519	0.06728	0.622195	0.820278	0.150998	0.165626	0.305547	NW_015816904.1	134983	140235	+	5252	GO:0004674;GO:0005524;GO:0016021;GO:0006468	-	virNOG08955	T	sp|Q8RY65|NIK2_ARATH Protein NSP-INTERACTING KINASE 2 OS=Arabidopsis thaliana GN=NIK2 PE=1 SV=1	gi|1025297210|ref|XP_016499009.1| PREDICTED: protein NSP-INTERACTING KINASE 2-like [Nicotiana tabacum]
gene11375	0.150859	0.16159	0.34924	0.0863556	0.49049	0.72968	0.0412014	0.757575	0.859804	NW_015816909.1	24	4279	+	4255	GO:0043130;GO:0032266	K12190	virNOG03009	U	sp|Q9FF81|VPS36_ARATH Vacuolar protein sorting-associated protein 36 OS=Arabidopsis thaliana GN=VPS36 PE=1 SV=1	gi|1025297221|ref|XP_016499011.1| PREDICTED: vacuolar protein sorting-associated protein 36-like [Nicotiana tabacum]
gene11376	-0.176665	0.718325	0.865328	-0.169925	0.768278	0.904464	0.893085	0.013054	0.042592	NW_015816911.1	21191	22350	-	1159	-	-	virNOG17986	S	sp|Q9FMW4|GEML8_ARATH Putative GEM-like protein 8 OS=Arabidopsis thaliana GN=At5g23370 PE=3 SV=1	gi|1025037866|ref|XP_016444364.1| PREDICTED: GEM-like protein 6 [Nicotiana tabacum]
gene11377	-0.664251	0.201582	0.40259	-0.0100478	0.97381	1	-0.866144	0.00168516	0.00790484	NW_015816913.1	1230	5307	+	4077	-	-	virNOG15866	R	-	gi|1025297229|ref|XP_016499014.1| PREDICTED: uncharacterized protein LOC107817663 [Nicotiana tabacum]
gene1138	0.0995581	0.173049	0.364795	0.0347169	0.765174	0.902976	0.303095	0.00269146	0.0116968	NW_015789867.1	1017	10241	+	9224	GO:0046872;GO:0005524;GO:0004672;GO:0004721;GO:0006470;GO:0006468	-	virNOG01911	T	sp|Q9SL76|P2C19_ARATH Protein phosphatase 2C and cyclic nucleotide-binding/kinase domain-containing protein OS=Arabidopsis thaliana GN=At2g20050/At2g20040 PE=2 SV=2	gi|1025281372|ref|XP_016498862.1| PREDICTED: protein phosphatase 2C and cyclic nucleotide-binding/kinase domain-containing protein-like isoform X2 [Nicotiana tabacum]
gene11380	0.281155	0.273415	0.491085	0.460016	0.00165543	0.0162644	-0.107671	0.448427	0.613654	NW_015816919.1	29790	34349	+	4559	-	-	virNOG11802;virNOG04918	S	-	gi|1025297241|ref|XP_016499017.1| PREDICTED: uncharacterized protein LOC107817665 isoform X2 [Nicotiana tabacum]
gene11381	0.0204641	0.921174	0.980133	0.365634	0.00190479	0.0181027	0.440741	1.05494e-05	9.94395e-05	NW_015816920.1	1074	7182	-	6108	-	K15601	virNOG07059	K	sp|Q9SSE9|JMJ25_ARATH Lysine-specific demethylase JMJ25 OS=Arabidopsis thaliana GN=JMJ25 PE=1 SV=1	gi|1025297248|ref|XP_016499018.1| PREDICTED: lysine-specific demethylase JMJ25-like [Nicotiana tabacum] gi|1025297252|ref|XP_016499019.1| PREDICTED: lysine-specific demethylase JMJ25-like [Nicotiana tabacum]
gene11382	0.040642	0.946045	0.992268	-0.00146839	1	1	-0.532985	0.00981746	0.0338356	NW_015816921.1	3592	4992	-	1400	-	-	virNOG07249	R	sp|Q9LN01|PPR21_ARATH Pentatricopeptide repeat-containing protein At1g08070, chloroplastic OS=Arabidopsis thaliana GN=PCMP-H12 PE=2 SV=1	gi|697186608|ref|XP_009602340.1| PREDICTED: pentatricopeptide repeat-containing protein At1g08070-like [Nicotiana tomentosiformis]
gene11383	-0.132302	0.418919	0.637905	0.0220379	0.882271	0.962079	-0.0413645	0.84138	0.915327	NW_015816921.1	16684	21019	-	4335	-	K15979	virNOG06803	K	sp|Q8VZG7|TSN1_ARATH Ribonuclease TUDOR 1 OS=Arabidopsis thaliana GN=TSN1 PE=1 SV=1	gi|1025297260|ref|XP_016499021.1| PREDICTED: staphylococcal nuclease domain-containing protein 1-like [Nicotiana tabacum]
gene11385	0.118644	0.282752	0.501731	0.273499	0.0678532	0.233335	0.0115797	0.918302	0.964647	NW_015816927.1	30719	41076	+	10357	GO:0005634;GO:0004534;GO:0090503;GO:0008270;GO:0003676	K12619	virNOG08262	A	sp|Q9FQ03|XRN3_ARATH 5&apos;-3&apos; exoribonuclease 3 OS=Arabidopsis thaliana GN=XRN3 PE=1 SV=1	gi|698474466|ref|XP_009784696.1| PREDICTED: 5&apos;-3&apos; exoribonuclease 3 isoform X1 [Nicotiana sylvestris]
gene11386	0.392453	2.78594e-29	5.62724e-27	0.583842	4.9568e-11	4.8638e-09	-0.179099	0.00394682	0.0160111	NW_015816928.1	10855	13097	+	2242	GO:0016021;GO:0015979;GO:0009654	K03541	virNOG22648	G	sp|Q40519|PSBR_TOBAC Photosystem II 10 kDa polypeptide, chloroplastic OS=Nicotiana tabacum GN=PSBR PE=2 SV=1	gi|225462227|ref|XP_002271791.1| PREDICTED: photosystem II 10 kDa polypeptide, chloroplastic [Vitis vinifera] gi|147789486|emb|CAN71762.1| hypothetical protein VITISV_021149 [Vitis vinifera] gi|296082806|emb|CBI21811.3| unnamed protein product [Vitis vinifera]
gene11388	-0.138614	0.367623	0.590105	-0.168337	0.284185	0.546465	0.479749	0.000618538	0.00338788	NW_015816928.1	27729	31628	+	3899	-	-	-	-	-	gi|1025069132|ref|XP_016451594.1| PREDICTED: uncharacterized protein LOC107776238 [Nicotiana tabacum]
gene11390	0.00330514	0.961904	1	-0.257018	0.393892	0.651935	-0.102326	0.58083	0.727344	NW_015816936.1	9	2819	-	2810	-	-	virNOG05766	O	sp|Q9MAH1|TTL1_ARATH TPR repeat-containing thioredoxin TTL1 OS=Arabidopsis thaliana GN=TTL1 PE=1 SV=1	gi|697191481|ref|XP_009604807.1| PREDICTED: TPR repeat-containing thioredoxin TTL1 [Nicotiana tomentosiformis]
gene11391	0.1337	0.378239	0.60019	0.0226606	0.889415	0.965339	0.0576899	0.696457	0.816495	NW_015816936.1	20091	25418	-	5327	GO:0006486;GO:0016021;GO:0008378;GO:0000139	-	virNOG04390	G	sp|Q8L7M1|B3GTE_ARATH Probable beta-1,3-galactosyltransferase 14 OS=Arabidopsis thaliana GN=B3GALT14 PE=2 SV=1	gi|1025297304|ref|XP_016499029.1| PREDICTED: probable beta-1,3-galactosyltransferase 14 [Nicotiana tabacum]
gene11393	0.0479593	0.589585	0.778056	0.0293366	0.819433	0.932199	0.190795	0.091012	0.195483	NW_015816946.1	118892	124391	+	5499	GO:0046983	-	virNOG03136	K	sp|Q8S3D1|BH068_ARATH Transcription factor bHLH68 OS=Arabidopsis thaliana GN=BHLH68 PE=1 SV=2	gi|1025297311|ref|XP_016499031.1| PREDICTED: transcription factor bHLH68-like [Nicotiana tabacum]
gene11394	0.816878	0.0419036	0.13649	-0.10204	0.703916	0.868179	0.744863	0.000682377	0.00367822	NW_015816976.1	11801	13583	+	1782	GO:0009269	-	virNOG19384	S	sp|P46519|LEA14_SOYBN Desiccation protectant protein Lea14 homolog OS=Glycine max PE=2 SV=1	gi|1025297315|ref|XP_016499032.1| PREDICTED: desiccation protectant protein Lea14 homolog [Nicotiana tabacum]
gene11395	-0.238572	0.000165433	0.001576	-0.411561	1.29864e-05	0.000313119	-0.334513	4.42728e-07	5.78843e-06	NW_015816984.1	49530	52653	-	3123	-	K02936	virNOG13089	J	sp|Q9LZH9|RL7A2_ARATH 60S ribosomal protein L7a-2 OS=Arabidopsis thaliana GN=RPL7AB PE=2 SV=1	gi|1025297319|ref|XP_016499033.1| PREDICTED: 60S ribosomal protein L7a-2-like [Nicotiana tabacum]
gene11397	0.0075795	0.946101	0.992272	0.366744	0.00142802	0.0145384	-0.130965	0.165154	0.304977	NW_015816993.1	31097	33010	+	1913	-	K13118	virNOG00656	R	sp|O70279|DGC14_MOUSE Protein DGCR14 OS=Mus musculus GN=Dgcr14 PE=1 SV=2	gi|698530649|ref|XP_009762150.1| PREDICTED: protein DGCR14 [Nicotiana sylvestris] gi|1025297326|ref|XP_016499035.1| PREDICTED: protein DGCR14-like [Nicotiana tabacum]
gene11398	-0.0192362	0.960269	0.999972	0.160417	0.338648	0.604102	-0.612857	0.00394671	0.0160111	NW_015816993.1	46925	50392	+	3467	-	K08867	virNOG07843;KOG0584	T	sp|Q6ICW6|WNK11_ARATH Probable serine/threonine-protein kinase WNK11 OS=Arabidopsis thaliana GN=WNK11 PE=2 SV=1	gi|698530651|ref|XP_009762151.1| PREDICTED: probable serine/threonine-protein kinase WNK11 [Nicotiana sylvestris] gi|1025297329|ref|XP_016499036.1| PREDICTED: probable serine/threonine-protein kinase WNK11 [Nicotiana tabacum]
gene114	-0.267868	0.13819	0.314911	-0.0269405	0.861619	0.952498	-0.0821144	0.460157	0.624198	NW_015787470.1	6853	10846	-	3993	-	-	virNOG07680	S	sp|Q6A070|TGRM1_MOUSE TOG array regulator of axonemal microtubules protein 1 OS=Mus musculus GN=Togaram1 PE=1 SV=3	gi|1025006697|ref|XP_016498947.1| PREDICTED: uncharacterized protein LOC107817579 [Nicotiana tabacum]
gene1140	0.282335	0.389321	0.610373	0.233585	0.162694	0.399778	0.301545	0.0511859	0.125771	NW_015789873.1	65560	68019	+	2459	-	-	-	-	-	gi|698439834|ref|XP_009759154.1| PREDICTED: uncharacterized protein LOC104211742 isoform X2 [Nicotiana sylvestris]
gene11400	0.179827	0.0597954	0.176432	0.150788	0.279394	0.541707	0.440298	2.59046e-06	2.84831e-05	NW_015817006.1	8287	10608	+	2321	-	-	virNOG18776	R	sp|Q6JB11|MEG5_MAIZE Protein MATERNALLY EXPRESSED GENE 5 OS=Zea mays GN=MEG5 PE=2 SV=1	gi|1025297344|ref|XP_016499041.1| PREDICTED: uncharacterized protein LOC107817690 isoform X2 [Nicotiana tabacum]
gene11403	0.0930031	0.495269	0.704751	0.0537145	0.830027	0.937825	0.108542	0.521826	0.678727	NW_015817015.1	7	1759	+	1752	-	-	NOG02698;NOG14007;virNOG07579	ORK	sp|Q680Q4|SIZ1_ARATH E3 SUMO-protein ligase SIZ1 OS=Arabidopsis thaliana GN=SIZ1 PE=1 SV=2	gi|698530544|ref|XP_009762094.1| PREDICTED: E3 SUMO-protein ligase SIZ1-like [Nicotiana sylvestris]
gene11406	-0.0324583	0.45276	0.668966	0.00203054	0.986631	1	-0.0378135	0.492411	0.653868	NW_015817026.1	35648	42823	+	7175	GO:0005524;GO:0050660;GO:0055114;GO:0045454;GO:0050661;GO:0006749;GO:0005507;GO:0098869;GO:0005739;GO:0004362;GO:0009570	K00383	virNOG00314	Q	sp|P80461|GSHRP_TOBAC Glutathione reductase, chloroplastic (Fragment) OS=Nicotiana tabacum GN=GOR PE=1 SV=1	gi|697188031|ref|XP_009603050.1| PREDICTED: glutathione reductase, chloroplastic [Nicotiana tomentosiformis] gi|697188033|ref|XP_009603051.1| PREDICTED: glutathione reductase, chloroplastic [Nicotiana tomentosiformis] gi|1025297405|ref|XP_016499057.1| PREDICTED: glutathione reductase, chloroplastic isoform X2 [Nicotiana tabacum]
gene11414	0.251947	0.492576	0.702696	0.115864	0.856585	0.950288	1.03148	0.00260585	0.0113808	NW_015817121.1	13701	14271	-	570	-	-	-	-	-	-
gene11415	-0.0995357	0.748626	0.884115	0.345422	0.148784	0.379436	0.509195	0.0221994	0.0653093	NW_015817121.1	15235	16678	-	1443	-	-	virNOG12541;virNOG22723	S	-	gi|571444757|ref|XP_006576602.1| PREDICTED: uncharacterized protein LOC100795315 [Glycine max] gi|571444759|ref|XP_006576603.1| PREDICTED: uncharacterized protein LOC100795315 [Glycine max] gi|734358475|gb|KHN14864.1| hypothetical protein glysoja_045069 [Glycine soja] gi|947117691|gb|KRH65940.1| hypothetical protein GLYMA_03G071600 [Glycine max] gi|947117692|gb|KRH65941.1| hypothetical protein GL…
gene11416	-0.24164	0.0873505	0.230115	-0.129405	0.346238	0.612221	-0.255382	0.0205117	0.0612537	NW_015817122.1	3244	12524	+	9280	GO:0006457;GO:0005524;GO:0031072;GO:0009408;GO:0046872;GO:0051082;GO:0016021;GO:0009507	K03686	virNOG04914;virNOG14648	O	sp|P0DO03|DJA8_ORYSJ Chaperone protein dnaJ A8, chloroplastic OS=Oryza sativa subsp. japonica GN=DJA8 PE=1 SV=1	gi|1025297438|ref|XP_016499063.1| PREDICTED: chaperone protein DnaJ-like [Nicotiana tabacum]
gene11418	0.363905	0.0055212	0.0290182	-0.0274951	0.832051	0.938852	-0.256046	0.0635075	0.148221	NW_015817138.1	8474	14495	-	6021	GO:0016020;GO:0016853	K09578	virNOG21280	O	sp|Q94G00|PIN1_MALDO Peptidyl-prolyl cis-trans isomerase Pin1 OS=Malus domestica GN=PIN1 PE=2 SV=1	gi|1025297445|ref|XP_016499064.1| PREDICTED: peptidyl-prolyl cis-trans isomerase Pin1-like [Nicotiana tabacum]
gene11420	0.0342795	0.748994	0.884415	-0.0927446	0.47769	0.720205	0.0654794	0.539714	0.693839	NW_015817139.1	51892	65313	+	13421	-	K16296	virNOG14733	O	sp|Q9C7Z9|SCP18_ARATH Serine carboxypeptidase-like 18 OS=Arabidopsis thaliana GN=SCPL18 PE=2 SV=2	gi|697120322|ref|XP_009614133.1| PREDICTED: serine carboxypeptidase-like 18 isoform X2 [Nicotiana tomentosiformis] gi|1025297457|ref|XP_016499068.1| PREDICTED: serine carboxypeptidase-like 18 isoform X2 [Nicotiana tabacum]
gene11421	-0.0321804	0.891552	0.965942	1.2115	0.352151	0.617785	-0.0512253	1	1	NW_015817139.1	89240	91014	-	1774	-	-	virNOG23755	S	-	gi|697120318|ref|XP_009614131.1| PREDICTED: uncharacterized protein LOC104107114 [Nicotiana tomentosiformis] gi|1025297472|ref|XP_016499072.1| PREDICTED: uncharacterized protein LOC107817717 [Nicotiana tabacum]
gene11427	0.267174	0.281007	0.499768	-0.313629	0.22343	0.477527	0.105035	0.803183	0.89016	NW_015817148.1	16957	18436	-	1479	-	-	virNOG10622;virNOG02550;COG1878	R	sp|Q1GTB8|KYNB_SPHAL Kynurenine formamidase OS=Sphingopyxis alaskensis (strain DSM 13593 / LMG 18877 / RB2256) GN=kynB PE=3 SV=1	gi|1025007324|ref|XP_016516064.1| PREDICTED: kynurenine formamidase-like isoform X1 [Nicotiana tabacum]
gene1143	0.182285	0.00507335	0.0272152	-0.111724	0.375453	0.637097	-0.0704138	0.331947	0.500405	NW_015789878.1	5939	28730	+	22791	-	K02516	virNOG01056	D	sp|Q8GWT4|ANM15_ARATH Protein arginine N-methyltransferase 1.5 OS=Arabidopsis thaliana GN=PMRT15 PE=1 SV=2	gi|1025281393|ref|XP_016498903.1| PREDICTED: protein arginine N-methyltransferase 1.5-like [Nicotiana tabacum]
gene11430	0.14408	0.233192	0.443945	-0.0373482	0.76514	0.902976	0.0249944	0.854909	0.924624	NW_015817164.1	21359	27207	-	5848	GO:0043130;GO:0032266	K12190	virNOG03009	U	sp|Q9FF81|VPS36_ARATH Vacuolar protein sorting-associated protein 36 OS=Arabidopsis thaliana GN=VPS36 PE=1 SV=1	gi|698482657|ref|XP_009788232.1| PREDICTED: vacuolar protein sorting-associated protein 36 [Nicotiana sylvestris] gi|1025297487|ref|XP_016499076.1| PREDICTED: vacuolar protein sorting-associated protein 36 [Nicotiana tabacum]
gene11431	-0.0229611	0.922664	0.980525	0.146264	0.269578	0.530416	0.0600954	0.573855	0.721621	NW_015817164.1	28231	34833	+	6602	-	K14404	virNOG11266	S	-	gi|1025297491|ref|XP_016499077.1| PREDICTED: uncharacterized protein LOC107817723 isoform X1 [Nicotiana tabacum]
gene11432	0.0996852	0.365621	0.588061	-0.211354	0.0907231	0.281514	-0.0207248	0.869703	0.933944	NW_015817165.1	8670	12980	+	4310	-	K17301	COG5096;virNOG03494	U	sp|Q53PC7|COPB1_ORYSJ Coatomer subunit beta-1 OS=Oryza sativa subsp. japonica GN=Os11g0174000 PE=2 SV=1	gi|1025297499|ref|XP_016499079.1| PREDICTED: coatomer subunit beta-1-like [Nicotiana tabacum]
gene11439	0.109133	0.183249	0.378804	0.196516	0.0937162	0.287397	-0.47786	1.23361e-06	1.46254e-05	NW_015817185.1	2481	3162	-	681	GO:0005576	-	virNOG24819;braNOG22898;virNOG36849	R	-	gi|697149064|ref|XP_009628728.1| PREDICTED: keratin, type II cytoskeletal 1-like [Nicotiana tomentosiformis] gi|1025297517|ref|XP_016499084.1| PREDICTED: keratin, type II cytoskeletal 1-like [Nicotiana tabacum]
gene1144	0.662965	1	1	-0.767339	0.00907058	0.0589244	-0.143591	0.550139	0.702516	NW_015789878.1	65645	66483	+	838	-	-	virNOG21382;virNOG24651	R	sp|Q39176|ERLI1_ARATH Lipid transfer protein EARLI 1 OS=Arabidopsis thaliana GN=EARLI1 PE=1 SV=1	gi|1025281397|ref|XP_016498913.1| PREDICTED: 14 kDa proline-rich protein DC2.15-like [Nicotiana tabacum]
gene11443	-0.448384	0.000589516	0.00461576	-0.189011	0.136609	0.361614	-0.240376	0.0363482	0.0964667	NW_015817186.1	23592	32581	+	8989	GO:0032981;GO:0033617;GO:0090351;GO:0005744;GO:0016021;GO:0030150	K17796	virNOG06036	S	sp|Q1G3L1|TIM21_ARATH Probable mitochondrial import inner membrane translocase subunit TIM21 OS=Arabidopsis thaliana GN=TIM21 PE=1 SV=1	gi|698485145|ref|XP_009789351.1| PREDICTED: probable mitochondrial import inner membrane translocase subunit TIM21 [Nicotiana sylvestris] gi|1025297529|ref|XP_016499087.1| PREDICTED: probable mitochondrial import inner membrane translocase subunit TIM21 [Nicotiana tabacum]
gene11444	0.362312	0.00118575	0.00828984	0.311805	0.0146304	0.0829591	0.0682531	0.5987	0.74221	NW_015817186.1	33475	36365	-	2890	-	-	virNOG25686	S	-	gi|698485143|ref|XP_009789350.1| PREDICTED: uncharacterized protein LOC104236995 [Nicotiana sylvestris]
gene11449	-0.141391	0.0533428	0.162511	0.00336146	0.977638	1	-0.162432	0.106408	0.220256	NW_015817209.1	14167	18216	-	4049	-	K11099	virNOG23027	A	sp|O82221|RUXG_ARATH Probable small nuclear ribonucleoprotein G OS=Arabidopsis thaliana GN=At2g23930 PE=3 SV=1	gi|697138026|ref|XP_009623086.1| PREDICTED: probable small nuclear ribonucleoprotein G [Nicotiana tomentosiformis] gi|1025297562|ref|XP_016499096.1| PREDICTED: probable small nuclear ribonucleoprotein G isoform X3 [Nicotiana tabacum]
gene11451	-0.183066	0.523476	0.726588	0.22799	0.292595	0.555604	0.340133	0.0999938	0.210231	NW_015817219.1	367	2693	+	2326	GO:0009507	K07023	virNOG06440	R	sp|Q1LUI2|HDDC2_DANRE HD domain-containing protein 2 OS=Danio rerio GN=hddc2 PE=2 SV=1	gi|1025297574|ref|XP_016499099.1| PREDICTED: HD domain-containing protein 2-like, partial [Nicotiana tabacum]
gene11457	1.16549	5.64904e-09	1.53949e-07	0.143591	0.617646	0.817523	0.58339	0.00723461	0.026403	NW_015817268.1	4384	7411	-	3027	-	K00574	COG2907;virNOG01364	R	-	gi|697142858|ref|XP_009625533.1| PREDICTED: uncharacterized protein LOC104116392 isoform X2 [Nicotiana tomentosiformis]
gene1146	0.289243	0.0240079	0.0903583	0.25058	0.217691	0.470565	0.44672	1.09894e-05	0.000103303	NW_015789881.1	20659	31141	+	10482	-	-	-	-	-	gi|698495254|ref|XP_009793752.1| PREDICTED: uncharacterized protein LOC104240587 [Nicotiana sylvestris]
gene11462	-0.0690577	0.323094	0.544018	0.0828639	0.486557	0.726661	0.202669	0.0206898	0.0616724	NW_015817282.1	7382	16883	-	9501	-	-	virNOG10118	S	sp|Q94CL7|PHR1_ARATH Protein PHOSPHATE STARVATION RESPONSE 1 OS=Arabidopsis thaliana GN=PHR1 PE=1 SV=1	gi|1025297635|ref|XP_016499110.1| PREDICTED: protein PHR1-LIKE 1-like [Nicotiana tabacum]
gene11465	-0.0807849	0.0884797	0.232121	-0.137545	0.190672	0.43739	-0.217622	0.00310067	0.013166	NW_015817282.1	108099	109972	-	1873	GO:0005840;GO:0006412;GO:0003735	K02894	virNOG05263;COG0093	J	sp|P49690|RL23_ARATH 60S ribosomal protein L23 OS=Arabidopsis thaliana GN=RPL23A PE=2 SV=3	gi|674874230|emb|CDY59177.1| BnaC08g50110D [Brassica napus]
gene11471	0.144577	0.175975	0.368874	0.101917	0.39221	0.650646	0.209292	0.0852938	0.186019	NW_015817312.1	11204	17716	+	6512	GO:0000812;GO:0035267;GO:0003677;GO:0006338;GO:0006281;GO:0043967;GO:0043968	K11324	virNOG05467	K	sp|Q8VZL6|SWC4_ARATH SWR1-complex protein 4 OS=Arabidopsis thaliana GN=SWC4 PE=1 SV=1	gi|697114386|ref|XP_009611097.1| PREDICTED: DNA methyltransferase 1-associated protein 1 [Nicotiana tomentosiformis] gi|697114388|ref|XP_009611098.1| PREDICTED: DNA methyltransferase 1-associated protein 1 [Nicotiana tomentosiformis] gi|1025297671|ref|XP_016499120.1| PREDICTED: SWR1-complex protein 4-like [Nicotiana tabacum]
gene11472	-0.0682152	0.161214	0.348808	-0.0305932	0.788325	0.915751	-0.179735	0.0166234	0.0517836	NW_015817312.1	18180	21381	-	3201	GO:0016226;GO:0005506;GO:0051536;GO:0009507	-	virNOG17952	O	sp|Q93W77|NIFU1_ARATH NifU-like protein 1, chloroplastic OS=Arabidopsis thaliana GN=NIFU1 PE=1 SV=1	gi|697114390|ref|XP_009611100.1| PREDICTED: nifU-like protein 1, chloroplastic [Nicotiana tomentosiformis] gi|1025297675|ref|XP_016499121.1| PREDICTED: nifU-like protein 1, chloroplastic [Nicotiana tabacum]
gene11473	0.058356	0.449916	0.666658	0.218523	0.0421919	0.171819	-0.128132	0.117454	0.236607	NW_015817312.1	50635	57499	+	6864	-	-	virNOG02134	S	sp|Q9FZD9|DUF3_ARATH DUF724 domain-containing protein 3 OS=Arabidopsis thaliana GN=DUF3 PE=1 SV=1	gi|1025297687|ref|XP_016499124.1| PREDICTED: uncharacterized protein LOC107817772 isoform X3 [Nicotiana tabacum]
gene11474	-0.22632	0.000357891	0.00304188	-0.394943	2.82086e-05	0.000605158	0.321435	9.69298e-06	9.21534e-05	NW_015817312.1	71042	77707	+	6665	-	K01897	virNOG01666	I	sp|O22898|LACS1_ARATH Long chain acyl-CoA synthetase 1 OS=Arabidopsis thaliana GN=LACS1 PE=2 SV=1	gi|1025297695|ref|XP_016499126.1| PREDICTED: long chain acyl-CoA synthetase 1-like [Nicotiana tabacum] gi|1025297699|ref|XP_016499127.1| PREDICTED: long chain acyl-CoA synthetase 1-like [Nicotiana tabacum] gi|1025297703|ref|XP_016499128.1| PREDICTED: long chain acyl-CoA synthetase 1-like [Nicotiana tabacum] gi|1025297707|ref|XP_016499129.1| PREDICTED: long chain acyl-CoA synthetase 1-like [Nicoti…
gene11476	0.0175579	0.747383	0.883357	0.26086	0.0144048	0.0820566	0.0910877	0.200469	0.350484	NW_015817312.1	94551	100517	-	5966	GO:0006396;GO:0005634;GO:0044822;GO:0005524;GO:0004004;GO:0005737	K12820	virNOG01441	A	sp|Q9LZQ9|DEAH2_ARATH Probable pre-mRNA-splicing factor ATP-dependent RNA helicase DEAH2 OS=Arabidopsis thaliana GN=At3g62310 PE=2 SV=1	gi|697114402|ref|XP_009611106.1| PREDICTED: probable pre-mRNA-splicing factor ATP-dependent RNA helicase [Nicotiana tomentosiformis]
gene11477	-0.0649742	0.670376	0.835072	0.0418202	0.813478	0.928569	0.204163	0.0889399	0.192031	NW_015817328.1	828	6065	-	5237	-	-	virNOG02188	WMG	sp|Q6DBG8|ARAD1_ARATH Probable arabinosyltransferase ARAD1 OS=Arabidopsis thaliana GN=ARAD1 PE=1 SV=1	gi|1025297718|ref|XP_016499133.1| PREDICTED: probable arabinosyltransferase ARAD1 isoform X2 [Nicotiana tabacum]
gene11478	-0.0249367	0.743124	0.879944	0.233041	0.0163693	0.0897481	-0.16456	0.0611389	0.144129	NW_015817328.1	6871	13222	-	6351	-	-	virNOG05429	U	sp|Q9LFL3|TOL1_ARATH TOM1-like protein 1 OS=Arabidopsis thaliana GN=TOL1 PE=1 SV=1	gi|697109738|ref|XP_009608733.1| PREDICTED: TOM1-like protein 2 [Nicotiana tomentosiformis] gi|1025297726|ref|XP_016499135.1| PREDICTED: TOM1-like protein 2 [Nicotiana tabacum] gi|1025297730|ref|XP_016499136.1| PREDICTED: TOM1-like protein 2 [Nicotiana tabacum] gi|1025297734|ref|XP_016499137.1| PREDICTED: TOM1-like protein 2 [Nicotiana tabacum]
gene1148	-0.0525933	0.713371	0.862418	0.0976998	0.48531	0.725851	-0.178651	0.0974788	0.206023	NW_015789886.1	99821	104598	+	4777	-	-	virNOG06353	WMG	sp|Q940Q8|IX10L_ARATH Probable beta-1,4-xylosyltransferase IRX10L OS=Arabidopsis thaliana GN=IRX10L PE=2 SV=1	gi|697107576|ref|XP_009607626.1| PREDICTED: probable beta-1,4-xylosyltransferase IRX10L [Nicotiana tomentosiformis] gi|1025281447|ref|XP_016498995.1| PREDICTED: probable beta-1,4-xylosyltransferase IRX10L [Nicotiana tabacum]
gene11480	0.134737	0.216829	0.42324	0.305494	0.232781	0.488495	0.695536	2.06595e-07	2.95485e-06	NW_015817356.1	4351	17048	-	12697	-	-	-	-	-	gi|698476962|ref|XP_009785740.1| PREDICTED: uncharacterized protein LOC104233968 isoform X3 [Nicotiana sylvestris] gi|698476964|ref|XP_009785741.1| PREDICTED: uncharacterized protein LOC104233968 isoform X3 [Nicotiana sylvestris] gi|698476967|ref|XP_009785742.1| PREDICTED: uncharacterized protein LOC104233968 isoform X3 [Nicotiana sylvestris] gi|698476969|ref|XP_009785743.1| PREDICTED: uncharacte…
gene11481	0.279961	0.171857	0.363001	-0.293	0.0974486	0.294807	0.698069	0.000462753	0.00265456	NW_015817356.1	20503	24336	-	3833	-	-	-	-	-	-
gene11482	0.0501668	0.604558	0.789022	0.197583	0.462269	0.708465	0.566222	1.28615e-05	0.000118592	NW_015817356.1	28703	36598	-	7895	-	-	-	-	-	-
gene11483	0.123124	0.359259	0.581864	0.071899	0.727289	0.881613	0.69355	3.29249e-08	5.58837e-07	NW_015817356.1	45493	54750	-	9257	GO:0001558;GO:0005634;GO:0051302;GO:0009734;GO:0044843	-	virNOG04404	R	sp|M1CZC0|EBP1_SOLTU ERBB-3 BINDING PROTEIN 1 OS=Solanum tuberosum GN=EBP1 PE=2 SV=1	gi|697101325|ref|XP_009595518.1| PREDICTED: uncharacterized protein LOC104091800 isoform X1 [Nicotiana tomentosiformis]
gene11486	-0.00435202	0.973864	1	-0.13533	0.438355	0.690417	0.0686756	0.664864	0.794034	NW_015817369.1	5151	8416	+	3265	-	-	virNOG06770	R	-	gi|697103855|ref|XP_009605731.1| PREDICTED: uncharacterized protein LOC104100248 [Nicotiana tomentosiformis]
gene11490	-0.0563898	0.467902	0.682109	-0.129027	0.188208	0.434356	-0.275366	0.00165719	0.00779253	NW_015817378.1	24086	29576	+	5490	GO:0000462;GO:0005763;GO:0006412;GO:0003735	K02996	virNOG14456	J	sp|A9IVX6|RS9_BART1 30S ribosomal protein S9 OS=Bartonella tribocorum (strain CIP 105476 / IBS 506) GN=rpsI PE=3 SV=1	gi|698454731|ref|XP_009780235.1| PREDICTED: 28S ribosomal protein S9, mitochondrial [Nicotiana sylvestris] gi|1025297821|ref|XP_016499149.1| PREDICTED: 28S ribosomal protein S9, mitochondrial-like [Nicotiana tabacum]
gene11492	0.0786098	0.450997	0.667447	0.109909	0.525578	0.75527	-0.236606	0.114661	0.232741	NW_015817381.1	2750	6276	-	3526	GO:0017150;GO:0002943;GO:0050660;GO:0055114	K05542	virNOG08517	J	sp|Q8K582|DUS1L_RAT tRNA-dihydrouridine(16/17) synthase [NAD(P)(+)]-like OS=Rattus norvegicus GN=Dus1l PE=2 SV=1	gi|1025297827|ref|XP_016499150.1| PREDICTED: tRNA-dihydrouridine(16/17) synthase [NAD(P)(+)]-like [Nicotiana tabacum]
gene11496	-0.058857	0.569439	0.762779	0.0813348	0.511026	0.744273	-0.107963	0.308676	0.476695	NW_015817389.1	54570	58953	+	4383	GO:0001527	K13110	virNOG09339	Z	sp|Q9W062|MFAP1_DROME Microfibrillar-associated protein 1 OS=Drosophila melanogaster GN=Mfap1 PE=1 SV=1	gi|698523404|ref|XP_009758509.1| PREDICTED: microfibrillar-associated protein 1-like [Nicotiana sylvestris] gi|698523406|ref|XP_009758510.1| PREDICTED: microfibrillar-associated protein 1-like [Nicotiana sylvestris] gi|1025297846|ref|XP_016499154.1| PREDICTED: microfibrillar-associated protein 1-like [Nicotiana tabacum]
gene11497	0.289148	1.25667e-07	2.6582e-06	0.0981445	0.338381	0.603835	-0.453611	5.66183e-06	5.71695e-05	NW_015817389.1	66824	68253	-	1429	GO:0030410;GO:0030418	K05953	virNOG05255	H	sp|Q9XGI7|NAS_SOLLC Nicotianamine synthase OS=Solanum lycopersicum GN=CHLN PE=2 SV=1	gi|1027857230|ref|NP_001312934.1| nicotianamine synthase-like [Nicotiana tabacum] gi|594615358|gb|AHM22926.1| nicotianamine synthase [Nicotiana tabacum]
gene11498	-0.354052	0.157477	0.34338	-0.425869	0.0742911	0.247576	0.0125878	0.963544	0.991851	NW_015817404.1	2177	4108	+	1931	-	-	euNOG35304;virNOG18341	K	sp|Q9LDE2|BPC2_ARATH Protein BASIC PENTACYSTEINE2 OS=Arabidopsis thaliana GN=BPC2 PE=1 SV=1	gi|698441249|ref|XP_009761371.1| PREDICTED: protein BASIC PENTACYSTEINE2-like [Nicotiana sylvestris] gi|698441256|ref|XP_009761378.1| PREDICTED: protein BASIC PENTACYSTEINE2-like [Nicotiana sylvestris] gi|1025297857|ref|XP_016499158.1| PREDICTED: protein BASIC PENTACYSTEINE2-like [Nicotiana tabacum] gi|1025297861|ref|XP_016499159.1| PREDICTED: protein BASIC PENTACYSTEINE2-like [Nicotiana tabacum]
gene115	0.314885	3.92089e-07	7.55431e-06	0.494538	1.82353e-07	7.73162e-06	-0.409576	6.52601e-10	1.56604e-08	NW_015787470.1	20611	24215	-	3604	GO:0005634;GO:0043565;GO:0003700;GO:0042803;GO:0009965;GO:0045893	K09338	virNOG02687	K	sp|Q02283|HAT5_ARATH Homeobox-leucine zipper protein HAT5 OS=Arabidopsis thaliana GN=HAT5 PE=1 SV=1	gi|1027853653|ref|NP_001312931.1| homeobox-leucine zipper protein HAT5-like [Nicotiana tabacum] gi|671775218|gb|AII99842.1| homeodomain leucine zipper protein [Nicotiana tabacum]
gene11501	0.025031	0.521497	0.724977	-0.08959	0.33701	0.602272	-0.0552638	0.348632	0.51763	NW_015817414.1	5869	10929	+	5060	GO:0016730;GO:0009941;GO:0055114;GO:0009570	K17892	virNOG20016	O	sp|Q9SJ89|FTRC_ARATH Ferredoxin-thioredoxin reductase catalytic chain, chloroplastic OS=Arabidopsis thaliana GN=FTRC PE=2 SV=1	gi|697159564|ref|XP_009588543.1| PREDICTED: ferredoxin-thioredoxin reductase catalytic chain, chloroplastic [Nicotiana tomentosiformis] gi|1025297893|ref|XP_016499168.1| PREDICTED: ferredoxin-thioredoxin reductase catalytic chain, chloroplastic-like [Nicotiana tabacum]
gene11502	0.121416	0.342688	0.565335	0.0927007	0.516382	0.748356	0.1083	0.376933	0.545935	NW_015817414.1	11809	15742	+	3933	-	K18756	virNOG16489	A	sp|Q5U4T7|BIC1B_XENLA Protein bicaudal C homolog 1-B OS=Xenopus laevis GN=bicc1-b PE=2 SV=1	gi|1025297897|ref|XP_016499169.1| PREDICTED: uncharacterized protein LOC107817806 isoform X1 [Nicotiana tabacum]
gene11503	0.222392	0.786527	0.907954	-0.32681	0.328922	0.592791	-0.543705	0.270407	0.433988	NW_015817414.1	15879	17064	-	1185	-	-	virNOG19813	R	sp|Q67YE6|SAP12_ARATH Zinc finger AN1 domain-containing stress-associated protein 12 OS=Arabidopsis thaliana GN=SAP12 PE=2 SV=2	gi|1025297903|ref|XP_016499171.1| PREDICTED: zinc finger AN1 domain-containing stress-associated protein 12-like [Nicotiana tabacum]
gene11510	-0.194645	2.63937e-05	0.000322145	-0.198052	0.0385924	0.161044	-0.126789	0.0660268	0.152706	NW_015817431.1	13187	17813	+	4626	GO:0009535;GO:0009570	-	virNOG21301	R	-	gi|697105575|ref|XP_009606603.1| PREDICTED: uncharacterized protein LOC104100939 [Nicotiana tomentosiformis]
gene11513	0.219278	0.0244808	0.0916149	-0.11822	0.362505	0.625784	0.440527	0.000160897	0.00107131	NW_015817452.1	7554	10273	-	2719	-	-	virNOG00028	O	sp|Q1KPV0|FZL_ARATH Probable transmembrane GTPase FZO-like, chloroplastic OS=Arabidopsis thaliana GN=FZL PE=1 SV=1	gi|1025297944|ref|XP_016499183.1| PREDICTED: probable transmembrane GTPase FZO-like, chloroplastic [Nicotiana tabacum]
gene11515	0.170539	2.98954e-12	1.32258e-10	-0.804891	2.65788e-19	1.06692e-16	-0.327372	5.72406e-09	1.15701e-07	NW_015817457.1	9373	10959	+	1586	GO:0016021	-	virNOG13689	R	sp|Q9FM65|FLA1_ARATH Fasciclin-like arabinogalactan protein 1 OS=Arabidopsis thaliana GN=FLA1 PE=1 SV=1	gi|698546662|ref|XP_009767783.1| PREDICTED: fasciclin-like arabinogalactan protein 1 [Nicotiana sylvestris] gi|1025297948|ref|XP_016499184.1| PREDICTED: fasciclin-like arabinogalactan protein 1 [Nicotiana tabacum]
gene11516	0.0539388	0.487884	0.698798	-0.300844	0.030292	0.137371	-0.121827	0.331177	0.499732	NW_015817457.1	13549	18415	-	4866	GO:0016787	-	KOG0648;virNOG08304	TL	sp|Q94B74|NUDT2_ARATH Nudix hydrolase 2 OS=Arabidopsis thaliana GN=NUDT2 PE=1 SV=1	gi|698546647|ref|XP_009767777.1| PREDICTED: nudix hydrolase 2-like isoform X1 [Nicotiana sylvestris] gi|698546650|ref|XP_009767779.1| PREDICTED: nudix hydrolase 2-like isoform X1 [Nicotiana sylvestris] gi|698546653|ref|XP_009767780.1| PREDICTED: nudix hydrolase 2-like isoform X1 [Nicotiana sylvestris] gi|698546656|ref|XP_009767781.1| PREDICTED: nudix hydrolase 2-like isoform X1 [Nicotiana sylvest…
gene11518	0.142628	0.0234018	0.0886688	0.106505	0.281023	0.543419	0.198818	0.00240327	0.0106373	NW_015817457.1	47606	52110	-	4504	GO:0005524;GO:0004672;GO:0006468	-	virNOG01515	T	sp|Q39183|D6KL2_ARATH Serine/threonine-protein kinase D6PKL2 OS=Arabidopsis thaliana GN=D6PKL2 PE=1 SV=1	gi|697143574|ref|XP_009625903.1| PREDICTED: serine/threonine-protein kinase D6PK-like isoform X1 [Nicotiana tomentosiformis] gi|1025186389|ref|XP_016474105.1| PREDICTED: serine/threonine-protein kinase D6PK-like isoform X1 [Nicotiana tabacum]
gene11519	0.0977021	0.162769	0.350587	-0.0263608	0.857665	0.950811	0.25755	0.0100379	0.0344359	NW_015817466.1	2276	17629	-	15353	-	-	virNOG08891;virNOG07310	S	sp|Q6ZBF6|BP131_ORYSJ Proton pump-interactor BIP131 OS=Oryza sativa subsp. japonica GN=BIP131 PE=1 SV=1	gi|1025297974|ref|XP_016499192.1| PREDICTED: uncharacterized protein LOC107817823 [Nicotiana tabacum]
gene11521	0.273981	0.000264008	0.00234115	-0.0236922	0.852612	0.948748	0.329463	5.81482e-05	0.000440393	NW_015817467.1	5611	12368	+	6757	-	K14153	virNOG13436	H	sp|Q5M731|TPS1L_ARATH Thiamine biosynthetic bifunctional enzyme TH1, chloroplastic OS=Arabidopsis thaliana GN=TH1 PE=1 SV=1	gi|1025297986|ref|XP_016499195.1| PREDICTED: thiamine biosynthetic bifunctional enzyme TH1, chloroplastic-like [Nicotiana tabacum]
gene11522	0.0879813	0.220248	0.427923	-0.187673	0.0531206	0.199818	0.44006	1.00309e-11	3.31945e-10	NW_015817467.1	17228	21472	-	4244	GO:0005634;GO:0004674;GO:0005524;GO:0006468;GO:0035556;GO:0005737	K14498	virNOG05783	T	sp|Q9C958|SRK2B_ARATH Serine/threonine-protein kinase SRK2B OS=Arabidopsis thaliana GN=SRK2B PE=1 SV=1	gi|697187550|ref|XP_009602813.1| PREDICTED: serine/threonine-protein kinase SRK2A [Nicotiana tomentosiformis] gi|1025297989|ref|XP_016499197.1| PREDICTED: serine/threonine-protein kinase SRK2A-like [Nicotiana tabacum]
gene11523	-0.199077	0.00556049	0.0291751	-0.394908	0.000102206	0.00176485	0.294235	4.00912e-05	0.00032152	NW_015817472.1	18893	26249	-	7356	-	-	virNOG04736	R	sp|F4I933|STR8_ARATH Rhodanese-like domain-containing protein 8, chloroplastic OS=Arabidopsis thaliana GN=STR8 PE=4 SV=1	gi|698520483|ref|XP_009757054.1| PREDICTED: rhodanese-like domain-containing protein 8, chloroplastic isoform X3 [Nicotiana sylvestris] gi|1025297996|ref|XP_016499199.1| PREDICTED: rhodanese-like domain-containing protein 8, chloroplastic isoform X2 [Nicotiana tabacum]
gene11526	0.342518	0.0744058	0.20584	-0.0637256	0.715987	0.875448	-0.088966	0.452387	0.617351	NW_015817475.1	10689	12579	-	1890	GO:0003779;GO:0015629;GO:0030042	K05765	virNOG17298	Z	sp|Q8SAG3|ADF_VITVI Actin-depolymerizing factor OS=Vitis vinifera PE=2 SV=1	gi|698449248|ref|XP_009773774.1| PREDICTED: actin-depolymerizing factor [Nicotiana sylvestris] gi|1025298007|ref|XP_016499201.1| PREDICTED: actin-depolymerizing factor [Nicotiana tabacum]
gene1153	0.22985	0.302077	0.522376	0.0446547	0.803588	0.923808	0.261328	0.158663	0.295776	NW_015789905.1	24	2736	+	2712	-	-	virNOG03820	S	sp|Q9LIQ9|BLI_ARATH Protein BLISTER OS=Arabidopsis thaliana GN=BLI PE=1 SV=1	gi|698565453|ref|XP_009773265.1| PREDICTED: uncharacterized protein LOC104223509 isoform X1 [Nicotiana sylvestris] gi|1025281463|ref|XP_016499030.1| PREDICTED: uncharacterized protein LOC107817676 [Nicotiana tabacum]
gene11532	0.30567	5.9724e-05	0.000650127	-0.0757558	0.816846	0.930512	-0.0390293	0.950051	0.984516	NW_015817489.1	29733	31614	-	1881	-	-	KOG1134;virNOG04408	SR	sp|F4IBD7|CSCLA_ARATH CSC1-like protein RXW8 OS=Arabidopsis thaliana GN=RXW8 PE=2 SV=1	gi|1025298052|ref|XP_016499214.1| PREDICTED: zonadhesin-like [Nicotiana tabacum]
gene11535	-0.797013	0.179265	0.37322	-1.45623	0.00284275	0.0245712	1.08461	0.00597918	0.0225874	NW_015817500.1	3317	4175	-	858	-	-	-	-	-	-
gene11538	-0.335648	0.194856	0.393816	-0.998382	2.64878e-05	0.000574938	0.313859	0.278101	0.442489	NW_015817507.1	11947	13543	-	1596	-	-	virNOG07565	R	sp|Q05091|PGIP_PYRCO Polygalacturonase inhibitor OS=Pyrus communis GN=PGIP PE=1 SV=1	gi|698568066|ref|XP_009773955.1| PREDICTED: polygalacturonase inhibitor-like [Nicotiana sylvestris] gi|1025298080|ref|XP_016499220.1| PREDICTED: polygalacturonase inhibitor-like [Nicotiana tabacum]
gene11539	0.055343	0.796479	0.913589	-0.494518	0.0426108	0.173024	0.0475004	0.897129	0.951821	NW_015817522.1	5872	7693	-	1821	-	-	virNOG02951;KOG0800	O	sp|Q9FL07|ATL46_ARATH RING-H2 finger protein ATL46 OS=Arabidopsis thaliana GN=ATL46 PE=2 SV=1	gi|697160436|ref|XP_009588992.1| PREDICTED: RING-H2 finger protein ATL46-like isoform X1 [Nicotiana tomentosiformis] gi|1025298088|ref|XP_016499222.1| PREDICTED: RING-H2 finger protein ATL46-like [Nicotiana tabacum]
gene1154	0.297438	6.39816e-08	1.43803e-06	0.364044	2.70474e-05	0.000585031	-0.163884	0.00852232	0.03019	NW_015789913.1	41067	42767	-	1700	-	-	virNOG14007	S	-	gi|697137274|ref|XP_009622731.1| PREDICTED: uncharacterized protein LOC104114077 [Nicotiana tomentosiformis] gi|1025281467|ref|XP_016499040.1| PREDICTED: uncharacterized protein LOC107817686 [Nicotiana tabacum]
gene11546	-0.0278046	0.675236	0.838379	-0.0666667	0.506454	0.741238	-0.043351	0.516963	0.674702	NW_015817531.1	145	5954	-	5809	GO:0016020;GO:0000287;GO:0006432;GO:0005524;GO:0000049;GO:0008033;GO:0004826;GO:0005739;GO:0009570	K01889	COG0016;virNOG10785	J	sp|Q94K73|SYFM_ARATH Phenylalanine--tRNA ligase, chloroplastic/mitochondrial OS=Arabidopsis thaliana GN=At3g58140 PE=1 SV=1	gi|698476223|ref|XP_009785442.1| PREDICTED: phenylalanine--tRNA ligase, chloroplastic/mitochondrial [Nicotiana sylvestris]
gene11547	0.0832284	0.274752	0.492942	0.145403	0.138045	0.363741	-0.315444	1.18853e-05	0.000110715	NW_015817542.1	2977	8056	+	5079	GO:0046872;GO:0008237;GO:0006508;GO:0006520;GO:0004046;GO:0005737	K14677	virNOG11131	E	sp|Q55DP8|ACY1_DICDI Aminoacylase-1 OS=Dictyostelium discoideum GN=acy1 PE=2 SV=1	gi|698501259|ref|XP_009796337.1| PREDICTED: aminoacylase-1 [Nicotiana sylvestris]
gene11552	0.0446988	0.637873	0.813199	0.164221	0.146371	0.375981	-0.346487	3.87416e-05	0.000312155	NW_015817567.1	5822	11222	-	5400	GO:0016021	-	KOG1303;virNOG04688	E	sp|P92961|PROT1_ARATH Proline transporter 1 OS=Arabidopsis thaliana GN=PROT1 PE=1 SV=1	gi|698511008|ref|XP_009800632.1| PREDICTED: proline transporter 3-like [Nicotiana sylvestris] gi|1025298142|ref|XP_016499238.1| PREDICTED: proline transporter 3-like [Nicotiana tabacum]
gene11553	0.0889841	0.0695268	0.196404	0.129177	0.186147	0.431657	-0.233127	0.000488433	0.00277713	NW_015817570.1	6296	9189	+	2893	GO:0019904	K06630	virNOG04299	O	sp|P93207|14310_SOLLC 14-3-3 protein 10 OS=Solanum lycopersicum GN=TFT10 PE=2 SV=2	gi|1027852085|ref|NP_001312936.1| 14-3-3 protein 10 [Nicotiana tabacum] gi|1027855327|ref|NP_001312655.1| 14-3-3 protein 10 [Nicotiana tabacum] gi|697154049|ref|XP_009631278.1| PREDICTED: 14-3-3 protein 10 [Nicotiana tomentosiformis] gi|698585426|ref|XP_009778645.1| PREDICTED: 14-3-3 protein 10 [Nicotiana sylvestris] gi|15419924|gb|AAK97210.1|AF299256_1 14-3-3 protein isoform g [Nicotiana tabacum…
gene11554	-0.113317	0.29351	0.513713	-0.192468	0.0911725	0.282426	-0.0232901	0.833344	0.910431	NW_015817570.1	10407	14239	-	3832	GO:0005507;GO:0010038;GO:0009507	K03926	virNOG18805	P	sp|P93009|CUTA_ARATH Protein CutA, chloroplastic OS=Arabidopsis thaliana GN=CUTA PE=1 SV=1	gi|1025298150|ref|XP_016499240.1| PREDICTED: protein CutA, chloroplastic-like [Nicotiana tabacum]
gene11555	-0.132195	0.501969	0.710139	-0.220936	0.246989	0.504906	0.0225818	0.926163	0.969415	NW_015817575.1	18613	22159	-	3546	-	-	virNOG03685	TB	sp|Q67XX3|FB252_ARATH F-box protein At5g06550 OS=Arabidopsis thaliana GN=At5g06550 PE=2 SV=1	gi|698490939|ref|XP_009791913.1| PREDICTED: F-box protein At5g06550 [Nicotiana sylvestris] gi|1025298154|ref|XP_016499241.1| PREDICTED: F-box protein At5g06550-like [Nicotiana tabacum]
gene11558	0.294673	0.105278	0.262041	-0.11477	0.753652	0.896436	0.228865	0.440764	0.606443	NW_015817583.1	1296	2818	-	1522	-	-	virNOG05235;COG0515	T	sp|Q9T0J1|CRK26_ARATH Cysteine-rich receptor-like protein kinase 26 OS=Arabidopsis thaliana GN=CRK26 PE=2 SV=1	gi|1025298165|ref|XP_016499243.1| PREDICTED: putative cysteine-rich receptor-like protein kinase 9, partial [Nicotiana tabacum]
gene11559	0.300671	0.0053266	0.028246	0.26582	0.104947	0.30815	0.39066	0.00789874	0.0283613	NW_015817583.1	3773	10359	+	6586	-	-	virNOG03622	OT	-	gi|1025376263|ref|XP_016516026.1| PREDICTED: NEDD8 ultimate buster 1-like [Nicotiana tabacum]
gene11560	-0.0325812	0.563009	0.757688	-0.293015	0.00275929	0.0240626	-0.380832	1.15707e-09	2.65106e-08	NW_015817597.1	2947	7103	+	4156	GO:0006228;GO:0005524;GO:0006241;GO:0006165;GO:0005622;GO:0004550;GO:0006183	K00940	virNOG11956	F	sp|Q8RXA8|NDK4_SPIOL Nucleoside diphosphate kinase 4, chloroplastic OS=Spinacia oleracea GN=NDK4 PE=1 SV=1	gi|697156352|ref|XP_009586926.1| PREDICTED: LOW QUALITY PROTEIN: uncharacterized protein LOC104084708 [Nicotiana tomentosiformis]
gene11564	-0.0963008	0.342237	0.564894	-0.118466	0.381552	0.642377	-0.343011	0.00118246	0.00586262	NW_015817614.1	2999	6979	-	3980	-	-	virNOG01814	R	sp|Q8L736|SKI11_ARATH F-box/kelch-repeat protein SKIP11 OS=Arabidopsis thaliana GN=SKIP11 PE=1 SV=2	gi|1025298184|ref|XP_016499247.1| PREDICTED: F-box/kelch-repeat protein At1g74510-like [Nicotiana tabacum] gi|1025298188|ref|XP_016499248.1| PREDICTED: F-box/kelch-repeat protein At1g74510-like [Nicotiana tabacum]
gene11565	-0.46158	0.553209	0.750203	-1.34395	1.95179e-05	0.000442936	0.640576	0.0630921	0.147467	NW_015817632.1	950	2097	+	1147	-	-	-	-	-	-
gene11567	0.123406	0.229977	0.439993	0.0561481	0.63941	0.83141	0.533871	1.36594e-07	2.03168e-06	NW_015817641.1	36342	44431	+	8089	-	-	virNOG27093	S	-	gi|763777018|gb|KJB44141.1| hypothetical protein B456_007G237900 [Gossypium raimondii]
gene11570	-0.31166	0.600792	0.786527	0.208587	0.618215	0.817884	-0.107484	0.738277	0.846203	NW_015817643.1	25785	26528	+	743	-	-	virNOG14125	R	sp|Q9LDD4|ARID2_ARATH AT-rich interactive domain-containing protein 2 OS=Arabidopsis thaliana GN=ARID2 PE=1 SV=1	gi|698583525|ref|XP_009778113.1| PREDICTED: AT-rich interactive domain-containing protein 2-like [Nicotiana sylvestris] gi|1025298210|ref|XP_016499253.1| PREDICTED: AT-rich interactive domain-containing protein 2-like [Nicotiana tabacum]
gene11574	0.181025	0.0357454	0.121313	0.447307	7.09323e-06	0.000188355	-0.197957	0.0090468	0.0316382	NW_015817657.1	7537	9997	-	2460	GO:0046983	K13422	virNOG10242;virNOG02776	K	sp|Q39204|MYC2_ARATH Transcription factor MYC2 OS=Arabidopsis thaliana GN=MYC2 PE=1 SV=2	gi|1027859653|ref|NP_001312938.1| transcription factor MYC2-like [Nicotiana tabacum] gi|296278610|gb|ADH04269.1| MYC2a transcription factor [Nicotiana tabacum]
gene11580	0.195569	1.90517e-08	4.70643e-07	0.133815	0.274389	0.536473	0.320304	0.000186305	0.00121663	NW_015817660.1	90049	100433	+	10384	GO:0034599;GO:0010150;GO:0072593;GO:0010228;GO:0009507	-	virNOG15835	S	-	gi|1025298280|ref|XP_016499271.1| PREDICTED: uncharacterized protein LOC107817892 [Nicotiana tabacum]
gene11582	0.0681351	0.708478	0.85926	0.73471	0.0132713	0.0776018	0.284825	0.384964	0.554036	NW_015817660.1	348217	350184	+	1967	GO:0005634;GO:0003677;GO:0006355;GO:0006334;GO:0000786	-	virNOG21236	B	sp|Q00423|HMGYA_SOYBN HMG-Y-related protein A OS=Glycine max PE=2 SV=1	gi|697161783|ref|XP_009589683.1| PREDICTED: HMG-Y-related protein A-like [Nicotiana tomentosiformis] gi|1025298284|ref|XP_016499272.1| PREDICTED: HMG-Y-related protein A-like [Nicotiana tabacum]
gene11583	0.238702	0.010193	0.0471493	0.0572274	0.701681	0.866976	0.289412	0.0305052	0.0839212	NW_015817660.1	352907	362482	-	9575	-	K10838	virNOG00018	L	sp|Q8W489|RAD4_ARATH DNA repair protein RAD4 OS=Arabidopsis thaliana GN=RAD4 PE=1 SV=1	gi|1025298292|ref|XP_016499274.1| PREDICTED: DNA repair protein RAD4-like isoform X2 [Nicotiana tabacum]
gene11589	-0.799525	3.52117e-05	0.000414861	-0.435564	0.00417574	0.0328584	-0.113738	0.522577	0.679475	NW_015817660.1	423105	427141	-	4036	-	K19891	virNOG05004	R	sp|Q9C7U5|E132_ARATH Glucan endo-1,3-beta-glucosidase 2 OS=Arabidopsis thaliana GN=At1g66250 PE=1 SV=2	gi|697161803|ref|XP_009589694.1| PREDICTED: glucan endo-1,3-beta-glucosidase 2-like [Nicotiana tomentosiformis] gi|1025298310|ref|XP_016499279.1| PREDICTED: glucan endo-1,3-beta-glucosidase 2-like [Nicotiana tabacum]
gene11592	0.0707958	0.593921	0.781343	0.170074	0.222745	0.476524	-0.292647	0.0151299	0.0480267	NW_015817661.1	61020	66538	-	5518	GO:1902184	K14829	virNOG05712	R	sp|Q9M3B4|RID3_ARATH Protein ROOT INITIATION DEFECTIVE 3 OS=Arabidopsis thaliana GN=RID3 PE=1 SV=1	gi|698500611|ref|XP_009796052.1| PREDICTED: protein ROOT INITIATION DEFECTIVE 3 [Nicotiana sylvestris] gi|1025298329|ref|XP_016499285.1| PREDICTED: protein ROOT INITIATION DEFECTIVE 3-like [Nicotiana tabacum]
gene11596	0.151195	0.112514	0.274005	0.357798	0.00170587	0.0166016	-0.0792157	0.489799	0.651548	NW_015817695.1	25286	27920	+	2634	-	K14963	virNOG05902	R	sp|Q9SY00|WDR5B_ARATH COMPASS-like H3K4 histone methylase component WDR5B OS=Arabidopsis thaliana GN=WDR5B PE=1 SV=1	gi|698501951|ref|XP_009796649.1| PREDICTED: WD repeat-containing protein 5 [Nicotiana sylvestris] gi|1025298349|ref|XP_016499290.1| PREDICTED: COMPASS-like H3K4 histone methylase component WDR5B [Nicotiana tabacum]
gene11597	-0.214669	0.0167914	0.0689962	-0.10387	0.380087	0.641133	0.141942	0.077423	0.172986	NW_015817695.1	27818	29647	-	1829	-	-	virNOG20685	S	-	gi|698501953|ref|XP_009796650.1| PREDICTED: uncharacterized protein LOC104243194 [Nicotiana sylvestris] gi|1025298353|ref|XP_016499291.1| PREDICTED: uncharacterized protein LOC107817911 [Nicotiana tabacum]
gene11598	0.152411	0.0513222	0.1581	0.217824	0.0933424	0.286578	-0.139635	0.268031	0.431576	NW_015817696.1	8152	14996	-	6844	GO:0009536;GO:0004325;GO:0006783	K01772	virNOG04665	H	sp|P42044|HEMH_CUCSA Ferrochelatase-2, chloroplastic OS=Cucumis sativus GN=HEMH PE=2 SV=1	gi|697144012|ref|XP_009626129.1| PREDICTED: ferrochelatase-2, chloroplastic [Nicotiana tomentosiformis] gi|1025298357|ref|XP_016499292.1| PREDICTED: ferrochelatase-2, chloroplastic-like [Nicotiana tabacum]
gene11599	-0.0595373	0.0865453	0.228539	-0.0816779	0.359112	0.622989	-0.0229075	0.699952	0.819071	NW_015817701.1	84017	84915	-	898	GO:0019898;GO:0005509;GO:0015979;GO:0009654	-	virNOG01024	S	sp|P82658|TL19_ARATH Thylakoid lumenal 19 kDa protein, chloroplastic OS=Arabidopsis thaliana GN=At3g63540 PE=1 SV=2	gi|698559555|ref|XP_009771604.1| PREDICTED: thylakoid lumenal 19 kDa protein, chloroplastic [Nicotiana sylvestris] gi|1025298361|ref|XP_016499294.1| PREDICTED: thylakoid lumenal 19 kDa protein, chloroplastic-like [Nicotiana tabacum]
gene116	0.211384	0.115878	0.279489	0.0124722	0.940166	0.987582	0.635045	1.72602e-08	3.10523e-07	NW_015787473.1	787	5723	+	4936	GO:0043169;GO:0005977;GO:0019156	K01214	COG1523;virNOG04974	G	sp|Q9M0S5|ISOA3_ARATH Isoamylase 3, chloroplastic OS=Arabidopsis thaliana GN=ISA3 PE=1 SV=2	gi|697115684|ref|XP_009611753.1| PREDICTED: isoamylase 3, chloroplastic-like, partial [Nicotiana tomentosiformis] gi|1025006703|ref|XP_016499131.1| PREDICTED: isoamylase 3, chloroplastic-like, partial [Nicotiana tabacum]
gene11600	0.683215	0.066248	0.189732	0.619543	0.0433336	0.175222	-0.0580321	0.891356	0.948446	NW_015817702.1	7142	8874	+	1732	-	-	virNOG14162;virNOG01495	RL	sp|Q9LQQ1|PPR20_ARATH Pentatricopeptide repeat-containing protein At1g07740, mitochondrial OS=Arabidopsis thaliana GN=At1g07740 PE=2 SV=1	gi|1025298365|ref|XP_016499295.1| PREDICTED: pentatricopeptide repeat-containing protein At1g07740, mitochondrial-like [Nicotiana tabacum]
gene11602	0.208925	0.085306	0.226214	0.721005	8.3347e-10	6.29871e-08	-0.927874	6.52286e-21	6.55421e-19	NW_015817708.1	964	1733	-	769	-	-	virNOG00321	S	sp|P80471|LIPC_SOLTU Light-induced protein, chloroplastic OS=Solanum tuberosum PE=1 SV=2	gi|1025407413|ref|XP_016438642.1| PREDICTED: light-induced protein, chloroplastic-like, partial [Nicotiana tabacum]
gene11606	-0.243049	0.106151	0.263557	-0.0921795	0.556524	0.777719	-0.0159472	0.91104	0.96012	NW_015817728.1	153331	158632	-	5301	GO:0018026;GO:0016279;GO:0009507	-	virNOG08127	R	sp|B0VX69|SETD3_CALJA Histone-lysine N-methyltransferase setd3 OS=Callithrix jacchus GN=SETD3 PE=3 SV=2	gi|698547470|ref|XP_009768042.1| PREDICTED: histone-lysine N-methyltransferase setd3 [Nicotiana sylvestris] gi|923929358|ref|XP_013733485.1| PREDICTED: histone-lysine N-methyltransferase setd3-like [Brassica napus] gi|1025298400|ref|XP_016499304.1| PREDICTED: histone-lysine N-methyltransferase setd3-like [Nicotiana tabacum]
gene11609	0.277354	4.51187e-05	0.00051424	0.216767	0.0333312	0.145693	-0.111265	0.148471	0.281958	NW_015817738.1	80463	88404	+	7941	GO:0003779	K17275	virNOG08308	Z	sp|Q7G188|FIMB1_ARATH Fimbrin-1 OS=Arabidopsis thaliana GN=FIM1 PE=1 SV=2	gi|698472039|ref|XP_009784171.1| PREDICTED: fimbrin-1-like isoform X1 [Nicotiana sylvestris] gi|1025298410|ref|XP_016499307.1| PREDICTED: fimbrin-1-like [Nicotiana tabacum]
gene11613	0.0521529	0.328406	0.550226	-0.0132947	0.877295	0.959735	-0.00890533	0.875333	0.937677	NW_015817744.1	5587	8243	+	2656	-	K11721	virNOG08904	K	sp|Q7Y214|GTE7_ARATH Transcription factor GTE7 OS=Arabidopsis thaliana GN=GTE7 PE=2 SV=1	gi|698523931|ref|XP_009758780.1| PREDICTED: transcription factor GTE7-like [Nicotiana sylvestris]
gene11616	-0.171333	0.0224058	0.0858668	-0.108305	0.281471	0.543887	-0.0412113	0.51655	0.674419	NW_015817760.1	19903	27882	-	7979	GO:0016021	-	virNOG08857	S	sp|E5KCJ8|Y3IP1_TOBAC Ycf3-interacting protein 1, chloroplastic OS=Nicotiana tabacum PE=1 SV=2	gi|698578067|ref|XP_009776645.1| PREDICTED: uncharacterized protein LOC104226366 [Nicotiana sylvestris] gi|1025298437|ref|XP_016499313.1| PREDICTED: ycf3-interacting protein 1, chloroplastic [Nicotiana tabacum] gi|857339052|sp|E5KCJ8.2|Y3IP1_TOBAC RecName: Full=Ycf3-interacting protein 1, chloroplastic; Flags: Precursor
gene11617	0.403086	0.00514487	0.0275047	0.3478	0.0186617	0.0981764	0.0604412	0.636933	0.772496	NW_015817773.1	48053	51356	-	3303	GO:0006979;GO:0008113;GO:0030091;GO:0055114	K07304	COG0225;virNOG01068	O	sp|Q9SEC2|MSRA_LACSA Peptide methionine sulfoxide reductase OS=Lactuca sativa PE=2 SV=1	gi|1025051384|ref|XP_016447690.1| PREDICTED: peptide methionine sulfoxide reductase A1-like [Nicotiana tabacum]
gene11618	0.050464	0.624641	0.803492	-0.119879	0.336051	0.601339	-0.145667	0.172391	0.314432	NW_015817773.1	63969	71810	-	7841	GO:0005634	K12877	virNOG01225	A	sp|P49030|MGN2_ORYSJ Protein mago nashi homolog 2 OS=Oryza sativa subsp. japonica GN=MAGO2 PE=1 SV=2	gi|698584123|ref|XP_009778276.1| PREDICTED: protein mago nashi homolog [Nicotiana sylvestris] gi|1025298445|ref|XP_016499315.1| PREDICTED: protein mago nashi homolog [Nicotiana tabacum]
gene1162	0.241487	0.179269	0.37322	0.541657	0.00016468	0.00259964	-0.0987953	0.393121	0.561591	NW_015789931.1	26026	28642	+	2616	GO:0005615	K13963	COG4826	O	sp|Q9S7T8|SPZX_ARATH Serpin-ZX OS=Arabidopsis thaliana GN=At1g47710 PE=1 SV=1	gi|1025281499|ref|XP_016499132.1| PREDICTED: serpin-ZX-like [Nicotiana tabacum]
gene11620	0.127139	0.0369197	0.124288	0.357654	0.000590711	0.00728002	-0.195979	0.000748933	0.00397596	NW_015817779.1	28047	30520	-	2473	-	-	-	-	-	gi|698490474|ref|XP_009791727.1| PREDICTED: glycine-rich protein A3-like [Nicotiana sylvestris] gi|1025298449|ref|XP_016499318.1| PREDICTED: glycine-rich protein A3-like [Nicotiana tabacum]
gene11629	0.0226291	0.808759	0.920619	0.225333	0.0473268	0.185591	-0.217103	0.0166609	0.0518898	NW_015817803.1	52887	57808	-	4921	GO:0008864;GO:0016597;GO:0016742;GO:0006189	K01433	virNOG00763	G	sp|Q93YQ3|PURU1_ARATH Formyltetrahydrofolate deformylase 1, mitochondrial OS=Arabidopsis thaliana GN=PURU1 PE=1 SV=1	gi|697123840|ref|XP_009615918.1| PREDICTED: formyltetrahydrofolate deformylase 1, mitochondrial-like isoform X2 [Nicotiana tomentosiformis] gi|1025298486|ref|XP_016499327.1| PREDICTED: formyltetrahydrofolate deformylase 1, mitochondrial-like isoform X2 [Nicotiana tabacum]
gene11630	-0.0960577	0.596351	0.78334	-0.208454	0.191912	0.439132	0.00169132	1	1	NW_015817815.1	8432	11380	+	2948	-	-	virNOG09051	R	sp|Q9M310|FBK77_ARATH F-box/kelch-repeat protein At3g61590 OS=Arabidopsis thaliana GN=At3g61590 PE=1 SV=1	gi|1025298509|ref|XP_016499333.1| PREDICTED: F-box/kelch-repeat protein At3g61590-like [Nicotiana tabacum]
gene11631	0.102558	0.227479	0.437182	0.219031	0.0692436	0.236492	0.217139	0.0258575	0.0736255	NW_015817817.1	15752	20401	+	4649	GO:0016021	-	virNOG19866	S	-	gi|698505985|ref|XP_009798413.1| PREDICTED: uncharacterized protein LOC104244644 [Nicotiana sylvestris] gi|1025298513|ref|XP_016499334.1| PREDICTED: uncharacterized protein LOC107817947 [Nicotiana tabacum]
gene11634	0.363235	0.286841	0.506111	0.326877	0.0968411	0.293601	0.139668	0.529879	0.685509	NW_015817828.1	39523	42596	-	3073	GO:0004674;GO:0005524;GO:0006468	K14498	virNOG03482	T	sp|Q75LR7|SAPK1_ORYSJ Serine/threonine-protein kinase SAPK1 OS=Oryza sativa subsp. japonica GN=SAPK1 PE=1 SV=1	gi|698533266|ref|XP_009763452.1| PREDICTED: serine/threonine-protein kinase SAPK1-like [Nicotiana sylvestris] gi|1025298520|ref|XP_016499335.1| PREDICTED: serine/threonine-protein kinase SAPK1-like isoform X1 [Nicotiana tabacum]
gene11635	0.14011	0.141371	0.319524	0.150434	0.237399	0.494259	0.036338	0.708042	0.824541	NW_015817829.1	2103	10522	+	8419	-	-	virNOG03530	I	sp|Q7XZU0|SAC9_ARATH Probable phosphoinositide phosphatase SAC9 OS=Arabidopsis thaliana GN=SAC9 PE=1 SV=1	gi|1025298528|ref|XP_016499338.1| PREDICTED: probable phosphoinositide phosphatase SAC9 [Nicotiana tabacum]
gene11636	-0.106892	0.237462	0.448895	-0.0755382	0.432014	0.685057	0.0878109	0.231516	0.388538	NW_015817829.1	36515	55869	+	19354	-	K17361	virNOG02527	I	sp|Q9Y305|ACOT9_HUMAN Acyl-coenzyme A thioesterase 9, mitochondrial OS=Homo sapiens GN=ACOT9 PE=1 SV=2	gi|698502018|ref|XP_009796679.1| PREDICTED: acyl-coenzyme A thioesterase 9, mitochondrial-like [Nicotiana sylvestris] gi|1025298532|ref|XP_016499339.1| PREDICTED: acyl-coenzyme A thioesterase 9, mitochondrial-like [Nicotiana tabacum]
gene11639	-0.0430385	0.32111	0.542207	0.0251795	0.792351	0.917625	-0.392114	5.18059e-07	6.65509e-06	NW_015817838.1	6172	24409	-	18237	-	K01953	virNOG03325	E	sp|Q9LFU1|ASNS3_ARATH Asparagine synthetase [glutamine-hydrolyzing] 3 OS=Arabidopsis thaliana GN=ASN3 PE=2 SV=1	gi|1025298547|ref|XP_016499342.1| PREDICTED: asparagine synthetase [glutamine-hydrolyzing] 2-like [Nicotiana tabacum]
gene11642	0.271688	0.19903	0.39921	-0.332753	0.174735	0.416093	0.31305	0.207017	0.358799	NW_015817840.1	922	3085	+	2163	GO:0032040;GO:0006364	K14567	virNOG13237	S	-	gi|1025298555|ref|XP_016499344.1| PREDICTED: uncharacterized protein C57A7.06-like [Nicotiana tabacum]
gene11643	-0.148342	0.69632	0.851858	-0.152188	0.518859	0.750183	0.27608	0.152073	0.2869	NW_015817847.1	25401	27170	+	1769	-	-	virNOG01257	R	sp|Q9SY02|PP301_ARATH Pentatricopeptide repeat-containing protein At4g02750 OS=Arabidopsis thaliana GN=PCMP-H24 PE=3 SV=1	gi|1025275712|ref|XP_016494163.1| PREDICTED: pentatricopeptide repeat-containing protein At4g02750-like [Nicotiana tabacum] gi|1025275716|ref|XP_016494164.1| PREDICTED: pentatricopeptide repeat-containing protein At4g02750-like [Nicotiana tabacum] gi|1025275720|ref|XP_016494165.1| PREDICTED: pentatricopeptide repeat-containing protein At4g02750-like [Nicotiana tabacum] gi|1025275724|ref|XP_016494…
gene11646	-0.220155	0.262811	0.479282	-0.298002	0.117284	0.329796	0.0189318	0.943339	0.979964	NW_015817854.1	7	3781	+	3774	-	-	virNOG02652	TDKL	sp|Q767L8|MDC1_PIG Mediator of DNA damage checkpoint protein 1 OS=Sus scrofa GN=MDC1 PE=3 SV=1	gi|697139916|ref|XP_009624053.1| PREDICTED: uncharacterized protein LOC104115175 [Nicotiana tomentosiformis]
gene11649	0.0369461	0.494489	0.704193	0.0756325	0.49954	0.736632	-0.219345	0.000215645	0.00137795	NW_015817872.1	1956	6790	+	4834	-	K14293	virNOG09128	YU	sp|Q9FJD4|IMB1_ARATH Importin subunit beta-1 OS=Arabidopsis thaliana GN=KPNB1 PE=1 SV=1	gi|1025298584|ref|XP_016499350.1| PREDICTED: importin subunit beta-1-like [Nicotiana tabacum]
gene11651	-0.0194394	0.815339	0.924703	-0.000893144	1	1	0.233786	0.00124479	0.00612741	NW_015817879.1	4328	9919	+	5591	-	K01280	virNOG02111	O	sp|F4JVN6|TPPII_ARATH Tripeptidyl-peptidase 2 OS=Arabidopsis thaliana GN=TPP2 PE=1 SV=1	gi|1025298592|ref|XP_016499352.1| PREDICTED: tripeptidyl-peptidase 2-like [Nicotiana tabacum]
gene11653	0.0745159	0.390555	0.611466	0.184425	0.115839	0.327461	0.0349383	0.743166	0.849882	NW_015817880.1	1514	4646	+	3132	-	-	virNOG04479	S	-	gi|697109130|ref|XP_009608420.1| PREDICTED: uncharacterized protein LOC104102426 [Nicotiana tomentosiformis]
gene11654	-0.216513	0.0640133	0.185492	0.268612	0.0333421	0.145705	0.215756	0.0047837	0.0187585	NW_015817880.1	17236	23464	+	6228	-	-	virNOG00324	S	sp|O80386|CIP7_ARATH COP1-interacting protein 7 OS=Arabidopsis thaliana GN=CIP7 PE=1 SV=1	gi|1025298604|ref|XP_016499355.1| PREDICTED: uncharacterized protein LOC107817973 isoform X1 [Nicotiana tabacum] gi|1025298607|ref|XP_016499356.1| PREDICTED: uncharacterized protein LOC107817973 isoform X1 [Nicotiana tabacum] gi|1025298611|ref|XP_016499357.1| PREDICTED: uncharacterized protein LOC107817973 isoform X1 [Nicotiana tabacum]
gene11655	0.00288539	1	1	-0.00331121	1	1	-0.217342	0.149848	0.283845	NW_015817880.1	23823	31019	+	7196	-	K02134	virNOG09622	C	sp|Q40089|ATP4_IPOBA ATP synthase subunit delta&apos;, mitochondrial OS=Ipomoea batatas PE=1 SV=1	gi|1025298617|ref|XP_016499359.1| PREDICTED: ATP synthase subunit delta&apos;, mitochondrial-like [Nicotiana tabacum]
gene11659	-0.104229	0.107246	0.265376	-0.0490386	0.638139	0.830285	0.00340835	0.968642	0.994479	NW_015817897.1	6627	15587	+	8960	-	K13161	virNOG10228	A	sp|Q9ASP6|HNRPQ_ARATH Heterogeneous nuclear ribonucleoprotein Q OS=Arabidopsis thaliana GN=LIF2 PE=1 SV=1	gi|698526142|ref|XP_009759901.1| PREDICTED: heterogeneous nuclear ribonucleoprotein Q isoform X1 [Nicotiana sylvestris] gi|698526144|ref|XP_009759902.1| PREDICTED: heterogeneous nuclear ribonucleoprotein Q isoform X1 [Nicotiana sylvestris] gi|1025298633|ref|XP_016499364.1| PREDICTED: heterogeneous nuclear ribonucleoprotein Q-like isoform X1 [Nicotiana tabacum] gi|1025298637|ref|XP_016499365.1| PR…
gene11660	0.0893176	0.0925144	0.239172	0.0506261	0.9291	0.982535	-0.556165	0.0877111	0.189991	NW_015817897.1	16452	17312	-	860	-	-	virNOG26702	S	-	gi|698526148|ref|XP_009759904.1| PREDICTED: uncharacterized protein LOC104212374 [Nicotiana sylvestris] gi|1025298645|ref|XP_016499367.1| PREDICTED: uncharacterized protein LOC107817981 [Nicotiana tabacum]
gene11662	-0.229901	0.00590602	0.0306158	-0.468979	0.00370606	0.0301053	0.159788	0.322405	0.490785	NW_015817897.1	38822	41774	+	2952	-	K15397	virNOG04759	I	sp|Q9MAM3|KCS1_ARATH 3-ketoacyl-CoA synthase 1 OS=Arabidopsis thaliana GN=KCS1 PE=1 SV=1	gi|698524140|ref|XP_009758872.1| PREDICTED: 3-ketoacyl-CoA synthase 1 [Nicotiana sylvestris] gi|1025298649|ref|XP_016499368.1| PREDICTED: 3-ketoacyl-CoA synthase 1 [Nicotiana tabacum]
gene11664	0.0942442	0.147172	0.32842	0.0591382	0.583785	0.795355	-0.313774	0.00145841	0.00700272	NW_015817906.1	28968	35238	+	6270	GO:0006886;GO:0005783;GO:0005794;GO:0005525;GO:0016192	K07953	virNOG06250	U	sp|O04834|SAR1A_ARATH GTP-binding protein SAR1A OS=Arabidopsis thaliana GN=SAR1A PE=2 SV=1	gi|697178092|ref|XP_009598026.1| PREDICTED: GTP-binding protein SAR1B [Nicotiana tomentosiformis] gi|698496520|ref|XP_009794305.1| PREDICTED: GTP-binding protein SAR1B-like [Nicotiana sylvestris] gi|1025094324|ref|XP_016457853.1| PREDICTED: GTP-binding protein SAR1B-like [Nicotiana tabacum] gi|1025298661|ref|XP_016499372.1| PREDICTED: GTP-binding protein SAR1B-like [Nicotiana tabacum] gi|1549222|…
gene11666	-0.266619	0.473427	0.686602	0.149556	0.657588	0.84205	0.118428	0.68387	0.808051	NW_015817906.1	38407	39992	-	1585	-	-	-	-	-	-
gene11669	-0.0730635	0.178112	0.371624	-0.172506	0.066414	0.230443	0.0792957	0.251234	0.411661	NW_015817928.1	85117	95871	-	10754	GO:0010356;GO:0010357;GO:0010236;GO:0016021;GO:0009941;GO:0016117;GO:0010355	K12501	virNOG08426;virNOG04319	S	sp|Q1ACB3|HSTC_ARATH Homogentisate solanesyltransferase, chloroplastic OS=Arabidopsis thaliana GN=HST PE=1 SV=1	gi|698505988|ref|XP_009798414.1| PREDICTED: homogentisate solanesyltransferase, chloroplastic [Nicotiana sylvestris] gi|1025298678|ref|XP_016499376.1| PREDICTED: homogentisate solanesyltransferase, chloroplastic-like [Nicotiana tabacum]
gene11671	-0.120906	0.15812	0.344171	0.203699	0.032613	0.143479	0.20123	0.000797689	0.00420088	NW_015817943.1	20754	25894	-	5140	-	-	virNOG07156	R	sp|Q0WMN5|Y3913_ARATH Uncharacterized protein At3g49140 OS=Arabidopsis thaliana GN=At3g49140 PE=1 SV=2	gi|698574907|ref|XP_009775789.1| PREDICTED: uncharacterized protein At3g49140-like isoform X1 [Nicotiana sylvestris] gi|1025298693|ref|XP_016499379.1| PREDICTED: uncharacterized protein At3g49140-like [Nicotiana tabacum]
gene11672	-0.260204	0.0545256	0.165133	-0.0208173	0.828168	0.937162	0.047082	0.472526	0.635407	NW_015817943.1	26022	29899	+	3877	-	-	virNOG00230	R	sp|Q8LG95|PP332_ARATH Pentatricopeptide repeat-containing protein At4g21190 OS=Arabidopsis thaliana GN=EMB1417 PE=2 SV=1	gi|698574915|ref|XP_009775791.1| PREDICTED: pentatricopeptide repeat-containing protein At4g21190 [Nicotiana sylvestris] gi|1025298697|ref|XP_016499381.1| PREDICTED: pentatricopeptide repeat-containing protein At4g21190-like [Nicotiana tabacum]
gene11673	0.148706	0.0657203	0.188712	0.0747259	0.496988	0.734785	-0.0419149	0.592995	0.737706	NW_015817943.1	30195	40474	-	10279	-	K09540	virNOG12853	O	sp|Q0WT48|DNJ21_ARATH DnaJ protein ERDJ2A OS=Arabidopsis thaliana GN=ERDJ2A PE=1 SV=1	gi|698574918|ref|XP_009775792.1| PREDICTED: dnaJ protein ERDJ2A-like [Nicotiana sylvestris] gi|698574922|ref|XP_009775793.1| PREDICTED: dnaJ protein ERDJ2A-like [Nicotiana sylvestris] gi|1025298685|ref|XP_016499377.1| PREDICTED: dnaJ protein ERDJ2A-like [Nicotiana tabacum] gi|1025298689|ref|XP_016499378.1| PREDICTED: dnaJ protein ERDJ2A-like [Nicotiana tabacum]
gene11676	0.078069	0.399999	0.620654	0.415433	0.0104403	0.0653106	0.15575	0.216915	0.370737	NW_015817954.1	17811	21651	+	3840	-	-	virNOG08658	P	sp|Q93ZQ5|SPXM3_ARATH SPX domain-containing membrane protein At4g22990 OS=Arabidopsis thaliana GN=At4g22990 PE=2 SV=2	gi|698492436|ref|XP_009792568.1| PREDICTED: SPX domain-containing membrane protein At4g22990-like isoform X1 [Nicotiana sylvestris]
gene11677	0.172814	0.211042	0.415284	0.187567	0.1334	0.356467	0.143516	0.189353	0.336701	NW_015817965.1	8132	11448	-	3316	-	-	KOG1315;virNOG24338	SR	sp|Q8S4Q6|FHY1_ARATH Protein FAR-RED ELONGATED HYPOCOTYL 1 OS=Arabidopsis thaliana GN=FHY1 PE=1 SV=1	gi|1025298709|ref|XP_016499384.1| PREDICTED: uncharacterized protein LOC107817999 [Nicotiana tabacum]
gene11679	-0.124167	0.186274	0.383415	-0.191457	0.0888984	0.278085	0.19626	0.0587062	0.13978	NW_015817970.1	59765	64610	+	4845	-	-	KOG1187;virNOG01817	T	sp|Q9CAL8|PEK13_ARATH Proline-rich receptor-like protein kinase PERK13 OS=Arabidopsis thaliana GN=PERK13 PE=1 SV=1	gi|698538343|ref|XP_009765109.1| PREDICTED: inactive protein kinase SELMODRAFT_444075 [Nicotiana sylvestris] gi|698538346|ref|XP_009765110.1| PREDICTED: inactive protein kinase SELMODRAFT_444075 [Nicotiana sylvestris] gi|698538349|ref|XP_009765111.1| PREDICTED: inactive protein kinase SELMODRAFT_444075 [Nicotiana sylvestris] gi|698538352|ref|XP_009765112.1| PREDICTED: inactive protein kinase SELM…
gene1168	-0.191818	0.266885	0.483885	-0.0456293	0.746041	0.892459	0.301135	0.00642245	0.0239712	NW_015789935.1	165038	175696	+	10658	-	-	virNOG00862	S	-	gi|697161268|ref|XP_009589410.1| PREDICTED: uncharacterized protein LOC104086782 isoform X1 [Nicotiana tomentosiformis] gi|1025281515|ref|XP_016499175.1| PREDICTED: uncharacterized protein LOC107817810 isoform X1 [Nicotiana tabacum]
gene11680	0.0313289	0.868814	0.95453	0.0967219	0.55019	0.77359	0.421705	0.00139679	0.006753	NW_015817970.1	64812	71166	-	6354	GO:0000166;GO:0003676	-	virNOG12892	R	sp|Q93062|RBPMS_HUMAN RNA-binding protein with multiple splicing OS=Homo sapiens GN=RBPMS PE=1 SV=1	gi|698538367|ref|XP_009765117.1| PREDICTED: uncharacterized protein LOC104216699 isoform X1 [Nicotiana sylvestris] gi|1025298741|ref|XP_016499392.1| PREDICTED: uncharacterized protein LOC107818002 isoform X1 [Nicotiana tabacum]
gene11683	0.0666675	0.482443	0.694395	-0.247611	0.0250841	0.12072	-0.61242	6.73861e-09	1.32999e-07	NW_015817981.1	1331	2189	+	858	GO:0003723;GO:0005730	K11884	virNOG01191	O	sp|A7RP64|PNO1_NEMVE RNA-binding protein pno1 OS=Nematostella vectensis GN=pno1 PE=3 SV=1	gi|698497171|ref|XP_009794588.1| PREDICTED: RNA-binding protein pno1 [Nicotiana sylvestris] gi|1025298760|ref|XP_016499396.1| PREDICTED: RNA-binding protein pno1-like [Nicotiana tabacum]
gene11684	0.162711	0.00428896	0.0236858	-0.362699	0.000542904	0.00681308	-0.061741	0.368764	0.538188	NW_015817989.1	14182	15590	+	1408	GO:0009269	-	virNOG19384	S	sp|P46519|LEA14_SOYBN Desiccation protectant protein Lea14 homolog OS=Glycine max PE=2 SV=1	gi|697135163|ref|XP_009621631.1| PREDICTED: desiccation protectant protein Lea14 homolog [Nicotiana tomentosiformis] gi|1025298764|ref|XP_016499397.1| PREDICTED: desiccation protectant protein Lea14 homolog [Nicotiana tabacum]
gene11685	0.070592	0.678569	0.840748	-0.0147215	0.939432	0.987347	0.263034	0.0381123	0.0999045	NW_015817990.1	4083	10311	+	6228	-	-	virNOG06235	S	sp|O22161|ADLO1_ARATH Protein ARABIDILLO 1 OS=Arabidopsis thaliana GN=FBX5 PE=1 SV=1	gi|697164907|ref|XP_009591268.1| PREDICTED: protein ARABIDILLO 1, partial [Nicotiana tomentosiformis]
gene11686	-0.131907	0.230841	0.441263	0.105223	0.322221	0.586337	0.431631	3.63309e-07	4.86954e-06	NW_015817990.1	11989	16626	-	4637	-	K01074	COG1075;virNOG07222	RG	sp|Q20390|PPT1_CAEEL Palmitoyl-protein thioesterase 1 OS=Caenorhabditis elegans GN=ppt-1 PE=2 SV=2	gi|1025298775|ref|XP_016499401.1| PREDICTED: palmitoyl-protein thioesterase 1-like isoform X2 [Nicotiana tabacum]
gene11688	-0.0161799	0.973846	1	0.302415	0.0533598	0.200283	0.154768	0.310513	0.478765	NW_015817998.1	18042	24216	+	6174	-	-	virNOG13976	T	sp|Q92466|DDB2_HUMAN DNA damage-binding protein 2 OS=Homo sapiens GN=DDB2 PE=1 SV=1	gi|1025298789|ref|XP_016499404.1| PREDICTED: uncharacterized protein LOC107818011 isoform X1 [Nicotiana tabacum]
gene11691	0.271818	1.37886e-23	1.91948e-21	0.410111	7.14712e-07	2.56872e-05	0.0546519	0.348336	0.517278	NW_015817998.1	28357	33460	-	5103	-	-	virNOG07630	S	-	gi|698561127|ref|XP_009772043.1| PREDICTED: uncharacterized protein LOC104222508 [Nicotiana sylvestris] gi|1025298807|ref|XP_016499408.1| PREDICTED: uncharacterized protein LOC107818014 [Nicotiana tabacum]
gene11697	-0.339538	2.77499e-09	7.97751e-08	-0.137024	0.131959	0.353871	-0.191399	0.0019507	0.00892426	NW_015818007.1	14269	16987	-	2718	GO:0005634;GO:0016310;GO:0016301;GO:0016773;GO:0042793;GO:0009658;GO:0042644	-	virNOG11373	G	sp|Q9M394|SCKL1_ARATH Fructokinase-like 1, chloroplastic OS=Arabidopsis thaliana GN=FLN1 PE=1 SV=1	gi|698563098|ref|XP_009772599.1| PREDICTED: probable fructokinase-4 [Nicotiana sylvestris] gi|1025298836|ref|XP_016499416.1| PREDICTED: fructokinase-like 1, chloroplastic [Nicotiana tabacum]
gene1170	-0.121001	0.367222	0.589647	0.354795	0.0136537	0.079259	0.307634	0.00645467	0.0240623	NW_015789937.1	16697	21859	-	5162	-	-	virNOG05010	I	sp|Q869R1|CTLHB_DICDI CTL-like protein DDB_G0274487 OS=Dictyostelium discoideum GN=DDB_G0274487 PE=3 SV=1	gi|1025281538|ref|XP_016499223.1| PREDICTED: CTL-like protein DDB_G0274487 [Nicotiana tabacum]
gene11702	0.23501	0.0892037	0.233366	0.179711	0.18477	0.429435	0.0779014	0.602671	0.745305	NW_015818013.1	9869	15842	-	5973	-	-	virNOG08365	S	sp|F4HXQ7|MYOB1_ARATH Myosin-binding protein 1 OS=Arabidopsis thaliana GN=MYOB1 PE=1 SV=1	gi|698486710|ref|XP_009790072.1| PREDICTED: uncharacterized protein LOC104237594 isoform X1 [Nicotiana sylvestris] gi|1025298844|ref|XP_016499418.1| PREDICTED: myosin-binding protein 1-like isoform X1 [Nicotiana tabacum]
gene11705	0.09853	0.434007	0.652583	0.462155	0.000904089	0.0101913	-0.295522	0.0573518	0.137275	NW_015818032.1	33600	38915	-	5315	GO:0016021	-	virNOG19866	S	-	gi|697113475|ref|XP_009610618.1| PREDICTED: uncharacterized protein LOC104104278 isoform X2 [Nicotiana tomentosiformis] gi|1025298876|ref|XP_016499427.1| PREDICTED: uncharacterized protein LOC107818030 isoform X2 [Nicotiana tabacum]
gene11709	0.0239315	0.707279	0.858816	0.129929	0.283373	0.546092	-0.813265	1.51402e-10	4.12658e-09	NW_015818043.1	10349	13046	+	2697	-	K02639	virNOG21037;COG0633;virNOG21123	SCR	sp|Q9ZQG8|FER3_ARATH Ferredoxin-3, chloroplastic OS=Arabidopsis thaliana GN=FD3 PE=1 SV=1	gi|698511057|ref|XP_009800654.1| PREDICTED: ferredoxin, root R-B2-like [Nicotiana sylvestris] gi|1025298892|ref|XP_016499431.1| PREDICTED: ferredoxin, root R-B2-like [Nicotiana tabacum]
gene1171	0.00193607	0.979664	1	-0.171288	0.246833	0.504724	-0.122654	0.446472	0.611791	NW_015789937.1	26736	34145	-	7409	-	-	virNOG24064	S	-	gi|697185889|ref|XP_009601982.1| PREDICTED: uncharacterized protein LOC104097162 [Nicotiana tomentosiformis] gi|698585085|ref|XP_009778550.1| PREDICTED: uncharacterized protein LOC104227880 [Nicotiana sylvestris] gi|1025106887|ref|XP_016460477.1| PREDICTED: uncharacterized protein LOC107783959 [Nicotiana tabacum] gi|1025281542|ref|XP_016499232.1| PREDICTED: uncharacterized protein LOC107817854 [N…
gene11710	-0.188702	0.0803559	0.21732	-0.493729	0.000174007	0.00272186	0.42151	0.000107995	0.000756723	NW_015818049.1	56420	61612	-	5192	GO:0042393;GO:0008270	K10638	virNOG00794	K	sp|Q8VYZ0|ORTH2_ARATH E3 ubiquitin-protein ligase ORTHRUS 2 OS=Arabidopsis thaliana GN=ORTH2 PE=1 SV=1	gi|697126945|ref|XP_009617502.1| PREDICTED: E3 ubiquitin-protein ligase ORTHRUS 2-like [Nicotiana tomentosiformis] gi|1025298894|ref|XP_016499432.1| PREDICTED: E3 ubiquitin-protein ligase ORTHRUS 2-like [Nicotiana tabacum]
gene11713	-0.00177986	0.959646	0.999558	-0.15832	0.0929058	0.286011	-0.254751	0.00313142	0.0132638	NW_015818056.1	54183	56849	+	2666	GO:0015991;GO:0000220;GO:0016021;GO:0007035;GO:0046961	K02155	virNOG08834	C	sp|Q40585|VATL_TOBAC V-type proton ATPase 16 kDa proteolipid subunit OS=Nicotiana tabacum PE=2 SV=1	gi|698524222|ref|XP_009758914.1| PREDICTED: V-type proton ATPase 16 kDa proteolipid subunit [Nicotiana sylvestris] gi|1025298905|ref|XP_016499435.1| PREDICTED: V-type proton ATPase 16 kDa proteolipid subunit [Nicotiana tabacum] gi|2493148|sp|Q40585.1|VATL_TOBAC RecName: Full=V-type proton ATPase 16 kDa proteolipid subunit; Short=V-ATPase 16 kDa proteolipid subunit; AltName: Full=Vacuolar proton p…
gene11715	0.306553	0.334968	0.557276	0.12191	0.53476	0.761735	-0.613982	0.00728381	0.0265387	NW_015818056.1	77459	79848	-	2389	GO:0000989;GO:0005634;GO:0006355;GO:0009640	-	virNOG15350;virNOG14851	S	sp|Q9LQZ7|BBX21_ARATH B-box zinc finger protein 21 OS=Arabidopsis thaliana GN=BBX21 PE=1 SV=1	gi|698481485|ref|XP_009787732.1| PREDICTED: probable salt tolerance-like protein At1g75540 [Nicotiana sylvestris] gi|1025298907|ref|XP_016499436.1| PREDICTED: B-box zinc finger protein 21-like [Nicotiana tabacum]
gene11717	0.190325	0.0207384	0.0809523	0.131492	0.297458	0.56067	0.442784	8.54892e-09	1.64835e-07	NW_015818064.1	1278	3494	-	2216	GO:0006995;GO:0006914	K08341	virNOG19391	Z	sp|Q6Z1D5|ATG8C_ORYSJ Autophagy-related protein 8C OS=Oryza sativa subsp. japonica GN=ATG8C PE=2 SV=1	gi|350540060|ref|NP_001234630.1| autophagy 8a [Solanum lycopersicum] gi|565358788|ref|XP_006346207.1| PREDICTED: autophagy-related protein 8C [Solanum tuberosum] gi|565371843|ref|XP_006352510.1| PREDICTED: autophagy-related protein 8C [Solanum tuberosum] gi|565371845|ref|XP_006352511.1| PREDICTED: autophagy-related protein 8C [Solanum tuberosum] gi|697182486|ref|XP_009600248.1| PREDICTED: autopha…
gene11719	-0.465756	0.0387738	0.129054	-0.12744	0.528059	0.756964	-0.0340661	0.891194	0.948446	NW_015818074.1	19737	22339	-	2602	GO:0015986;GO:0045261;GO:2000067;GO:0009507;GO:0046933;GO:0046961	K02115	COG0224;virNOG10272	C	sp|P29790|ATPG_TOBAC ATP synthase gamma chain, chloroplastic OS=Nicotiana tabacum GN=ATPC PE=1 SV=1	gi|1025298923|ref|XP_016499440.1| PREDICTED: ATP synthase gamma chain, chloroplastic-like [Nicotiana tabacum]
gene1172	-0.51201	0.211321	0.415701	0.0181473	1	1	0.359843	0.27532	0.43943	NW_015789943.1	1326	2752	+	1426	-	-	-	-	-	gi|1025281544|ref|XP_016499249.1| PREDICTED: uncharacterized protein LOC107817872 isoform X1 [Nicotiana tabacum]
gene11720	-0.0774284	0.599458	0.785784	0.057263	0.704146	0.868252	0.0709801	0.544806	0.698128	NW_015818074.1	28425	34633	+	6208	GO:0070652;GO:0051225;GO:0051011;GO:0005876	K16587	virNOG14151	S	sp|Q8GYM3|AUG4_ARATH AUGMIN subunit 4 OS=Arabidopsis thaliana GN=AUG4 PE=1 SV=1	gi|1025298931|ref|XP_016499443.1| PREDICTED: AUGMIN subunit 4-like isoform X2 [Nicotiana tabacum]
gene11721	0.0473057	0.730673	0.872482	-0.00130976	1	1	-0.0587757	0.620055	0.759117	NW_015818089.1	2261	6156	+	3895	GO:0000448;GO:0005634;GO:0016310;GO:0005524;GO:0051731	K06947	virNOG00188	R	sp|Q8VYP6|NOL9_ARATH Polynucleotide 5&apos;-hydroxyl-kinase NOL9 OS=Arabidopsis thaliana GN=At5g11010 PE=2 SV=1	gi|697155463|ref|XP_009631975.1| PREDICTED: polynucleotide 5&apos;-hydroxyl-kinase NOL9 isoform X1 [Nicotiana tomentosiformis] gi|1025298961|ref|XP_016499452.1| PREDICTED: polynucleotide 5&apos;-hydroxyl-kinase NOL9-like [Nicotiana tabacum]
gene11723	0.173479	0.0820091	0.220378	0.147372	0.171231	0.411617	0.0408036	0.703306	0.821286	NW_015818089.1	12181	16853	+	4672	-	K01934	virNOG01742	H	sp|Q8L539|5FCL_ARATH 5-formyltetrahydrofolate cyclo-ligase, mitochondrial OS=Arabidopsis thaliana GN=5FCL PE=1 SV=1	gi|697155467|ref|XP_009631977.1| PREDICTED: 5-formyltetrahydrofolate cyclo-ligase, mitochondrial-like isoform X1 [Nicotiana tomentosiformis] gi|1025298965|ref|XP_016499453.1| PREDICTED: 5-formyltetrahydrofolate cyclo-ligase, mitochondrial-like isoform X1 [Nicotiana tabacum]
gene11725	-0.122438	0.212917	0.41783	-0.42959	2.50492e-05	0.000547945	0.460677	7.83037e-08	1.23103e-06	NW_015818089.1	20199	24267	-	4068	GO:0046983	-	virNOG14130	K	sp|Q9LV17|BH079_ARATH Transcription factor bHLH79 OS=Arabidopsis thaliana GN=BHLH79 PE=1 SV=1	gi|697155479|ref|XP_009631984.1| PREDICTED: transcription factor bHLH79 isoform X2 [Nicotiana tomentosiformis] gi|1025298985|ref|XP_016499458.1| PREDICTED: transcription factor bHLH79-like isoform X2 [Nicotiana tabacum]
gene11727	-0.475174	0.0921069	0.238479	0.116621	0.681483	0.855353	-0.662965	0.127511	0.251683	NW_015818096.1	1615	2931	+	1316	-	-	virNOG12093	R	sp|C0HJG8|BSP_BOSSE Basic secretory protease (Fragments) OS=Boswellia serrata PE=1 SV=1	gi|697142065|ref|XP_009625149.1| PREDICTED: uncharacterized protein LOC104116070 [Nicotiana tomentosiformis] gi|1025298997|ref|XP_016499461.1| PREDICTED: uncharacterized protein LOC107818055 [Nicotiana tabacum]
gene11729	0.0357277	0.78562	0.907393	0.106037	0.479199	0.721214	0.291788	0.0155683	0.0491104	NW_015818100.1	2244	6583	+	4339	GO:0004674;GO:0005524;GO:0006468	K08287	virNOG06731	T	sp|P51567|AFC2_ARATH Serine/threonine-protein kinase AFC2 OS=Arabidopsis thaliana GN=AFC2 PE=1 SV=1	gi|698463290|ref|XP_009782183.1| PREDICTED: serine/threonine-protein kinase AFC2-like isoform X2 [Nicotiana sylvestris] gi|1025299009|ref|XP_016499465.1| PREDICTED: serine/threonine-protein kinase AFC2-like isoform X2 [Nicotiana tabacum]
gene1173	0.00894742	0.938952	0.988498	0.0882181	0.590143	0.799717	0.669935	1.30325e-10	3.62249e-09	NW_015789943.1	9041	15142	-	6101	-	-	virNOG20251	O	-	gi|1025365021|ref|XP_016513733.1| PREDICTED: uncharacterized protein LOC107830625 isoform X1 [Nicotiana tabacum]
gene11730	0.0969071	0.359913	0.582314	0.106265	0.495756	0.733946	0.0761382	0.370528	0.539947	NW_015818104.1	4394	7036	-	2642	-	-	virNOG09949	R	sp|Q0WN60|PPR48_ARATH Pentatricopeptide repeat-containing protein At1g18485 OS=Arabidopsis thaliana GN=PCMP-H8 PE=2 SV=2	gi|1025299013|ref|XP_016499466.1| PREDICTED: pentatricopeptide repeat-containing protein At1g18485 [Nicotiana tabacum]
gene11733	0.0286994	0.661679	0.828679	0.0229803	0.825533	0.935798	0.21227	0.000204699	0.00131617	NW_015818104.1	29232	40618	-	11386	-	K04773	virNOG06587	O	sp|Q9C9C0|SPPA1_ARATH Serine protease SPPA, chloroplastic OS=Arabidopsis thaliana GN=SPPA PE=2 SV=1	gi|1025299025|ref|XP_016499469.1| PREDICTED: serine protease SPPA, chloroplastic-like [Nicotiana tabacum]
gene11735	0.110349	0.56458	0.758802	-0.282619	0.314282	0.57812	0.904622	0.00131191	0.00640475	NW_015818107.1	1113	4425	+	3312	-	-	virNOG05952	R	sp|Q66GP0|SR1P1_ARATH BTB/POZ domain-containing protein SR1IP1 OS=Arabidopsis thaliana GN=SR1IP1 PE=1 SV=2	gi|1025299035|ref|XP_016499472.1| PREDICTED: BTB/POZ domain-containing protein At5g67385-like isoform X2 [Nicotiana tabacum]
gene11739	-0.486718	0.0280756	0.101589	-0.24952	0.426228	0.680303	0.328623	0.311345	0.479772	NW_015818116.1	2355	3298	+	943	GO:0043130	-	virNOG20396;virNOG20942	S	sp|Q6GL38|UBTD1_XENTR Ubiquitin domain-containing protein 1 OS=Xenopus tropicalis GN=ubtd1 PE=2 SV=1	gi|1025299050|ref|XP_016499477.1| PREDICTED: ubiquitin domain-containing protein 1-like [Nicotiana tabacum]
gene11740	-0.295308	0.142265	0.320729	-0.440251	0.10495	0.30815	-0.0415583	0.925635	0.969158	NW_015818126.1	2537	3583	+	1046	-	-	virNOG26872	S	-	gi|698489619|ref|XP_009791351.1| PREDICTED: uncharacterized protein LOC104238633 [Nicotiana sylvestris] gi|1025299058|ref|XP_016499479.1| PREDICTED: uncharacterized protein LOC107818070 [Nicotiana tabacum]
gene11743	-0.0655883	0.829242	0.932701	-0.492136	0.00874419	0.0575174	-0.247589	0.11717	0.236267	NW_015818134.1	25718	29456	-	3738	-	K00943	virNOG07462	F	sp|Q0WW55|ZEUS1_ARATH Thymidylate kinase OS=Arabidopsis thaliana GN=ZEU1 PE=2 SV=1	gi|698479104|ref|XP_009786670.1| PREDICTED: thymidylate kinase-like isoform X1 [Nicotiana sylvestris] gi|1025299068|ref|XP_016499480.1| PREDICTED: thymidylate kinase-like isoform X1 [Nicotiana tabacum] gi|1025299072|ref|XP_016499481.1| PREDICTED: thymidylate kinase-like isoform X1 [Nicotiana tabacum]
gene11745	0.0423583	0.762833	0.893448	0.122299	0.345536	0.611589	-0.0177714	0.891356	0.948446	NW_015818145.1	7414	10364	-	2950	-	-	virNOG08964	S	sp|Q9SD42|RTH_ARATH Protein RTE1-HOMOLOG OS=Arabidopsis thaliana GN=RTH PE=2 SV=1	gi|1025299112|ref|XP_016499491.1| PREDICTED: protein RTE1-HOMOLOG isoform X1 [Nicotiana tabacum] gi|1025299116|ref|XP_016499492.1| PREDICTED: protein RTE1-HOMOLOG isoform X1 [Nicotiana tabacum]
gene11751	-0.0873451	0.599299	0.785784	-0.191531	0.201611	0.451597	-0.00795212	0.951224	0.985054	NW_015818170.1	65471	67388	+	1917	GO:0006355;GO:0043565;GO:0005516;GO:0003700	-	virNOG06810;virNOG16795	K	sp|Q9STX0|WRKY7_ARATH Probable WRKY transcription factor 7 OS=Arabidopsis thaliana GN=WRKY7 PE=2 SV=1	gi|697191645|ref|XP_009604893.1| PREDICTED: probable WRKY transcription factor 7 [Nicotiana tomentosiformis] gi|1025299142|ref|XP_016499499.1| PREDICTED: probable WRKY transcription factor 7 [Nicotiana tabacum]
gene11753	-0.00323329	0.965646	1	-0.104839	0.336232	0.601412	0.319233	0.000895089	0.00462168	NW_015818172.1	3953	12955	+	9002	-	K03544	virNOG07651	O	sp|Q66GN9|CLPX3_ARATH CLP protease regulatory subunit CLPX3, mitochondrial OS=Arabidopsis thaliana GN=CLPX3 PE=2 SV=1	gi|1025299155|ref|XP_016499502.1| PREDICTED: CLP protease regulatory subunit CLPX3, mitochondrial-like isoform X2 [Nicotiana tabacum]
gene11755	0.0194658	0.193031	0.391561	0.0167699	0.855191	0.949923	-0.0241633	0.599714	0.742977	NW_015818172.1	16586	19495	+	2909	GO:0009768;GO:0010287;GO:0009535;GO:0009416;GO:0018298;GO:0046872;GO:0031409;GO:0016021;GO:0016168;GO:0009941;GO:0009522	K08916	virNOG07792	R	sp|Q9XF89|CB5_ARATH Chlorophyll a-b binding protein CP26, chloroplastic OS=Arabidopsis thaliana GN=LHCB5 PE=1 SV=1	gi|698459750|ref|XP_009781366.1| PREDICTED: chlorophyll a-b binding protein CP26, chloroplastic [Nicotiana sylvestris] gi|1025299163|ref|XP_016499504.1| PREDICTED: chlorophyll a-b binding protein CP26, chloroplastic-like [Nicotiana tabacum]
gene11757	0.508055	0.0391997	0.130107	0.297048	0.259675	0.519881	-0.368123	0.168276	0.308925	NW_015818172.1	30666	32845	-	2179	GO:0016021	-	virNOG17797	S	sp|Q8GWH5|RTNLT_ARATH Reticulon-like protein B22 OS=Arabidopsis thaliana GN=RTNLB22 PE=2 SV=1	gi|698459740|ref|XP_009781365.1| PREDICTED: reticulon-like protein B22 [Nicotiana sylvestris] gi|1025299181|ref|XP_016499509.1| PREDICTED: reticulon-like protein B22 [Nicotiana tabacum]
gene11759	-0.00629541	0.917446	0.978203	0.048088	0.68108	0.855258	-0.0891038	0.161192	0.299262	NW_015818172.1	69577	75645	+	6068	GO:0046034;GO:0015991;GO:0005524;GO:0033180;GO:0046961	K02145	virNOG05352	C	sp|P09469|VATA_DAUCA V-type proton ATPase catalytic subunit A OS=Daucus carota PE=2 SV=1	gi|698459714|ref|XP_009781359.1| PREDICTED: V-type proton ATPase catalytic subunit A [Nicotiana sylvestris]
gene1176	-0.262442	0.455061	0.670986	-0.140373	0.800827	0.922303	-0.378512	0.349119	0.518204	NW_015789944.1	8826	9547	-	721	GO:0003993;GO:0016311	-	virNOG13253	R	sp|P27061|PPA1_SOLLC Acid phosphatase 1 OS=Solanum lycopersicum GN=APS1 PE=2 SV=1	gi|698567907|ref|XP_009773908.1| PREDICTED: acid phosphatase 1-like [Nicotiana sylvestris]
gene11760	0.420724	1.27679e-47	5.97849e-45	0.446922	1.20348e-07	5.31406e-06	0.262914	2.76028e-07	3.83092e-06	NW_015818177.1	41785	47335	+	5550	GO:0006508;GO:0006629;GO:0004190	K08245	virNOG00742	O	sp|O65390|APA1_ARATH Aspartic proteinase A1 OS=Arabidopsis thaliana GN=APA1 PE=1 SV=1	gi|1027856198|ref|NP_001312944.1| cyprosin-like precursor [Nicotiana tabacum] gi|294440430|gb|ADE74632.1| aspartic protease 1 [Nicotiana tabacum]
gene11761	0.552287	7.13246e-06	0.00010153	-0.0650283	0.526911	0.756339	0.420614	2.24735e-08	3.95339e-07	NW_015818177.1	48557	53315	-	4758	-	-	virNOG10925	A	sp|A2A6A1|GPTC8_MOUSE G patch domain-containing protein 8 OS=Mus musculus GN=Gpatch8 PE=1 SV=1	gi|697109621|ref|XP_009608675.1| PREDICTED: G patch domain-containing protein 8 [Nicotiana tomentosiformis] gi|1025299207|ref|XP_016499515.1| PREDICTED: G patch domain-containing protein 8-like [Nicotiana tabacum]
gene11763	-0.217357	0.0734616	0.203958	-0.134549	0.380218	0.641283	0.592812	3.61607e-05	0.000294197	NW_015818187.1	2363	11265	+	8902	-	-	KOG2842;virNOG01813	Z	-	gi|1025299226|ref|XP_016499516.1| PREDICTED: uncharacterized protein LOC107818096 isoform X1 [Nicotiana tabacum] gi|1025299230|ref|XP_016499517.1| PREDICTED: uncharacterized protein LOC107818096 isoform X1 [Nicotiana tabacum] gi|1025299234|ref|XP_016499518.1| PREDICTED: uncharacterized protein LOC107818096 isoform X1 [Nicotiana tabacum] gi|1025299238|ref|XP_016499519.1| PREDICTED: uncharacterized…
gene11766	-0.209824	0.277356	0.495797	0.144752	0.485623	0.726058	-0.107202	0.596627	0.740822	NW_015818196.1	107916	112938	-	5022	-	K14324	virNOG02946	K	sp|O64644|SAP18_ARATH Histone deacetylase complex subunit SAP18 OS=Arabidopsis thaliana GN=At2g45640 PE=1 SV=1	gi|697160702|ref|XP_009589125.1| PREDICTED: histone deacetylase complex subunit SAP18-like [Nicotiana tomentosiformis] gi|1025299254|ref|XP_016499525.1| PREDICTED: histone deacetylase complex subunit SAP18-like [Nicotiana tabacum]
gene11768	0.225135	0.0775885	0.211876	-0.194498	0.287493	0.550053	0.0239075	0.878072	0.93951	NW_015818197.1	9094	15461	+	6367	GO:0004674;GO:0005524;GO:0005509;GO:0006468	K13412	virNOG01312	T	sp|Q06850|CDPK1_ARATH Calcium-dependent protein kinase 1 OS=Arabidopsis thaliana GN=CPK1 PE=1 SV=1	gi|1025299273|ref|XP_016499529.1| PREDICTED: calcium-dependent protein kinase 1-like [Nicotiana tabacum]
gene11769	0.0515627	0.611597	0.794072	0.284059	0.127659	0.347433	0.0220769	0.82198	0.902234	NW_015818197.1	18627	30154	+	11527	-	-	KOG0845;virNOG09014	YU	sp|Q9CAF4|NUP1_ARATH Nuclear pore complex protein NUP1 OS=Arabidopsis thaliana GN=NUP1 PE=1 SV=1	gi|1025299265|ref|XP_016499527.1| PREDICTED: nuclear pore complex protein NUP1-like [Nicotiana tabacum]
gene1177	0.462216	0.00516903	0.0275991	-0.00441529	1	1	0.0806185	0.732043	0.841805	NW_015789944.1	9582	10763	-	1181	GO:0003993;GO:0016311	-	virNOG13253	R	sp|P27061|PPA1_SOLLC Acid phosphatase 1 OS=Solanum lycopersicum GN=APS1 PE=2 SV=1	gi|1025281566|ref|XP_016499283.1| PREDICTED: acid phosphatase 1-like, partial [Nicotiana tabacum]
gene11770	-0.349118	0.0541599	0.164384	0.0600038	0.759028	0.899502	-0.229836	0.216524	0.370313	NW_015818197.1	41139	45484	+	4345	GO:0005759	-	virNOG18853	C	sp|P40513|MAM33_YEAST Mitochondrial acidic protein MAM33 OS=Saccharomyces cerevisiae (strain ATCC 204508 / S288c) GN=MAM33 PE=1 SV=1	gi|1025299269|ref|XP_016499528.1| PREDICTED: mitochondrial acidic protein MAM33-like [Nicotiana tabacum]
gene11771	-0.0395362	0.427714	0.646518	-0.166153	0.0732716	0.245103	-0.140757	0.030554	0.0839956	NW_015818203.1	15636	20580	-	4944	GO:0006508;GO:0008234	K01366	virNOG06975	O	sp|Q40143|CYSP3_SOLLC Cysteine proteinase 3 OS=Solanum lycopersicum GN=CYP-3 PE=2 SV=1	gi|1025299277|ref|XP_016499530.1| PREDICTED: cysteine proteinase 3-like [Nicotiana tabacum]
gene11773	-0.0728329	0.411935	0.631407	-0.129257	0.302841	0.56629	-0.0944765	0.370816	0.540188	NW_015818207.1	14653	19150	-	4497	-	K00279	virNOG06762	C	sp|Q9FUJ1|CKX7_ARATH Cytokinin dehydrogenase 7 OS=Arabidopsis thaliana GN=CKX7 PE=1 SV=1	gi|698462383|ref|XP_009781977.1| PREDICTED: cytokinin dehydrogenase 7 [Nicotiana sylvestris]
gene11774	-0.375397	0.0928854	0.23973	0.0894066	0.717475	0.876123	0.228269	0.384776	0.553842	NW_015818211.1	4318	6274	-	1956	GO:0008641	K10684	virNOG01811	O	sp|P0DI13|SA1B2_ARATH SUMO-activating enzyme subunit 1B-2 OS=Arabidopsis thaliana GN=SAE1B-2 PE=1 SV=1	gi|1025299288|ref|XP_016499532.1| PREDICTED: uncharacterized protein LOC107818108, partial [Nicotiana tabacum]
gene11777	0.607719	1.57994e-05	0.000205154	0.788945	0.000839232	0.0096193	0.854149	0.000550857	0.00307326	NW_015818214.1	42208	46042	-	3834	-	-	virNOG07516	T	sp|Q9SGP2|HSL1_ARATH Receptor-like protein kinase HSL1 OS=Arabidopsis thaliana GN=HSL1 PE=2 SV=1	gi|1025299300|ref|XP_016499535.1| PREDICTED: receptor-like protein kinase 5 isoform X1 [Nicotiana tabacum] gi|1025299304|ref|XP_016499536.1| PREDICTED: receptor-like protein kinase 5 isoform X2 [Nicotiana tabacum]
gene11778	-0.0304457	0.805719	0.919088	0.157559	0.292228	0.555172	0.337063	0.0189795	0.0575681	NW_015818223.1	8810	13152	-	4342	-	K17278	virNOG18936;virNOG02921	R	sp|Q9M2Z4|MSBP2_ARATH Membrane steroid-binding protein 2 OS=Arabidopsis thaliana GN=MSBP2 PE=1 SV=1	gi|698510017|ref|XP_009800195.1| PREDICTED: membrane steroid-binding protein 2-like [Nicotiana sylvestris] gi|1025299308|ref|XP_016499537.1| PREDICTED: membrane steroid-binding protein 2-like [Nicotiana tabacum]
gene11779	0.0937716	0.12203	0.289715	-0.0810498	0.524083	0.753962	0.0362508	0.673838	0.801037	NW_015818238.1	51147	55716	+	4569	-	-	virNOG08756;KOG1922	ZT	sp|Q9SE97|FH1_ARATH Formin-like protein 1 OS=Arabidopsis thaliana GN=FH1 PE=1 SV=1	gi|1025301545|ref|XP_016499538.1| PREDICTED: formin-like protein 1 [Nicotiana tabacum]
gene1178	-0.274233	0.0631603	0.183743	-0.0643026	0.690708	0.860296	-0.017932	0.911752	0.960333	NW_015789944.1	15879	18827	-	2948	-	K02894	virNOG05263;COG0093	J	sp|Q07760|RL23_TOBAC 60S ribosomal protein L23 OS=Nicotiana tabacum GN=RPL23 PE=2 SV=1	gi|698567900|ref|XP_009773906.1| PREDICTED: 60S ribosomal protein L23-like isoform X2 [Nicotiana sylvestris]
gene11781	-0.11912	0.346257	0.569097	0.140667	0.236385	0.492912	-0.105606	0.337004	0.505809	NW_015818245.1	18210	23929	-	5719	-	-	virNOG07026;NOG128058	SR	sp|Q9FPW6|POB1_ARATH BTB/POZ domain-containing protein POB1 OS=Arabidopsis thaliana GN=POB1 PE=1 SV=2	gi|698484571|ref|XP_009789090.1| PREDICTED: BTB/POZ domain-containing protein POB1-like isoform X2 [Nicotiana sylvestris] gi|1025301553|ref|XP_016499540.1| PREDICTED: BTB/POZ domain-containing protein POB1-like isoform X2 [Nicotiana tabacum]
gene11782	0.55023	1.1527e-08	2.96613e-07	0.214994	0.0245761	0.119101	-0.502127	1.05434e-10	2.97332e-09	NW_015818250.1	2049	2836	+	787	-	-	-	-	-	-
gene11783	0.399511	0.0724011	0.202085	0.348026	0.115484	0.326817	-0.0204641	0.948014	0.983493	NW_015818250.1	6054	9544	+	3490	-	-	-	-	-	gi|1025372960|ref|XP_016515201.1| PREDICTED: uncharacterized protein LOC107831917 [Nicotiana tabacum]
gene11787	0.149565	0.225232	0.43452	0.188394	0.0844029	0.269126	-0.0751596	0.482695	0.645319	NW_015818258.1	8669	12973	-	4304	-	-	virNOG20393;virNOG13390	STDLB	sp|Q9M3G7|ATM_ARATH Serine/threonine-protein kinase ATM OS=Arabidopsis thaliana GN=ATM PE=2 SV=1	gi|698536039|ref|XP_009764377.1| PREDICTED: uncharacterized protein LOC104216109 [Nicotiana sylvestris] gi|1025301590|ref|XP_016499550.1| PREDICTED: uncharacterized protein LOC107818123 isoform X1 [Nicotiana tabacum] gi|1025301594|ref|XP_016499551.1| PREDICTED: uncharacterized protein LOC107818123 isoform X2 [Nicotiana tabacum]
gene1179	-0.0664588	0.49273	0.702696	0.146209	0.289828	0.552624	-0.134856	0.138614	0.268406	NW_015789953.1	12150	15915	+	3765	-	-	virNOG08537	R	sp|F1RBN2|SPAG1_DANRE Sperm-associated antigen 1A OS=Danio rerio GN=spag1a PE=2 SV=1	gi|698522877|ref|XP_009758238.1| PREDICTED: uncharacterized transmembrane protein DDB_G0289901 [Nicotiana sylvestris] gi|1025281588|ref|XP_016499337.1| PREDICTED: uncharacterized transmembrane protein DDB_G0289901-like [Nicotiana tabacum]
gene11791	-0.176964	0.218584	0.425734	-0.145988	0.34522	0.611311	0.261293	0.0872146	0.189154	NW_015818273.1	486	7811	+	7325	-	-	virNOG05231	O	sp|P36096|TUL1_YEAST Transmembrane E3 ubiquitin-protein ligase 1 OS=Saccharomyces cerevisiae (strain ATCC 204508 / S288c) GN=TUL1 PE=1 SV=1	gi|1025301610|ref|XP_016499556.1| PREDICTED: transmembrane E3 ubiquitin-protein ligase 1-like, partial [Nicotiana tabacum]
gene11792	-0.149179	0.268931	0.486225	0.0965032	0.528959	0.75734	-0.360264	0.0175726	0.0541788	NW_015818273.1	8636	11247	-	2611	GO:0030246;GO:0004674;GO:0005524;GO:0016021;GO:0006468	-	virNOG05135	T	sp|Q9S9U1|LRK71_ARATH L-type lectin-domain containing receptor kinase VII.1 OS=Arabidopsis thaliana GN=LECRK71 PE=2 SV=1	gi|1025301614|ref|XP_016499557.1| PREDICTED: L-type lectin-domain containing receptor kinase VII.1-like [Nicotiana tabacum]
gene11797	0.141511	0.599004	0.785756	0.303306	0.230615	0.485863	-1.14005	1.92388e-05	0.000168882	NW_015818276.1	18789	19411	-	622	-	K00799	virNOG08826;COG0625	O	sp|P46423|GSTF_HYOMU Glutathione S-transferase OS=Hyoscyamus muticus PE=1 SV=1	gi|697148674|ref|XP_009628525.1| PREDICTED: glutathione S-transferase-like [Nicotiana tomentosiformis]
gene118	-0.150723	0.314792	0.535789	0.181782	0.305563	0.568963	0.0857635	0.595807	0.740125	NW_015787481.1	24031	26246	+	2215	-	-	virNOG08530	S	sp|O22193|PUB4_ARATH U-box domain-containing protein 4 OS=Arabidopsis thaliana GN=PUB4 PE=1 SV=3	gi|698583066|ref|XP_009778000.1| PREDICTED: uncharacterized protein LOC104227448 [Nicotiana sylvestris] gi|1025006713|ref|XP_016499316.1| PREDICTED: uncharacterized protein LOC107817905 [Nicotiana tabacum]
gene1180	0.0182911	0.790497	0.910122	0.653616	3.41564e-11	3.51913e-09	-0.955412	1.93739e-26	3.40233e-24	NW_015789953.1	20560	23700	+	3140	GO:0005634;GO:0003677;GO:0006355;GO:0003700	K09286	virNOG20857	K	sp|P42736|RAP23_ARATH Ethylene-responsive transcription factor RAP2-3 OS=Arabidopsis thaliana GN=RAP2-3 PE=1 SV=2	gi|1025281592|ref|XP_016499345.1| PREDICTED: ethylene-responsive transcription factor RAP2-3-like [Nicotiana tabacum]
gene11800	-0.082545	0.69092	0.848555	-0.236028	0.210873	0.462263	0.549652	0.000504174	0.0028509	NW_015818286.1	15219	20500	-	5281	-	-	virNOG09124;virNOG28351	R	sp|O00370|LORF2_HUMAN LINE-1 retrotransposable element ORF2 protein OS=Homo sapiens PE=1 SV=1	gi|332322090|emb|CCA65981.1| hypothetical protein [Beta vulgaris subsp. vulgaris]
gene11804	0.222439	0.0573804	0.171509	0.0681301	0.4784	0.720818	-0.4536	3.80625e-10	9.50271e-09	NW_015818305.1	2237	9061	+	6824	-	K16911	virNOG10182	A	sp|Q9LUW5|RH53_ARATH DEAD-box ATP-dependent RNA helicase 53, mitochondrial OS=Arabidopsis thaliana GN=RH53 PE=1 SV=1	gi|698557368|ref|XP_009771005.1| PREDICTED: DEAD-box ATP-dependent RNA helicase 53-like [Nicotiana sylvestris] gi|1025301676|ref|XP_016499569.1| PREDICTED: DEAD-box ATP-dependent RNA helicase 53-like [Nicotiana tabacum] gi|1025301680|ref|XP_016499570.1| PREDICTED: DEAD-box ATP-dependent RNA helicase 53-like [Nicotiana tabacum]
gene11805	-0.15065	0.176495	0.369689	-0.141332	0.388799	0.648405	0.0583393	0.614095	0.754508	NW_015818305.1	16722	23831	+	7109	-	-	virNOG06357	A	-	gi|1025301684|ref|XP_016499571.1| PREDICTED: uncharacterized protein LOC107818144 [Nicotiana tabacum]
gene11806	0.544009	4.01713e-07	7.72529e-06	0.396161	0.000983506	0.0109114	0.266241	0.0183649	0.056078	NW_015818305.1	24445	30927	-	6482	-	-	virNOG01360	U	sp|Q803I2|ERGI3_DANRE Endoplasmic reticulum-Golgi intermediate compartment protein 3 OS=Danio rerio GN=ergic3 PE=2 SV=1	gi|1025301688|ref|XP_016499572.1| PREDICTED: endoplasmic reticulum-Golgi intermediate compartment protein 3-like [Nicotiana tabacum]
gene11808	0.0767614	0.626536	0.804569	-0.407777	0.0187314	0.0983638	0.262627	0.0746556	0.168243	NW_015818305.1	33508	38826	+	5318	GO:0012505;GO:0020037;GO:0016021	-	virNOG03924	R	sp|Q2HIW2|MAPR4_ARATH Membrane-associated progesterone-binding protein 4 OS=Arabidopsis thaliana GN=MAPR4 PE=2 SV=1	gi|1025301692|ref|XP_016499573.1| PREDICTED: membrane-associated progesterone-binding protein 4-like [Nicotiana tabacum]
gene11809	0.0677341	0.242841	0.455326	0.134101	0.185703	0.430955	0.397736	1.22265e-11	4.00315e-10	NW_015818309.1	8833	14455	-	5622	-	-	virNOG03177;virNOG10402;euNOG07479	S	-	gi|698578322|ref|XP_009776719.1| PREDICTED: uncharacterized protein LOC104226421 [Nicotiana sylvestris] gi|698578325|ref|XP_009776720.1| PREDICTED: uncharacterized protein LOC104226421 [Nicotiana sylvestris] gi|1025301696|ref|XP_016499575.1| PREDICTED: uncharacterized protein LOC107818147 [Nicotiana tabacum] gi|1025301700|ref|XP_016499576.1| PREDICTED: uncharacterized protein LOC107818147 [Nicoti…
gene1181	-0.121736	0.000202175	0.00186898	0.648417	1.27365e-07	5.584e-06	0.065262	0.467723	0.631203	NW_015789959.1	10748	15408	-	4660	-	-	virNOG02926	K	sp|Q9SIV3|GLK1_ARATH Transcription activator GLK1 OS=Arabidopsis thaliana GN=GLK1 PE=1 SV=2	gi|1025281596|ref|XP_016499361.1| PREDICTED: transcription activator GLK1-like [Nicotiana tabacum]
gene11810	-0.211095	0.158973	0.345613	-0.171061	0.404801	0.662115	-0.054743	0.849351	0.921192	NW_015818313.1	4342	6605	-	2263	-	-	virNOG40003;virNOG24925	SR	-	gi|698481956|ref|XP_009787932.1| PREDICTED: uncharacterized protein LOC104235806 [Nicotiana sylvestris] gi|1025301711|ref|XP_016499578.1| PREDICTED: uncharacterized protein LOC107818149 [Nicotiana tabacum]
gene11811	-0.291797	0.0502086	0.155725	-0.506867	0.00524591	0.0391184	0.312328	0.107446	0.221898	NW_015818313.1	15422	18921	-	3499	-	-	NOG153980;virNOG18707	S	-	gi|698521955|ref|XP_009757789.1| PREDICTED: uncharacterized protein DDB_G0283697 [Nicotiana sylvestris] gi|1025301707|ref|XP_016499577.1| PREDICTED: uncharacterized protein DDB_G0283697-like [Nicotiana tabacum]
gene11813	-0.0128087	0.829027	0.932561	0.302438	0.00777974	0.0526525	0.325021	0.00205445	0.00931754	NW_015818315.1	17483	19059	-	1576	-	-	virNOG04595	S	-	gi|698459018|ref|XP_009781196.1| PREDICTED: uncharacterized protein LOC104230157 [Nicotiana sylvestris]
gene11814	-0.0530679	0.728847	0.871682	0.129822	0.475678	0.718082	-0.245659	0.0369038	0.0975225	NW_015818316.1	2730	6784	+	4054	-	-	virNOG08796	O	sp|Q9ZPH2|GRS17_ARATH Monothiol glutaredoxin-S17 OS=Arabidopsis thaliana GN=GRXS17 PE=1 SV=1	gi|1025301720|ref|XP_016499580.1| PREDICTED: monothiol glutaredoxin-S17-like [Nicotiana tabacum]
gene11815	0.843598	0.138697	0.315641	1.05153	0.137514	0.363037	0.336525	0.564093	0.713362	NW_015818316.1	3876	4251	+	375	-	-	-	-	-	-
gene11816	-0.60031	0.0278865	0.101138	-0.533432	0.189993	0.436715	-0.432315	0.488665	0.65057	NW_015818318.1	3596	5179	-	1583	-	-	-	-	-	gi|1025301727|ref|XP_016499581.1| PREDICTED: hydroxyproline-rich systemin A-like [Nicotiana tabacum]
gene11817	-0.013727	0.924783	0.981395	0.301338	0.130785	0.352188	-0.853034	1.99212e-06	2.2521e-05	NW_015818337.1	35233	37584	-	2351	-	-	-	-	-	-
gene11818	0.159618	0.0731333	0.203376	-0.153855	0.235203	0.491263	0.743435	1.96884e-21	2.11295e-19	NW_015818353.1	7	4423	+	4416	GO:0009535;GO:0016021	-	virNOG03106	S	-	gi|698523212|ref|XP_009758411.1| PREDICTED: uncharacterized protein LOC104211111 [Nicotiana sylvestris] gi|698523214|ref|XP_009758412.1| PREDICTED: uncharacterized protein LOC104211111 [Nicotiana sylvestris] gi|1025301734|ref|XP_016499583.1| PREDICTED: uncharacterized protein LOC107818158 [Nicotiana tabacum] gi|1025301738|ref|XP_016499584.1| PREDICTED: uncharacterized protein LOC107818158 [Nicoti…
gene11819	-0.226771	0.210411	0.414412	-0.0650315	0.737374	0.887312	-0.149324	0.316017	0.484381	NW_015818358.1	5960	7285	+	1325	-	-	virNOG14912	R	sp|Q9SU30|CPR1_ARATH F-box protein CPR1 OS=Arabidopsis thaliana GN=CPR1 PE=1 SV=2	gi|1025301742|ref|XP_016499585.1| PREDICTED: F-box/kelch-repeat protein At3g23880-like [Nicotiana tabacum]
gene11821	0.0173157	0.939144	0.988599	-0.214321	0.143817	0.372144	0.281998	0.0377623	0.0991889	NW_015818368.1	1079	10045	-	8966	-	-	virNOG09039	S	sp|Q8L4D8|IQD31_ARATH Protein IQ-DOMAIN 31 OS=Arabidopsis thaliana GN=IQD31 PE=1 SV=1	gi|1025301762|ref|XP_016499590.1| PREDICTED: protein IQ-DOMAIN 31-like isoform X3 [Nicotiana tabacum]
gene11822	-0.264684	0.16901	0.358966	0.0543216	0.844764	0.9454	0.101838	0.506144	0.665585	NW_015818371.1	50	1336	-	1286	-	K12837	virNOG40623;virNOG09350	A	-	gi|1025301766|ref|XP_016499591.1| PREDICTED: probable splicing factor, arginine/serine-rich 7, partial [Nicotiana tabacum]
gene11826	-0.0979819	0.00168611	0.0110843	-0.140535	0.0968836	0.293643	-0.137159	0.0580385	0.138554	NW_015818386.1	112604	114497	-	1893	GO:0003746;GO:0005525;GO:0005739;GO:0009507;GO:0003924;GO:0070125	K02358	virNOG04003	J	sp|P68158|EFTU_TOBAC Elongation factor Tu, chloroplastic OS=Nicotiana tabacum GN=TUFA PE=3 SV=1	gi|697148293|ref|XP_009628327.1| PREDICTED: elongation factor TuA, chloroplastic [Nicotiana tomentosiformis]
gene11829	0.305326	0.178877	0.372645	-0.119284	0.402646	0.660477	-0.0406632	0.811062	0.895488	NW_015818386.1	134241	135200	+	959	-	-	virNOG08158	S	-	gi|1025301778|ref|XP_016499595.1| PREDICTED: uncharacterized protein LOC107818166 [Nicotiana tabacum]
gene11835	0.00269663	1	1	0.0721498	0.844126	0.945158	0.626876	0.0135426	0.0438287	NW_015818394.1	1818	4690	+	2872	GO:0009733	K14488	virNOG24497	S	sp|P33081|AX15A_SOYBN Auxin-induced protein 15A OS=Glycine max PE=2 SV=1	gi|697132458|ref|XP_009620278.1| PREDICTED: auxin-induced protein 15A-like [Nicotiana tomentosiformis] gi|697132460|ref|XP_009620279.1| PREDICTED: auxin-induced protein 15A-like [Nicotiana tomentosiformis] gi|1025106691|ref|XP_016460428.1| PREDICTED: auxin-induced protein 15A-like [Nicotiana tabacum]
gene11836	-0.502198	0.119988	0.286407	0.194173	0.891483	0.966268	1.28379	0.0254288	0.072737	NW_015818394.1	5891	6582	+	691	GO:0009733	K14488	virNOG24497	S	sp|P33081|AX15A_SOYBN Auxin-induced protein 15A OS=Glycine max PE=2 SV=1	gi|1025301849|ref|XP_016499611.1| PREDICTED: auxin-induced protein 15A-like [Nicotiana tabacum]
gene11837	-0.10334	0.912216	0.975775	-0.253757	1	1	-0.63941	0.397749	0.565953	NW_015818394.1	7718	8119	+	401	-	K14488	virNOG24497	S	sp|P33081|AX15A_SOYBN Auxin-induced protein 15A OS=Glycine max PE=2 SV=1	gi|1025301852|ref|XP_016499613.1| PREDICTED: auxin-induced protein 15A-like [Nicotiana tabacum]
gene11841	0.212036	0.0105236	0.0483599	0.0463846	0.659047	0.843149	-0.034986	0.722758	0.83529	NW_015818396.1	8796	10029	-	1233	GO:0005509	K13448	KOG0027;virNOG22213	T	sp|Q9SS31|CML36_ARATH Probable calcium-binding protein CML36 OS=Arabidopsis thaliana GN=CML36 PE=2 SV=1	gi|697172930|ref|XP_009595400.1| PREDICTED: probable calcium-binding protein CML36 [Nicotiana tomentosiformis] gi|1025301858|ref|XP_016499615.1| PREDICTED: probable calcium-binding protein CML36 [Nicotiana tabacum]
gene11844	0.138434	5.44131e-05	0.000599996	0.00500885	0.974324	1	0.314501	0.00247079	0.0108863	NW_015818408.1	5751	11276	-	5525	GO:0051537;GO:0016705;GO:0010277;GO:0005506;GO:0055114	K13600	virNOG01730	H	sp|Q9MBA1|CAO_ARATH Chlorophyllide a oxygenase, chloroplastic OS=Arabidopsis thaliana GN=CAO PE=1 SV=1	gi|698520346|ref|XP_009805043.1| PREDICTED: chlorophyllide a oxygenase, chloroplastic-like [Nicotiana sylvestris] gi|1025301866|ref|XP_016499618.1| PREDICTED: chlorophyllide a oxygenase, chloroplastic-like [Nicotiana tabacum]
gene11846	0.0710638	0.254072	0.469636	0.18238	0.0507061	0.193989	-0.0733005	0.276909	0.440989	NW_015818414.1	89410	97029	+	7619	-	-	KOG0039;virNOG01268	QP	sp|P92949|FRO2_ARATH Ferric reduction oxidase 2 OS=Arabidopsis thaliana GN=FRO2 PE=1 SV=2	gi|1025301877|ref|XP_016499621.1| PREDICTED: ferric reduction oxidase 2-like isoform X2 [Nicotiana tabacum]
gene11847	0.121762	0.422927	0.64151	-0.0102267	0.951746	0.992226	0.364852	0.0252196	0.0722684	NW_015818414.1	106019	112030	-	6011	-	K20476	virNOG08823	R	sp|Q4ADV7|RIC1_HUMAN RAB6A-GEF complex partner protein 1 OS=Homo sapiens GN=RIC1 PE=1 SV=2	gi|1025301881|ref|XP_016499622.1| PREDICTED: RAB6A-GEF complex partner protein 1-like isoform X1 [Nicotiana tabacum]
gene1185	-0.315656	0.0152716	0.064159	0.226686	0.0562333	0.206894	-0.108881	0.284613	0.450056	NW_015789982.1	35169	35984	-	815	GO:0016021	-	NOG166116;virNOG23970	S	-	gi|1025281608|ref|XP_016499399.1| PREDICTED: uncharacterized protein LOC107818005 [Nicotiana tabacum]
gene11851	-0.544768	6.28238e-06	9.10223e-05	-0.296864	0.00427684	0.033509	-0.0494552	0.544037	0.697419	NW_015818422.1	2668	5334	+	2666	-	-	virNOG01991	R	sp|A0A1P8B554|THLP1_ARATH Thaumatin-like protein 1 OS=Arabidopsis thaliana GN=TLP1 PE=2 SV=1	gi|698561584|ref|XP_009772169.1| PREDICTED: thaumatin-like protein 1 [Nicotiana sylvestris]
gene11853	-0.009618	0.928062	0.983197	0.110488	0.325899	0.589766	0.0342966	0.667634	0.796205	NW_015818434.1	170297	176628	+	6331	-	-	virNOG05173	R	sp|Q9LPI5|CID11_ARATH Polyadenylate-binding protein-interacting protein 11 OS=Arabidopsis thaliana GN=CID11 PE=2 SV=1	gi|698580093|ref|XP_009777192.1| PREDICTED: polyadenylate-binding protein-interacting protein 12-like isoform X2 [Nicotiana sylvestris] gi|1025301909|ref|XP_016499630.1| PREDICTED: polyadenylate-binding protein-interacting protein 12-like isoform X2 [Nicotiana tabacum]
gene11854	-0.532398	0.00102218	0.00733103	0.0135465	1	1	-0.337358	0.508209	0.667192	NW_015818442.1	34830	38553	+	3723	-	K03242	COG5257;virNOG03339	J	sp|Q09130|IF2G_SCHPO Eukaryotic translation initiation factor 2 subunit gamma OS=Schizosaccharomyces pombe (strain 972 / ATCC 24843) GN=tif213 PE=2 SV=1	gi|1025301916|ref|XP_016499632.1| PREDICTED: eukaryotic translation initiation factor 2 subunit 3-like isoform X2 [Nicotiana tabacum]
gene11855	0.0399911	0.536895	0.737726	-0.43945	2.61797e-05	0.000569409	0.170314	0.0151632	0.0481176	NW_015818442.1	39594	40517	-	923	GO:0003677;GO:0005634;GO:0046982;GO:0000786	K11251	virNOG20625;virNOG19404	B	sp|P19177|H2A_PETCR Histone H2A OS=Petroselinum crispum PE=2 SV=1	gi|698543523|ref|XP_009766769.1| PREDICTED: histone H2A [Nicotiana sylvestris]
gene1186	0.107266	0.309448	0.530374	-0.0845725	0.521215	0.751873	-0.0271198	0.806243	0.892281	NW_015789987.1	1152	4470	-	3318	-	-	virNOG09482	OC	sp|O64628|TXND9_ARATH Thioredoxin domain-containing protein 9 homolog OS=Arabidopsis thaliana GN=At2g18990 PE=2 SV=1	gi|698576717|ref|XP_009776292.1| PREDICTED: thioredoxin domain-containing protein 9 homolog isoform X1 [Nicotiana sylvestris] gi|698576720|ref|XP_009776293.1| PREDICTED: thioredoxin domain-containing protein 9 homolog isoform X2 [Nicotiana sylvestris] gi|1025281627|ref|XP_016499463.1| PREDICTED: thioredoxin domain-containing protein 9 homolog [Nicotiana tabacum]
gene11860	0.150859	0.335339	0.557647	0.368774	0.0396221	0.164144	0.189136	0.252315	0.41284	NW_015818469.1	95001	98167	+	3166	GO:0005634;GO:0003677;GO:0006355	-	virNOG05240	K	sp|Q9SAK5|APL_ARATH Myb family transcription factor APL OS=Arabidopsis thaliana GN=APL PE=1 SV=2	gi|1027856380|ref|NP_001312946.1| myb family transcription factor APL-like [Nicotiana tabacum] gi|698557833|ref|XP_009771133.1| PREDICTED: myb family transcription factor APL isoform X1 [Nicotiana sylvestris] gi|425872930|gb|AFY06669.1| myb family transcription factor APL [Nicotiana tabacum]
gene11861	0.189112	0.35491	0.577939	-0.0587045	0.803337	0.923679	-0.00257394	1	1	NW_015818474.1	31	1071	-	1040	-	-	virNOG04372	O	-	gi|1025301948|ref|XP_016499641.1| PREDICTED: uncharacterized protein LOC107818206, partial [Nicotiana tabacum]
gene11862	0.0975181	0.0742793	0.2056	0.222177	0.0328471	0.144269	-0.00726722	0.933387	0.97358	NW_015818477.1	62540	71781	+	9241	GO:0005783;GO:0000407;GO:0016021;GO:0010506;GO:0007030;GO:0006887;GO:0007029	-	virNOG05380	S	sp|Q5XF36|KMS1_ARATH Vacuole membrane protein KMS1 OS=Arabidopsis thaliana GN=KMS1 PE=1 SV=1	gi|697110777|ref|XP_009609258.1| PREDICTED: vacuole membrane protein 1-like [Nicotiana tomentosiformis] gi|1025301952|ref|XP_016499642.1| PREDICTED: vacuole membrane protein KMS1-like [Nicotiana tabacum]
gene11863	0.0606919	0.349874	0.572558	0.324815	0.00172395	0.0167196	0.170525	0.0108027	0.0365546	NW_015818477.1	214427	221444	-	7017	-	-	virNOG03931	S	sp|Q94KE2|TIC_ARATH Protein TIME FOR COFFEE OS=Arabidopsis thaliana GN=TIC PE=1 SV=2	gi|1025301956|ref|XP_016499644.1| PREDICTED: protein TIME FOR COFFEE-like isoform X1 [Nicotiana tabacum]
gene11864	-0.0269983	0.569087	0.762599	0.146157	0.0972306	0.294349	-0.376505	4.89205e-12	1.72214e-10	NW_015818483.1	910	2902	+	1992	GO:0009535;GO:0009765;GO:0016021;GO:0016168;GO:0018298	K08907	virNOG05824	R	sp|P12360|CB11_SOLLC Chlorophyll a-b binding protein 6A, chloroplastic OS=Solanum lycopersicum GN=CAB6A PE=2 SV=1	gi|1025301968|ref|XP_016499647.1| PREDICTED: chlorophyll a-b binding protein 6A, chloroplastic [Nicotiana tabacum]
gene11865	-0.0878189	0.134329	0.308876	-0.163719	0.10747	0.312845	0.17353	0.0263148	0.0746523	NW_015818486.1	332	4003	+	3671	-	-	virNOG01282;NOG108081;COG1226	P	sp|O65272|KEA2_ARATH K(+) efflux antiporter 2, chloroplastic OS=Arabidopsis thaliana GN=KEA2 PE=1 SV=2	gi|1025301972|ref|XP_016499648.1| PREDICTED: K(+) efflux antiporter 2, chloroplastic-like, partial [Nicotiana tabacum]
gene11866	-0.190141	0.00101684	0.00730005	-0.00438954	0.962228	0.997238	-0.195706	0.00543075	0.0208566	NW_015818488.1	5048	10640	+	5592	-	-	virNOG05300	S	-	gi|1025301976|ref|XP_016499649.1| PREDICTED: uncharacterized protein LOC107818211 [Nicotiana tabacum]
gene1187	-0.0298088	0.928059	0.983197	-0.036935	0.954042	0.993553	0.292248	0.207684	0.359452	NW_015789987.1	17953	19215	-	1262	-	-	-	-	-	-
gene11870	-0.20757	0.00742241	0.0367482	0.134856	0.265831	0.526676	-0.200964	0.092419	0.1977	NW_015818498.1	10544	16794	-	6250	GO:0006355;GO:0043565;GO:0003700	-	NOG123166;virNOG10922	SK	sp|Q99090|CPRF2_PETCR Light-inducible protein CPRF2 OS=Petroselinum crispum GN=CPRF2 PE=2 SV=2	gi|697113098|ref|XP_009610430.1| PREDICTED: light-inducible protein CPRF2 [Nicotiana tomentosiformis]
gene11871	-0.220291	0.0687444	0.194778	-0.194808	0.0824721	0.265295	0.0418357	0.682962	0.807497	NW_015818501.1	16443	24801	-	8358	-	K16546	virNOG02172	S	sp|Q9FQ25|TON1A_ARATH Protein TONNEAU 1a OS=Arabidopsis thaliana GN=TON1A PE=1 SV=1	gi|698521973|ref|XP_009757798.1| PREDICTED: protein TONNEAU 1a-like [Nicotiana sylvestris] gi|1025302006|ref|XP_016499656.1| PREDICTED: protein TONNEAU 1a-like [Nicotiana tabacum]
gene11873	0.118857	0.339596	0.562588	0.0902345	0.563276	0.781954	-0.00652312	1	1	NW_015818520.1	3397	7875	-	4478	GO:0005615;GO:0006508;GO:0008270;GO:0004181;GO:0016021	-	virNOG00941	R	sp|P21961|CBPA3_RAT Mast cell carboxypeptidase A (Fragment) OS=Rattus norvegicus GN=Cpa3 PE=1 SV=2	gi|697159434|ref|XP_009588475.1| PREDICTED: mast cell carboxypeptidase A [Nicotiana tomentosiformis] gi|1025302017|ref|XP_016499659.1| PREDICTED: mast cell carboxypeptidase A-like [Nicotiana tabacum]
gene11877	-0.0439828	0.659761	0.827722	0.0269245	0.842334	0.944452	0.00482507	0.977199	0.999212	NW_015818530.1	13142	23103	+	9961	-	-	virNOG24684	R	sp|Q6YW64|DRB4_ORYSJ Double-stranded RNA-binding protein 4 OS=Oryza sativa subsp. japonica GN=DRB4 PE=2 SV=1	gi|698515503|ref|XP_009802628.1| PREDICTED: double-stranded RNA-binding protein 3-like [Nicotiana sylvestris] gi|1025302029|ref|XP_016499663.1| PREDICTED: double-stranded RNA-binding protein 3-like [Nicotiana tabacum]
gene11884	-0.238991	0.00660087	0.0334816	-0.0854122	0.410342	0.666698	-0.184629	0.0174072	0.0537859	NW_015818556.1	25242	28182	+	2940	GO:0008276;GO:0006479;GO:0003676	K02493	virNOG06056	R	sp|Q7NJS7|PRMC_GLOVI Release factor glutamine methyltransferase OS=Gloeobacter violaceus (strain PCC 7421) GN=prmC PE=3 SV=1	gi|698575576|ref|XP_009775973.1| PREDICTED: hemK methyltransferase family member 1 [Nicotiana sylvestris] gi|1025302065|ref|XP_016499671.1| PREDICTED: release factor glutamine methyltransferase-like [Nicotiana tabacum]
gene11885	0.0883601	0.414712	0.634185	0.186054	0.215031	0.467581	0.266894	0.00501294	0.0194795	NW_015818556.1	28619	37187	-	8568	-	K09534	virNOG11510	O	sp|Q6Y2X3|DJC14_HUMAN DnaJ homolog subfamily C member 14 OS=Homo sapiens GN=DNAJC14 PE=2 SV=2	gi|1025302069|ref|XP_016499672.1| PREDICTED: uncharacterized protein LOC107818232 [Nicotiana tabacum]
gene11894	0.12608	0.298517	0.518652	0.48089	0.00231782	0.0211021	0.109468	0.395532	0.563763	NW_015818572.1	5739	12974	+	7235	-	K00679	virNOG02025	I	sp|Q9FNA9|PDAT1_ARATH Phospholipid:diacylglycerol acyltransferase 1 OS=Arabidopsis thaliana GN=PDAT1 PE=2 SV=1	gi|1025302106|ref|XP_016499682.1| PREDICTED: phospholipid:diacylglycerol acyltransferase 1-like [Nicotiana tabacum] gi|1025302110|ref|XP_016499683.1| PREDICTED: phospholipid:diacylglycerol acyltransferase 1-like [Nicotiana tabacum]
gene11895	0.260078	0.000541537	0.00430223	-0.305802	0.00747351	0.0510156	-0.639321	5.7371e-09	1.15821e-07	NW_015818578.1	15609	19224	+	3615	-	-	virNOG12302	S	-	gi|698479007|ref|XP_009786623.1| PREDICTED: uncharacterized protein LOC104234713 [Nicotiana sylvestris] gi|698479009|ref|XP_009786625.1| PREDICTED: uncharacterized protein LOC104234713 [Nicotiana sylvestris] gi|698479011|ref|XP_009786626.1| PREDICTED: uncharacterized protein LOC104234713 [Nicotiana sylvestris] gi|1025341737|ref|XP_016508423.1| PREDICTED: uncharacterized protein LOC107826007 [Nico…
gene11896	0.102104	0.237973	0.449421	0.147085	0.422988	0.677571	0.411617	1.65301e-06	1.90719e-05	NW_015818578.1	21688	38815	-	17127	-	-	virNOG01018	S	-	gi|1025302133|ref|XP_016499690.1| PREDICTED: uncharacterized protein LOC107818245 isoform X5 [Nicotiana tabacum]
gene11898	0.155773	0.108717	0.267649	0.0141551	0.945065	0.989735	0.588847	3.00729e-05	0.000250101	NW_015818602.1	117121	124768	-	7647	-	K08869	COG1680;virNOG01447	RV	sp|Q9SZH4|PEP_ARATH RNA-binding KH domain-containing protein PEPPER OS=Arabidopsis thaliana GN=PEP PE=1 SV=1	gi|697156398|ref|XP_009586951.1| PREDICTED: uncharacterized protein LOC104084719 isoform X2 [Nicotiana tomentosiformis] gi|1025302216|ref|XP_016499713.1| PREDICTED: uncharacterized protein LOC107818248 isoform X4 [Nicotiana tabacum]
gene11899	0.0156419	0.967274	1	-0.126785	0.528594	0.757175	0.13139	0.412584	0.58	NW_015818602.1	162732	165279	+	2547	-	-	virNOG03968	R	sp|Q8L6Y3|PP396_ARATH Pentatricopeptide repeat-containing protein At5g24830 OS=Arabidopsis thaliana GN=At5g24830 PE=2 SV=1	gi|697115553|ref|XP_009611688.1| PREDICTED: pentatricopeptide repeat-containing protein At5g24830 [Nicotiana tomentosiformis] gi|1025302238|ref|XP_016499717.1| PREDICTED: pentatricopeptide repeat-containing protein At5g24830-like [Nicotiana tabacum]
gene11905	-0.518298	1.53728e-05	0.000200795	-0.13445	0.673263	0.850531	-0.222392	0.71765	0.83147	NW_015818629.1	21073	21656	-	583	-	K14488	virNOG21620;virNOG23111	S	sp|O65695|SAU50_ARATH Auxin-responsive protein SAUR50 OS=Arabidopsis thaliana GN=SAUR50 PE=1 SV=1	gi|1025302266|ref|XP_016499726.1| PREDICTED: auxin-induced protein 15A-like [Nicotiana tabacum]
gene11906	0.0621172	0.616596	0.797748	-0.178264	0.369197	0.631936	0.0473057	0.822169	0.902357	NW_015818629.1	28683	32472	-	3789	-	-	virNOG11496	R	sp|Q9CAA8|PP108_ARATH Putative pentatricopeptide repeat-containing protein At1g68930 OS=Arabidopsis thaliana GN=PCMP-H22 PE=3 SV=1	gi|1025302262|ref|XP_016499725.1| PREDICTED: putative pentatricopeptide repeat-containing protein At1g68930 [Nicotiana tabacum]
gene11907	0.340275	0.0232769	0.0882746	0.275422	0.165407	0.403536	0.266056	0.140869	0.271261	NW_015818635.1	15008	16005	+	997	GO:0016021	-	virNOG21224	S	-	gi|697105725|ref|XP_009606686.1| PREDICTED: uncharacterized protein LOC104100992 [Nicotiana tomentosiformis] gi|1025302274|ref|XP_016499728.1| PREDICTED: uncharacterized protein LOC107818259 [Nicotiana tabacum]
gene11908	-0.0945051	0.205396	0.407887	-0.0104609	0.917368	0.978238	-0.0170843	0.790931	0.881671	NW_015818635.1	19043	23962	-	4919	-	-	virNOG09047	R	sp|F4IYM4|DEX1_ARATH Protein DEFECTIVE IN EXINE FORMATION 1 OS=Arabidopsis thaliana GN=DEX1 PE=2 SV=1	gi|697105723|ref|XP_009606685.1| PREDICTED: uncharacterized protein LOC104100991 [Nicotiana tomentosiformis] gi|1025302278|ref|XP_016499730.1| PREDICTED: protein DEFECTIVE IN EXINE FORMATION 1-like isoform X1 [Nicotiana tabacum]
gene11909	0.0684735	0.39094	0.611913	0.233721	0.0574876	0.209885	0.236234	0.00127423	0.00625239	NW_015818635.1	66248	88021	-	21773	-	K13917	virNOG04506	A	sp|O55236|MCE1_MOUSE mRNA-capping enzyme OS=Mus musculus GN=Rngtt PE=1 SV=1	gi|1025302286|ref|XP_016499732.1| PREDICTED: mRNA-capping enzyme-like isoform X1 [Nicotiana tabacum] gi|1025302290|ref|XP_016499733.1| PREDICTED: mRNA-capping enzyme-like isoform X1 [Nicotiana tabacum]
gene11911	0.104525	0.554735	0.751185	-0.736966	0.0126868	0.0749637	-0.00931776	1	1	NW_015818636.1	3843	5855	+	2012	-	-	virNOG24141	S	-	gi|697106447|ref|XP_009607059.1| PREDICTED: uncharacterized protein LOC104101326 [Nicotiana tomentosiformis] gi|1025302298|ref|XP_016499735.1| PREDICTED: uncharacterized protein LOC107818262 [Nicotiana tabacum]
gene11913	-0.145113	0.12077	0.287695	0.113883	0.37361	0.635863	-0.109506	0.392426	0.561195	NW_015818636.1	30232	40751	-	10519	-	K14962	virNOG06914	A	sp|Q9LYK6|APRF1_ARATH Protein ANTHESIS POMOTING FACTOR 1 OS=Arabidopsis thaliana GN=APRF1 PE=2 SV=1	gi|697106443|ref|XP_009607057.1| PREDICTED: WD repeat-containing protein 82 isoform X1 [Nicotiana tomentosiformis] gi|1025302302|ref|XP_016499736.1| PREDICTED: WD repeat-containing protein 82 [Nicotiana tabacum]
gene11917	-0.163824	0.0013886	0.00943981	-0.299075	0.000395103	0.00526225	-0.193868	0.00304887	0.0129997	NW_015818695.1	20653	22714	+	2061	GO:0005874;GO:0007017;GO:0005525;GO:0005200;GO:0005737;GO:0003924	K07375	virNOG01709	Z	sp|Q8H7U1|TBB2_ORYSJ Tubulin beta-2 chain OS=Oryza sativa subsp. japonica GN=TUBB2 PE=2 SV=1	gi|567858482|ref|XP_006421924.1| hypothetical protein CICLE_v10004755mg [Citrus clementina] gi|557523797|gb|ESR35164.1| hypothetical protein CICLE_v10004755mg [Citrus clementina]
gene11920	0.0593308	0.648521	0.820649	0.221227	0.0749188	0.248756	0.107998	0.232307	0.389506	NW_015818710.1	12021	19494	+	7473	-	K11293	virNOG02820	DK	sp|Q652L2|HIRA_ORYSJ Protein HIRA OS=Oryza sativa subsp. japonica GN=Os09g0567700 PE=2 SV=1	gi|697115229|ref|XP_009611541.1| PREDICTED: protein HIRA isoform X1 [Nicotiana tomentosiformis]
gene11934	0.0463078	0.896364	0.967966	0.224444	0.0837549	0.267796	-0.139011	0.264552	0.427373	NW_015818755.1	16615	18059	-	1444	-	-	virNOG10549	S	-	gi|1025302398|ref|XP_016499757.1| PREDICTED: uncharacterized protein LOC107818287 [Nicotiana tabacum]
gene11935	0.168302	0.111569	0.272434	0.00457578	0.97406	1	-0.145806	0.12801	0.252345	NW_015818765.1	403	8641	-	8238	-	K14845	virNOG08888	L	sp|Q8RY73|DXO_ARATH Decapping nuclease DXO homolog, chloroplastic OS=Arabidopsis thaliana GN=At4g17620 PE=1 SV=1	gi|697171852|ref|XP_009594860.1| PREDICTED: decapping nuclease DXO homolog, chloroplastic [Nicotiana tomentosiformis] gi|1025302401|ref|XP_016499758.1| PREDICTED: decapping nuclease DXO homolog, chloroplastic-like [Nicotiana tabacum]
gene11938	-0.228654	1.00799e-06	1.75994e-05	-0.00359389	0.969082	0.999845	-0.110093	0.0733632	0.166045	NW_015818772.1	14031	20851	-	6820	-	K00162	virNOG02334	C	sp|O64688|ODPB3_ARATH Pyruvate dehydrogenase E1 component subunit beta-3, chloroplastic OS=Arabidopsis thaliana GN=E1-BETA-2 PE=2 SV=1	gi|698478114|ref|XP_009786236.1| PREDICTED: pyruvate dehydrogenase E1 component subunit beta-3, chloroplastic-like [Nicotiana sylvestris] gi|1025302413|ref|XP_016499762.1| PREDICTED: pyruvate dehydrogenase E1 component subunit beta-3, chloroplastic-like [Nicotiana tabacum]
gene11939	0.239955	2.16766e-05	0.000270977	0.129792	0.183966	0.428666	0.053924	0.407867	0.575502	NW_015818777.1	22101	28922	+	6821	GO:0006886;GO:0005774;GO:0061025;GO:0035494;GO:0005483;GO:0031201;GO:0019905	K15296	virNOG08764	U	sp|Q9M5P8|SNAA_SOLTU Alpha-soluble NSF attachment protein OS=Solanum tuberosum PE=2 SV=1	gi|698506245|ref|XP_009798526.1| PREDICTED: alpha-soluble NSF attachment protein [Nicotiana sylvestris] gi|1025302417|ref|XP_016499763.1| PREDICTED: alpha-soluble NSF attachment protein isoform X1 [Nicotiana tabacum]
gene11942	0.0932658	0.308481	0.529245	0.369458	0.00162371	0.0160134	0.263616	0.00659555	0.0245018	NW_015818789.1	10752	16783	+	6031	-	-	virNOG10991	S	-	gi|1025302435|ref|XP_016499768.1| PREDICTED: uncharacterized protein LOC107818296 [Nicotiana tabacum]
gene11945	-0.287954	0.00203032	0.0128497	-0.283527	0.0518486	0.196757	0.507075	3.0816e-09	6.55514e-08	NW_015818790.1	6785	11874	-	5089	GO:0016021	-	virNOG04603	S	sp|Q9FZ45|Y1686_ARATH Uncharacterized membrane protein At1g16860 OS=Arabidopsis thaliana GN=At1g16860 PE=1 SV=1	gi|698518186|ref|XP_009803973.1| PREDICTED: uncharacterized membrane protein At1g16860-like [Nicotiana sylvestris] gi|698518188|ref|XP_009803974.1| PREDICTED: uncharacterized membrane protein At1g16860-like [Nicotiana sylvestris] gi|698518190|ref|XP_009803975.1| PREDICTED: uncharacterized membrane protein At1g16860-like [Nicotiana sylvestris] gi|698518192|ref|XP_009803976.1| PREDICTED: uncharacte…
gene11946	0.153971	0.608768	0.792128	-0.175143	0.496962	0.734781	0.211066	0.291295	0.45751	NW_015818794.1	9065	11470	+	2405	-	-	virNOG04842	S	-	gi|1025100260|ref|XP_016458854.1| PREDICTED: uncharacterized protein LOC107782483, partial [Nicotiana tabacum]
gene11947	-0.146575	0.330429	0.552046	-0.0537587	0.788815	0.915858	-0.169802	0.307088	0.475112	NW_015818798.1	418	2169	+	1751	GO:0000470;GO:0000460;GO:0005730;GO:0030687	K14842	virNOG07593	R	sp|Q54GN8|NSA2_DICDI Ribosome biogenesis protein NSA2 homolog OS=Dictyostelium discoideum GN=nsa2 PE=3 SV=1	gi|1025302468|ref|XP_016499775.1| PREDICTED: ribosome biogenesis protein NSA2 homolog [Nicotiana tabacum]
gene1195	-0.162887	0.0355298	0.120714	-0.409794	2.07456e-05	0.000467025	-0.407506	5.37518e-07	6.87933e-06	NW_015790014.1	9167	14321	+	5154	GO:0005840;GO:0006412;GO:0003735	K02929	virNOG19170;COG1631	J	sp|Q96499|RL44_GOSHI 60S ribosomal protein L44 OS=Gossypium hirsutum GN=RPL44 PE=3 SV=3	gi|698549336|ref|XP_009768617.1| PREDICTED: 60S ribosomal protein L44-like [Nicotiana sylvestris]
gene11951	-0.308723	0.000111132	0.00111543	-0.299618	0.00551653	0.0407044	0.16671	0.102695	0.214409	NW_015818801.1	1391	5932	+	4541	GO:0004674;GO:0005524;GO:0016021;GO:0006468	-	virNOG06579	T	sp|Q0V7T5|Y1864_ARATH Probable receptor-like protein kinase At1g80640 OS=Arabidopsis thaliana GN=At1g80640 PE=2 SV=1	gi|698535639|ref|XP_009764253.1| PREDICTED: probable receptor-like protein kinase At1g80640 [Nicotiana sylvestris]
gene11956	0.551273	0.0191452	0.0763238	0.29716	0.394886	0.652807	0.17721	0.492278	0.653747	NW_015818817.1	1026	3857	-	2831	-	-	virNOG05134	R	sp|Q54Q92|LMD2A_DICDI LMBR1 domain-containing protein 2 homolog A OS=Dictyostelium discoideum GN=DDB_G0284019 PE=3 SV=1	gi|1025302522|ref|XP_016499789.1| PREDICTED: LMBR1 domain-containing protein 2 homolog A-like [Nicotiana tabacum]
gene11957	-0.0679818	0.241772	0.454295	-0.0536839	0.600018	0.806294	0.0589051	0.372231	0.54151	NW_015818817.1	13749	15918	+	2169	GO:0003677;GO:0005634;GO:0046982;GO:0000786	K11253	COG2036;virNOG17611	B	sp|Q71H73|H33_VITVI Histone H3.3 OS=Vitis vinifera PE=2 SV=3	gi|296083584|emb|CBI23573.3| unnamed protein product [Vitis vinifera]
gene11960	0.501167	0.00408251	0.0227613	0.221451	0.113803	0.323689	-0.629922	7.2926e-05	0.000536028	NW_015818817.1	25526	27268	-	1742	GO:0019904	K06630	COG5040;virNOG10398	OT	sp|O49998|1433F_TOBAC 14-3-3-like protein F OS=Nicotiana tabacum PE=2 SV=1	gi|1027857070|ref|NP_001312948.1| 14-3-3-like protein F [Nicotiana tabacum] gi|44917155|dbj|BAD12178.1| 14-3-3 f-1 protein [Nicotiana tabacum]
gene11962	-0.110003	0.320467	0.541601	0.0389551	0.792492	0.917627	-0.283379	0.0115135	0.0384423	NW_015818832.1	5627	12491	+	6864	-	K17681	virNOG02851	O	sp|Q20748|ATAD3_CAEEL ATPase family AAA domain-containing protein 3 OS=Caenorhabditis elegans GN=atad-3 PE=1 SV=2	gi|1025302542|ref|XP_016499795.1| PREDICTED: ATPase family AAA domain-containing protein 3C-like [Nicotiana tabacum]
gene11963	-0.0124601	0.960982	1	0.167266	0.511139	0.744341	0.0863178	0.693603	0.814447	NW_015818835.1	9377	11620	+	2243	-	-	virNOG19161;virNOG20694	RL	sp|Q700D9|MYBF_ARATH Putative Myb family transcription factor At1g14600 OS=Arabidopsis thaliana GN=At1g14600 PE=2 SV=2	gi|1025302546|ref|XP_016499796.1| PREDICTED: uncharacterized protein LOC107818319 [Nicotiana tabacum]
gene11964	0.144879	0.418757	0.637784	0.121015	0.313865	0.577834	-0.15964	0.206918	0.358689	NW_015818840.1	52175	57733	+	5558	GO:0005739;GO:0055114;GO:0016624	K00166	virNOG07319	C	sp|Q84JL2|ODBA2_ARATH 2-oxoisovalerate dehydrogenase subunit alpha 2, mitochondrial OS=Arabidopsis thaliana GN=At5g09300 PE=1 SV=1	gi|698511458|ref|XP_009800822.1| PREDICTED: 2-oxoisovalerate dehydrogenase subunit alpha 2, mitochondrial [Nicotiana sylvestris] gi|1025302550|ref|XP_016499798.1| PREDICTED: 2-oxoisovalerate dehydrogenase subunit alpha 2, mitochondrial-like [Nicotiana tabacum]
gene11965	-0.103658	0.196481	0.395946	-0.141176	0.225749	0.48039	-0.17936	0.0381586	0.0999919	NW_015818840.1	64819	75499	-	10680	-	K15422	virNOG02203	FP	sp|Q42546|DPNP1_ARATH SAL1 phosphatase OS=Arabidopsis thaliana GN=SAL1 PE=1 SV=1	gi|1025302554|ref|XP_016499799.1| PREDICTED: SAL1 phosphatase-like [Nicotiana tabacum]
gene11966	0.401933	0.095737	0.245125	0.145673	0.368962	0.631744	0.151267	0.375287	0.544265	NW_015818844.1	3606	4592	-	986	-	-	virNOG24141	S	-	gi|1025302558|ref|XP_016499800.1| PREDICTED: uncharacterized protein LOC107818322 [Nicotiana tabacum]
gene11969	-0.0632257	0.650873	0.822245	-0.113623	0.391635	0.650144	0.192997	0.0576656	0.137834	NW_015818851.1	15593	21721	-	6128	-	K02206	virNOG08933	D	sp|Q38772|CDC2A_ANTMA Cell division control protein 2 homolog A OS=Antirrhinum majus GN=CDC2A PE=2 SV=2	gi|698482523|ref|XP_009788174.1| PREDICTED: cell division control protein 2 homolog A-like [Nicotiana sylvestris] gi|698482526|ref|XP_009788175.1| PREDICTED: cell division control protein 2 homolog A-like [Nicotiana sylvestris] gi|1025302566|ref|XP_016499802.1| PREDICTED: cell division control protein 2 homolog A-like [Nicotiana tabacum] gi|1025302570|ref|XP_016499803.1| PREDICTED: cell division …
gene11971	0.0700412	0.618368	0.799115	0.40216	0.00149282	0.0150691	0.0159337	0.874691	0.93736	NW_015818867.1	1558	6293	-	4735	-	K03695	virNOG09965	O	sp|Q8VYJ7|CLPB4_ARATH Chaperone protein ClpB4, mitochondrial OS=Arabidopsis thaliana GN=CLPB4 PE=2 SV=1	gi|1025302581|ref|XP_016499805.1| PREDICTED: chaperone protein ClpB4, mitochondrial-like [Nicotiana tabacum]
gene11972	0.351272	2.5928e-15	1.64534e-13	0.362848	3.98933e-05	0.000805922	0.0272556	0.646725	0.780422	NW_015818873.1	6995	10448	-	3453	-	-	virNOG05046	T	sp|Q9SI52|P4KG7_ARATH Phosphatidylinositol 4-kinase gamma 7 OS=Arabidopsis thaliana GN=PI4KG7 PE=1 SV=2	gi|1025302585|ref|XP_016499807.1| PREDICTED: phosphatidylinositol 4-kinase gamma 7-like [Nicotiana tabacum]
[truncated: 29,975 more rows]
