# Supplementary material for: Exogenous 1′,4′-trans-Diol-ABA Induces Stress Tolerance by Affecting the Level of Gene Expression in Tobacco (Nicotiana tabacum L.)
Source: Int J Mol Sci. 2021 Mar 4;22(5):2555. doi: 10.3390/ijms22052555 (PMC7961390; doi:10.3390/ijms22052555)
Supplement: Supplementary file 1 [file ijms-22-02555-s001.zip › ijms-1085705-supplementary/Table S3.xlsx]

## Sheet: Sheet1
Table S3 Significant GO-term enrichment of 12h DEGs
GO ID	GO Term	Ontology	GeneRatio	BgRatio	Pvalue	FDR	geneID
GO:0005618	cell wall	CC	35	298	5.96511e-14	3.90715e-12	LOC107761590;LOC107762311;LOC107763397;LOC107765424;LOC107768532;LOC107771705;LOC107772798;LOC107773727;LOC107779371;LOC107781973;LOC107786882;LOC107794227;LOC107794830;LOC107795678;LOC107803188;LOC107804813;LOC107805329;LOC107806312;LOC107806690;LOC107808265;LOC107808676;LOC107809422;LOC107810681;LOC107810773;LOC107811418;LOC107813114;LOC107814491;LOC107818570;LOC107819631;LOC107822960;LOC107823…
GO:0030312	external encapsulating structure	CC	35	298	5.96511e-14	3.90715e-12	LOC107761590;LOC107762311;LOC107763397;LOC107765424;LOC107768532;LOC107771705;LOC107772798;LOC107773727;LOC107779371;LOC107781973;LOC107786882;LOC107794227;LOC107794830;LOC107795678;LOC107803188;LOC107804813;LOC107805329;LOC107806312;LOC107806690;LOC107808265;LOC107808676;LOC107809422;LOC107810681;LOC107810773;LOC107811418;LOC107813114;LOC107814491;LOC107818570;LOC107819631;LOC107822960;LOC107823…
GO:0009505	plant-type cell wall	CC	16	103	8.8053e-09	3.84498e-07	LOC107761590;LOC107772798;LOC107773727;LOC107779371;LOC107781973;LOC107794830;LOC107795678;LOC107805329;LOC107806690;LOC107810773;LOC107813114;LOC107814491;LOC107822960;LOC107823752;LOC107828335;LOC107828581
GO:0005506	iron ion binding	MF	36	406	1.31753e-08	5.53364e-06	LOC107759261;LOC107760973;LOC107763191;LOC107767065;LOC107772584;LOC107773493;LOC107774026;LOC107775797;LOC107777210;LOC107777270;LOC107786217;LOC107788281;LOC107792854;LOC107793096;LOC107794305;LOC107794387;LOC107795237;LOC107795677;LOC107799952;LOC107800074;LOC107801191;LOC107805602;LOC107810004;LOC107810416;LOC107814513;LOC107814657;LOC107815711;LOC107815712;LOC107819245;LOC107819388;LOC107820…
GO:0016491	oxidoreductase activity	MF	95	1807	9.56017e-08	2.00764e-05	LOC107759261;LOC107759912;LOC107759913;LOC107760728;LOC107760973;LOC107761211;LOC107763191;LOC107764230;LOC107767065;LOC107767418;LOC107767921;LOC107768720;LOC107769898;LOC107770799;LOC107770851;LOC107770893;LOC107771567;LOC107772411;LOC107772546;LOC107772584;LOC107773493;LOC107774026;LOC107775797;LOC107777210;LOC107777270;LOC107777769;LOC107779989;LOC107780127;LOC107781126;LOC107781761;LOC107781…
GO:0005576	extracellular region	CC	33	461	1.31308e-07	4.30033e-06	LOC107762311;LOC107763397;LOC107765424;LOC107768378;LOC107768532;LOC107770478;LOC107771705;LOC107772589;LOC107773113;LOC107773727;LOC107786882;LOC107794227;LOC107794480;LOC107794830;LOC107796101;LOC107797850;LOC107803188;LOC107804632;LOC107804813;LOC107805329;LOC107806312;LOC107806690;LOC107808265;LOC107808676;LOC107810681;LOC107811418;LOC107815943;LOC107818570;LOC107819631;LOC107822960;LOC107825…
GO:0016705	oxidoreductase activity, acting on paired donors, with incorporation or reduction of molecular oxygen	MF	31	373	5.77444e-07	8.08422e-05	LOC107759261;LOC107760973;LOC107767065;LOC107770893;LOC107773493;LOC107774026;LOC107777210;LOC107786217;LOC107786526;LOC107788281;LOC107792854;LOC107793096;LOC107794305;LOC107794387;LOC107795237;LOC107795677;LOC107800074;LOC107801191;LOC107806462;LOC107810004;LOC107814513;LOC107814657;LOC107815711;LOC107815712;LOC107816988;LOC107819245;LOC107819388;LOC107820314;LOC107822970;LOC107825018;LOC107825…
GO:0045486	naringenin 3-dioxygenase activity	MF	4	4	8.96973e-07	9.41822e-05	LOC107770893;LOC107794305;LOC107806462;LOC107814657
GO:0055114	oxidation-reduction process	BP	100	1910	1.17268e-06	0.00103313	LOC107759261;LOC107759912;LOC107759913;LOC107760728;LOC107760973;LOC107761211;LOC107763191;LOC107764230;LOC107767065;LOC107767418;LOC107767921;LOC107768720;LOC107769898;LOC107770799;LOC107770851;LOC107770893;LOC107771464;LOC107771567;LOC107772411;LOC107772546;LOC107772584;LOC107773493;LOC107774026;LOC107775797;LOC107777210;LOC107777270;LOC107777769;LOC107778208;LOC107779989;LOC107780127;LOC107781…
GO:0071944	cell periphery	CC	56	1150	2.90585e-06	7.61333e-05	LOC107759299;LOC107761590;LOC107762311;LOC107763293;LOC107763397;LOC107764180;LOC107764202;LOC107765424;LOC107768532;LOC107768926;LOC107771705;LOC107772798;LOC107773727;LOC107774566;LOC107778550;LOC107779371;LOC107781973;LOC107785512;LOC107786565;LOC107786630;LOC107786882;LOC107787066;LOC107794227;LOC107794830;LOC107795678;LOC107798057;LOC107798168;LOC107799443;LOC107799534;LOC107802334;LOC107803…
GO:0004190	aspartic-type endopeptidase activity	MF	14	107	5.17598e-06	0.000362318	LOC107774894;LOC107779371;LOC107782066;LOC107798753;LOC107798880;LOC107806163;LOC107807180;LOC107808002;LOC107810268;LOC107813114;LOC107818598;LOC107824702;LOC107828581;LOC107832722
GO:0070001	aspartic-type peptidase activity	MF	14	107	5.17598e-06	0.000362318	LOC107774894;LOC107779371;LOC107782066;LOC107798753;LOC107798880;LOC107806163;LOC107807180;LOC107808002;LOC107810268;LOC107813114;LOC107818598;LOC107824702;LOC107828581;LOC107832722
GO:0016630	protochlorophyllide reductase activity	MF	4	6	1.2804e-05	0.000768237	LOC107787316;LOC107793976;LOC107795891;LOC107820326
GO:0004497	monooxygenase activity	MF	26	335	1.60936e-05	0.000844916	LOC107759261;LOC107760973;LOC107767065;LOC107773493;LOC107774026;LOC107777210;LOC107786217;LOC107788281;LOC107792854;LOC107793096;LOC107794387;LOC107795237;LOC107795677;LOC107800074;LOC107801191;LOC107810004;LOC107814513;LOC107815711;LOC107815712;LOC107816988;LOC107819245;LOC107819388;LOC107820314;LOC107822970;LOC107825018;LOC107825477
GO:0046906	tetrapyrrole binding	MF	34	516	2.74852e-05	0.00117006	LOC107759261;LOC107760973;LOC107767065;LOC107773487;LOC107773493;LOC107774026;LOC107777210;LOC107782353;LOC107786217;LOC107788281;LOC107790955;LOC107792582;LOC107792854;LOC107793096;LOC107794387;LOC107794830;LOC107795237;LOC107795677;LOC107800074;LOC107801191;LOC107803548;LOC107804632;LOC107810004;LOC107810529;LOC107812972;LOC107814513;LOC107815711;LOC107815712;LOC107819245;LOC107819388;LOC107820…
GO:0020037	heme binding	MF	31	452	2.92321e-05	0.00117006	LOC107759261;LOC107760973;LOC107767065;LOC107773493;LOC107774026;LOC107777210;LOC107782353;LOC107786217;LOC107788281;LOC107792582;LOC107792854;LOC107793096;LOC107794387;LOC107794830;LOC107795237;LOC107795677;LOC107800074;LOC107801191;LOC107803548;LOC107804632;LOC107810004;LOC107812972;LOC107814513;LOC107815711;LOC107815712;LOC107819245;LOC107819388;LOC107820314;LOC107822970;LOC107825018;LOC107825…
GO:0031418	L-ascorbic acid binding	MF	6	21	3.06443e-05	0.00117006	LOC107759913;LOC107770893;LOC107781126;LOC107794305;LOC107806462;LOC107814657
GO:0003824	catalytic activity	MF	310	8716	4.69172e-05	0.0016421	LOC107759261;LOC107759299;LOC107759462;LOC107759912;LOC107759913;LOC107759974;LOC107760209;LOC107760728;LOC107760760;LOC107760973;LOC107761147;LOC107761211;LOC107761253;LOC107761590;LOC107762311;LOC107763169;LOC107763191;LOC107763290;LOC107763397;LOC107763465;LOC107763874;LOC107764026;LOC107764059;LOC107764060;LOC107764202;LOC107764230;LOC107766502;LOC107766769;LOC107767065;LOC107767418;LOC107767…
GO:0048046	apoplast	CC	12	123	8.49338e-05	0.00185439	LOC107762311;LOC107763397;LOC107772589;LOC107773113;LOC107773727;LOC107786882;LOC107794227;LOC107806690;LOC107810681;LOC107819631;LOC107822960;LOC107832337
GO:0048029	monosaccharide binding	MF	7	36	9.8054e-05	0.00299596	LOC107759913;LOC107770893;LOC107781126;LOC107794305;LOC107806462;LOC107810082;LOC107814657
GO:0016706	oxidoreductase activity, acting on paired donors, with incorporation or reduction of molecular oxygen, 2-oxoglutarate as one donor, and incorporation of one atom each of oxygen into both donors	MF	4	9	9.98654e-05	0.00299596	LOC107770893;LOC107794305;LOC107806462;LOC107814657
GO:0016872	intramolecular lyase activity	MF	5	17	0.000124847	0.00349573	LOC107766502;LOC107770091;LOC107779699;LOC107795866;LOC107810515
GO:0004066	asparagine synthase (glutamine-hydrolyzing) activity	MF	4	10	0.000162387	0.00426265	LOC107771538;LOC107790669;LOC107824684;LOC107830560
GO:0016798	hydrolase activity, acting on glycosyl bonds	MF	27	413	0.000209259	0.00505275	LOC107761253;LOC107762311;LOC107763290;LOC107763397;LOC107770733;LOC107772798;LOC107774012;LOC107781973;LOC107782964;LOC107786565;LOC107786882;LOC107794227;LOC107795678;LOC107797425;LOC107797464;LOC107803024;LOC107810681;LOC107810773;LOC107812595;LOC107819631;LOC107821397;LOC107821454;LOC107822960;LOC107825584;LOC107826279;LOC107828335;LOC107832337
GO:0006528	asparagine metabolic process	BP	4	10	0.000209898	0.0515244	LOC107771538;LOC107790669;LOC107824684;LOC107830560
GO:0006529	asparagine biosynthetic process	BP	4	10	0.000209898	0.0515244	LOC107771538;LOC107790669;LOC107824684;LOC107830560
GO:0004553	hydrolase activity, hydrolyzing O-glycosyl compounds	MF	25	370	0.000216546	0.00505275	LOC107761253;LOC107762311;LOC107763290;LOC107763397;LOC107770733;LOC107772798;LOC107774012;LOC107781973;LOC107782964;LOC107786565;LOC107786882;LOC107794227;LOC107795678;LOC107797425;LOC107797464;LOC107803024;LOC107810681;LOC107810773;LOC107812595;LOC107819631;LOC107821454;LOC107822960;LOC107825584;LOC107826279;LOC107832337
GO:0051213	dioxygenase activity	MF	11	99	0.000235268	0.00520067	LOC107767418;LOC107770851;LOC107770893;LOC107771567;LOC107772584;LOC107777270;LOC107791323;LOC107792582;LOC107794305;LOC107806462;LOC107814657
GO:0004170	dUTP diphosphatase activity	MF	3	5	0.000279092	0.00586094	LOC107759974;LOC107775275;LOC107824504
GO:0009813	flavonoid biosynthetic process	BP	9	66	0.000299138	0.0515244	LOC107767710;LOC107770091;LOC107770893;LOC107779699;LOC107780597;LOC107794305;LOC107806462;LOC107810515;LOC107814657
GO:0046080	dUTP metabolic process	BP	3	5	0.000339858	0.0515244	LOC107759974;LOC107775275;LOC107824504
GO:0044710	single-organism metabolic process	BP	167	4048	0.000382584	0.0515244	LOC107759261;LOC107759912;LOC107759913;LOC107759974;LOC107760728;LOC107760760;LOC107760973;LOC107761211;LOC107761649;LOC107763191;LOC107764026;LOC107764060;LOC107764230;LOC107766502;LOC107767065;LOC107767418;LOC107767710;LOC107767921;LOC107768565;LOC107768720;LOC107768926;LOC107769201;LOC107769252;LOC107769898;LOC107770543;LOC107770799;LOC107770851;LOC107770893;LOC107771086;LOC107771464;LOC107771…
GO:0016762	xyloglucan:xyloglucosyl transferase activity	MF	7	45	0.000419531	0.00839062	LOC107762311;LOC107763397;LOC107786882;LOC107794227;LOC107810681;LOC107819631;LOC107832337
GO:0009251	glucan catabolic process	BP	6	31	0.000456237	0.0515244	LOC107763290;LOC107774012;LOC107782964;LOC107797425;LOC107797464;LOC107812595
GO:0009812	flavonoid metabolic process	BP	9	70	0.000467872	0.0515244	LOC107767710;LOC107770091;LOC107770893;LOC107779699;LOC107780597;LOC107794305;LOC107806462;LOC107810515;LOC107814657
GO:0010333	terpene synthase activity	MF	6	34	0.000540427	0.00954416	LOC107760760;LOC107769201;LOC107778627;LOC107799408;LOC107821548;LOC107829287
GO:0045430	chalcone isomerase activity	MF	3	6	0.00054538	0.00954416	LOC107770091;LOC107779699;LOC107810515
GO:0047429	nucleoside-triphosphate diphosphatase activity	MF	3	6	0.00054538	0.00954416	LOC107759974;LOC107775275;LOC107824504
GO:0016879	ligase activity, forming carbon-nitrogen bonds	MF	10	93	0.000583474	0.00980237	LOC107771538;LOC107778530;LOC107789070;LOC107790669;LOC107790774;LOC107820653;LOC107824684;LOC107825623;LOC107825868;LOC107830560
GO:0009211	pyrimidine deoxyribonucleoside triphosphate metabolic process	BP	3	6	0.000663051	0.0584148	LOC107759974;LOC107775275;LOC107824504
GO:0009219	pyrimidine deoxyribonucleotide metabolic process	BP	3	6	0.000663051	0.0584148	LOC107759974;LOC107775275;LOC107824504
GO:0008810	cellulase activity	MF	5	24	0.000717334	0.0115568	LOC107763290;LOC107774012;LOC107797425;LOC107797464;LOC107812595
GO:0016838	carbon-oxygen lyase activity, acting on phosphates	MF	6	36	0.000742936	0.0115568	LOC107760760;LOC107769201;LOC107778627;LOC107799408;LOC107821548;LOC107829287
GO:0010411	xyloglucan metabolic process	BP	7	47	0.00081684	0.058661	LOC107762311;LOC107763397;LOC107786882;LOC107794227;LOC107810681;LOC107819631;LOC107832337
GO:0001872	(1->3)-beta-D-glucan binding	MF	2	2	0.000951064	0.0133149	LOC107772798;LOC107795678
GO:0008863	formate dehydrogenase (NAD+) activity	MF	2	2	0.000951064	0.0133149	LOC107786807;LOC107827290
GO:0045431	flavonol synthase activity	MF	2	2	0.000951064	0.0133149	LOC107794305;LOC107814657
GO:0030245	cellulose catabolic process	BP	5	24	0.000968241	0.058661	LOC107763290;LOC107774012;LOC107797425;LOC107797464;LOC107812595
GO:0044042	glucan metabolic process	BP	14	164	0.00107994	0.058661	LOC107762311;LOC107763290;LOC107763397;LOC107774012;LOC107782964;LOC107786515;LOC107786882;LOC107794227;LOC107797425;LOC107797464;LOC107810681;LOC107812595;LOC107819631;LOC107832337
GO:0010106	cellular response to iron ion starvation	BP	2	2	0.00108688	0.058661	LOC107793219;LOC107812266
GO:0031048	chromatin silencing by small RNA	BP	2	2	0.00108688	0.058661	LOC107773867;LOC107823722
GO:0070919	production of siRNA involved in chromatin silencing by small RNA	BP	2	2	0.00108688	0.058661	LOC107773867;LOC107823722
GO:0035195	gene silencing by miRNA	BP	3	7	0.00113194	0.058661	LOC107768926;LOC107773867;LOC107823722
GO:0004420	hydroxymethylglutaryl-CoA reductase (NADPH) activity	MF	3	8	0.00145797	0.0197531	LOC107770799;LOC107772411;LOC107777769
GO:0019842	vitamin binding	MF	6	41	0.00150592	0.0197652	LOC107759913;LOC107770893;LOC107781126;LOC107794305;LOC107806462;LOC107814657
GO:0009394	2'-deoxyribonucleotide metabolic process	BP	3	8	0.00176685	0.0819258	LOC107759974;LOC107775275;LOC107824504
GO:0019692	deoxyribose phosphate metabolic process	BP	3	8	0.00176685	0.0819258	LOC107759974;LOC107775275;LOC107824504
GO:0019751	polyol metabolic process	BP	5	28	0.00200848	0.0842606	LOC107764060;LOC107766502;LOC107795866;LOC107799749;LOC107799952
GO:0051275	beta-glucan catabolic process	BP	5	28	0.00200848	0.0842606	LOC107763290;LOC107774012;LOC107797425;LOC107797464;LOC107812595
GO:0043565	sequence-specific DNA binding	MF	22	363	0.00208739	0.0261307	LOC107766940;LOC107767352;LOC107767605;LOC107772091;LOC107776093;LOC107785179;LOC107788777;LOC107794358;LOC107796220;LOC107801199;LOC107802472;LOC107804766;LOC107806524;LOC107806773;LOC107806810;LOC107810271;LOC107815287;LOC107818577;LOC107824387;LOC107824425;LOC107831388;LOC107831475
GO:0004751	ribose-5-phosphate isomerase activity	MF	3	9	0.00213702	0.0261307	LOC107772685;LOC107821545;LOC107822075
GO:0016620	oxidoreductase activity, acting on the aldehyde or oxo group of donors, NAD or NADP as acceptor	MF	7	59	0.00217756	0.0261307	LOC107764230;LOC107767921;LOC107779989;LOC107786807;LOC107790641;LOC107796971;LOC107827290
GO:0009147	pyrimidine nucleoside triphosphate metabolic process	BP	5	29	0.00236207	0.094337	LOC107759974;LOC107775275;LOC107790774;LOC107816394;LOC107824504
GO:0046872	metal ion binding	MF	120	3072	0.00244527	0.0285281	LOC107759261;LOC107759912;LOC107759913;LOC107760760;LOC107760973;LOC107761260;LOC107763007;LOC107763191;LOC107763293;LOC107763696;LOC107764000;LOC107764060;LOC107766947;LOC107767065;LOC107767562;LOC107768784;LOC107769201;LOC107769289;LOC107769968;LOC107770478;LOC107770851;LOC107770893;LOC107771567;LOC107772546;LOC107772584;LOC107773071;LOC107773487;LOC107773493;LOC107773497;LOC107773717;LOC107773…
GO:0009052	pentose-phosphate shunt, non-oxidative branch	BP	3	9	0.00258562	0.094337	LOC107772685;LOC107821545;LOC107822075
GO:0009200	deoxyribonucleoside triphosphate metabolic process	BP	3	9	0.00258562	0.094337	LOC107759974;LOC107775275;LOC107824504
GO:0044275	cellular carbohydrate catabolic process	BP	6	43	0.0027056	0.094337	LOC107763290;LOC107774012;LOC107797425;LOC107797464;LOC107799952;LOC107812595
GO:0006073	cellular glucan metabolic process	BP	13	162	0.00278406	0.094337	LOC107762311;LOC107763290;LOC107763397;LOC107774012;LOC107786515;LOC107786882;LOC107794227;LOC107797425;LOC107797464;LOC107810681;LOC107812595;LOC107819631;LOC107832337
GO:0016210	naringenin-chalcone synthase activity	MF	2	3	0.00279472	0.0317238	LOC107809744;LOC107826422
GO:0043169	cation binding	MF	120	3089	0.00297171	0.0328452	LOC107759261;LOC107759912;LOC107759913;LOC107760760;LOC107760973;LOC107761260;LOC107763007;LOC107763191;LOC107763293;LOC107763696;LOC107764000;LOC107764060;LOC107766947;LOC107767065;LOC107767562;LOC107768784;LOC107769201;LOC107769289;LOC107769968;LOC107770478;LOC107770851;LOC107770893;LOC107771567;LOC107772546;LOC107772584;LOC107773071;LOC107773487;LOC107773493;LOC107773497;LOC107773717;LOC107773…
GO:0009664	plant-type cell wall organization	BP	9	91	0.0030703	0.100183	LOC107765424;LOC107768532;LOC107794830;LOC107804813;LOC107806312;LOC107808265;LOC107808676;LOC107811418;LOC107818570
GO:0006020	inositol metabolic process	BP	3	10	0.00360378	0.11339	LOC107766502;LOC107795866;LOC107799952
GO:1901615	organic hydroxy compound metabolic process	BP	11	130	0.00383783	0.113507	LOC107764060;LOC107766502;LOC107768926;LOC107780667;LOC107787184;LOC107794305;LOC107795866;LOC107799749;LOC107799952;LOC107800120;LOC107814657
GO:0045229	external encapsulating structure organization	BP	19	292	0.00386515	0.113507	LOC107762311;LOC107763397;LOC107765424;LOC107768532;LOC107772798;LOC107786882;LOC107794227;LOC107794830;LOC107795678;LOC107803179;LOC107804813;LOC107806312;LOC107808265;LOC107808676;LOC107810681;LOC107811418;LOC107818570;LOC107819631;LOC107832337
GO:0016628	oxidoreductase activity, acting on the CH-CH group of donors, NAD or NADP as acceptor	MF	5	35	0.00414672	0.044657	LOC107787184;LOC107787316;LOC107793976;LOC107795891;LOC107820326
GO:0071555	cell wall organization	BP	18	274	0.00439898	0.125016	LOC107762311;LOC107763397;LOC107765424;LOC107768532;LOC107772798;LOC107786882;LOC107794227;LOC107794830;LOC107795678;LOC107804813;LOC107806312;LOC107808265;LOC107808676;LOC107810681;LOC107811418;LOC107818570;LOC107819631;LOC107832337
GO:0071669	plant-type cell wall organization or biogenesis	BP	9	97	0.00471016	0.12909	LOC107765424;LOC107768532;LOC107794830;LOC107804813;LOC107806312;LOC107808265;LOC107808676;LOC107811418;LOC107818570
GO:0044247	cellular polysaccharide catabolic process	BP	5	34	0.00483539	0.12909	LOC107763290;LOC107774012;LOC107797425;LOC107797464;LOC107812595
GO:0001071	nucleic acid binding transcription factor activity	MF	28	540	0.0052789	0.0511016	LOC107766579;LOC107766940;LOC107767352;LOC107767605;LOC107770616;LOC107772091;LOC107776093;LOC107782024;LOC107785179;LOC107785676;LOC107788777;LOC107793219;LOC107794358;LOC107796220;LOC107801199;LOC107802472;LOC107806524;LOC107806773;LOC107806810;LOC107807573;LOC107810271;LOC107812266;LOC107815287;LOC107818577;LOC107824387;LOC107824425;LOC107831388;LOC107831475
GO:0003700	transcription factor activity, sequence-specific DNA binding	MF	28	540	0.0052789	0.0511016	LOC107766579;LOC107766940;LOC107767352;LOC107767605;LOC107770616;LOC107772091;LOC107776093;LOC107782024;LOC107785179;LOC107785676;LOC107788777;LOC107793219;LOC107794358;LOC107796220;LOC107801199;LOC107802472;LOC107806524;LOC107806773;LOC107806810;LOC107807573;LOC107810271;LOC107812266;LOC107815287;LOC107818577;LOC107824387;LOC107824425;LOC107831388;LOC107831475
GO:0016884	carbon-nitrogen ligase activity, with glutamine as amido-N-donor	MF	5	37	0.00529443	0.0511016	LOC107771538;LOC107790669;LOC107820653;LOC107824684;LOC107830560
GO:0003999	adenine phosphoribosyltransferase activity	MF	2	4	0.00547517	0.0511016	LOC107764026;LOC107784710
GO:0004512	inositol-3-phosphate synthase activity	MF	2	4	0.00547517	0.0511016	LOC107766502;LOC107795866
GO:0009815	1-aminocyclopropane-1-carboxylate oxidase activity	MF	2	4	0.00547517	0.0511016	LOC107759913;LOC107781126
GO:0010410	hemicellulose metabolic process	BP	7	66	0.00591954	0.130152	LOC107762311;LOC107763397;LOC107786882;LOC107794227;LOC107810681;LOC107819631;LOC107832337
GO:0000082	G1/S transition of mitotic cell cycle	BP	2	4	0.00623901	0.130152	LOC107792202;LOC107793085
GO:0006168	adenine salvage	BP	2	4	0.00623901	0.130152	LOC107764026;LOC107784710
GO:0046083	adenine metabolic process	BP	2	4	0.00623901	0.130152	LOC107764026;LOC107784710
GO:0046084	adenine biosynthetic process	BP	2	4	0.00623901	0.130152	LOC107764026;LOC107784710
GO:0051552	flavone metabolic process	BP	2	4	0.00623901	0.130152	LOC107794305;LOC107814657
GO:0051553	flavone biosynthetic process	BP	2	4	0.00623901	0.130152	LOC107794305;LOC107814657
GO:0051554	flavonol metabolic process	BP	2	4	0.00623901	0.130152	LOC107794305;LOC107814657
GO:0051555	flavonol biosynthetic process	BP	2	4	0.00623901	0.130152	LOC107794305;LOC107814657
GO:0044262	cellular carbohydrate metabolic process	BP	19	306	0.00635248	0.130152	LOC107762311;LOC107763290;LOC107763397;LOC107766502;LOC107768565;LOC107774012;LOC107780355;LOC107786515;LOC107786882;LOC107794227;LOC107795866;LOC107797425;LOC107797464;LOC107799952;LOC107810082;LOC107810681;LOC107812595;LOC107819631;LOC107832337
GO:0016903	oxidoreductase activity, acting on the aldehyde or oxo group of donors	MF	7	72	0.00668209	0.0610104	LOC107764230;LOC107767921;LOC107779989;LOC107786807;LOC107790641;LOC107796971;LOC107827290
GO:0009733	response to auxin	BP	13	182	0.00740765	0.148321	LOC107772524;LOC107782902;LOC107782951;LOC107786248;LOC107786433;LOC107790589;LOC107791003;LOC107798067;LOC107805561;LOC107805986;LOC107807599;LOC107810658;LOC107813771
GO:0006541	glutamine metabolic process	BP	5	38	0.00783264	0.151887	LOC107771538;LOC107789070;LOC107790774;LOC107824684;LOC107825623
GO:0009262	deoxyribonucleotide metabolic process	BP	3	13	0.00797868	0.151887	LOC107759974;LOC107775275;LOC107824504
GO:0010383	cell wall polysaccharide metabolic process	BP	7	70	0.00814599	0.151887	LOC107762311;LOC107763397;LOC107786882;LOC107794227;LOC107810681;LOC107819631;LOC107832337
GO:0055072	iron ion homeostasis	BP	4	25	0.00854215	0.151887	LOC107790463;LOC107793219;LOC107803753;LOC107812266
GO:0071554	cell wall organization or biogenesis	BP	21	361	0.00873418	0.151887	LOC107762311;LOC107763397;LOC107765424;LOC107768532;LOC107770733;LOC107770736;LOC107772798;LOC107786882;LOC107794227;LOC107794830;LOC107795319;LOC107795678;LOC107804813;LOC107806312;LOC107808265;LOC107808676;LOC107810681;LOC107811418;LOC107818570;LOC107819631;LOC107832337
GO:0004175	endopeptidase activity	MF	18	316	0.00949112	0.0848143	LOC107763874;LOC107774894;LOC107779371;LOC107781737;LOC107782066;LOC107785766;LOC107798753;LOC107798880;LOC107806163;LOC107807180;LOC107808002;LOC107809422;LOC107810268;LOC107813114;LOC107818598;LOC107824702;LOC107828581;LOC107832722
GO:0046914	transition metal ion binding	MF	66	1609	0.00976032	0.0854028	LOC107759261;LOC107760973;LOC107763007;LOC107763191;LOC107763293;LOC107763696;LOC107766947;LOC107767065;LOC107767562;LOC107768784;LOC107769289;LOC107770478;LOC107772546;LOC107772584;LOC107773493;LOC107773497;LOC107773727;LOC107774026;LOC107775797;LOC107777210;LOC107777270;LOC107786217;LOC107787903;LOC107787955;LOC107788178;LOC107788281;LOC107788777;LOC107790942;LOC107791039;LOC107792854;LOC107793…
GO:0033865	nucleoside bisphosphate metabolic process	BP	4	26	0.00983723	0.151887	LOC107761649;LOC107770799;LOC107772411;LOC107777769
GO:0033875	ribonucleoside bisphosphate metabolic process	BP	4	26	0.00983723	0.151887	LOC107761649;LOC107770799;LOC107772411;LOC107777769
GO:0034032	purine nucleoside bisphosphate metabolic process	BP	4	26	0.00983723	0.151887	LOC107761649;LOC107770799;LOC107772411;LOC107777769
GO:0017148	negative regulation of translation	BP	3	14	0.00990908	0.151887	LOC107768926;LOC107773867;LOC107823722
GO:0034249	negative regulation of cellular amide metabolic process	BP	3	14	0.00990908	0.151887	LOC107768926;LOC107773867;LOC107823722
GO:0044264	cellular polysaccharide metabolic process	BP	13	189	0.0100125	0.151887	LOC107762311;LOC107763290;LOC107763397;LOC107774012;LOC107786515;LOC107786882;LOC107794227;LOC107797425;LOC107797464;LOC107810681;LOC107812595;LOC107819631;LOC107832337
GO:0006021	inositol biosynthetic process	BP	2	5	0.0101718	0.151887	LOC107766502;LOC107795866
GO:0019419	sulfate reduction	BP	2	5	0.0101718	0.151887	LOC107768720;LOC107799658
GO:0035196	production of miRNAs involved in gene silencing by miRNA	BP	2	5	0.0101718	0.151887	LOC107773867;LOC107823722
GO:0043096	purine nucleobase salvage	BP	2	5	0.0101718	0.151887	LOC107764026;LOC107784710
GO:0044036	cell wall macromolecule metabolic process	BP	8	92	0.0109732	0.161124	LOC107762311;LOC107763397;LOC107770733;LOC107786882;LOC107794227;LOC107810681;LOC107819631;LOC107832337
GO:0030246	carbohydrate binding	MF	14	228	0.0114263	0.0979395	LOC107759913;LOC107765691;LOC107770893;LOC107772798;LOC107781126;LOC107786565;LOC107794305;LOC107795678;LOC107797464;LOC107806462;LOC107810082;LOC107812595;LOC107814657;LOC107821454
GO:1901617	organic hydroxy compound biosynthetic process	BP	6	58	0.0118817	0.16903	LOC107766502;LOC107787184;LOC107794305;LOC107795866;LOC107800120;LOC107814657
GO:0016441	posttranscriptional gene silencing	BP	3	15	0.0120873	0.16903	LOC107768926;LOC107773867;LOC107823722
GO:0035194	posttranscriptional gene silencing by RNA	BP	3	15	0.0120873	0.16903	LOC107768926;LOC107773867;LOC107823722
GO:0016757	transferase activity, transferring glycosyl groups	MF	27	553	0.0129011	0.108369	LOC107762311;LOC107763397;LOC107764026;LOC107764059;LOC107767710;LOC107780355;LOC107780597;LOC107781346;LOC107784710;LOC107786515;LOC107786882;LOC107789802;LOC107794227;LOC107800204;LOC107809384;LOC107810681;LOC107814959;LOC107816501;LOC107816736;LOC107819631;LOC107822360;LOC107822886;LOC107823155;LOC107824787;LOC107826982;LOC107831042;LOC107832337
GO:0006220	pyrimidine nucleotide metabolic process	BP	5	43	0.0131381	0.180854	LOC107759974;LOC107775275;LOC107790774;LOC107816394;LOC107824504
GO:0033037	polysaccharide localization	BP	2	6	0.0149261	0.193381	LOC107772798;LOC107795678
GO:0052386	cell wall thickening	BP	2	6	0.0149261	0.193381	LOC107772798;LOC107795678
GO:0052543	callose deposition in cell wall	BP	2	6	0.0149261	0.193381	LOC107772798;LOC107795678
GO:0052545	callose localization	BP	2	6	0.0149261	0.193381	LOC107772798;LOC107795678
GO:0016758	transferase activity, transferring hexosyl groups	MF	22	434	0.0159688	0.131407	LOC107762311;LOC107763397;LOC107767710;LOC107780355;LOC107780597;LOC107781346;LOC107786515;LOC107786882;LOC107789802;LOC107794227;LOC107800204;LOC107809384;LOC107810681;LOC107814959;LOC107816501;LOC107819631;LOC107822360;LOC107822886;LOC107823155;LOC107826982;LOC107831042;LOC107832337
GO:0004364	glutathione transferase activity	MF	4	32	0.0162695	0.131407	LOC107772524;LOC107777621;LOC107782951;LOC107798067
GO:0015936	coenzyme A metabolic process	BP	3	17	0.017205	0.219675	LOC107770799;LOC107772411;LOC107777769
GO:0006066	alcohol metabolic process	BP	8	101	0.0184814	0.229428	LOC107764060;LOC107766502;LOC107768926;LOC107780667;LOC107787184;LOC107795866;LOC107799749;LOC107799952
GO:0042546	cell wall biogenesis	BP	7	82	0.0184897	0.229428	LOC107762311;LOC107763397;LOC107786882;LOC107794227;LOC107810681;LOC107819631;LOC107832337
GO:0006144	purine nucleobase metabolic process	BP	3	18	0.0201502	0.24222	LOC107764026;LOC107784710;LOC107816704
GO:0044843	cell cycle G1/S phase transition	BP	2	7	0.0204438	0.24222	LOC107792202;LOC107793085
GO:0009735	response to cytokinin	BP	5	48	0.0204541	0.24222	LOC107773727;LOC107791003;LOC107792202;LOC107793085;LOC107806690
GO:0008299	isoprenoid biosynthetic process	BP	9	123	0.0206203	0.24222	LOC107760760;LOC107769201;LOC107770799;LOC107772411;LOC107777769;LOC107778627;LOC107799408;LOC107821548;LOC107829287
GO:0005911	cell-cell junction	CC	10	182	0.0207028	0.271207	LOC107762043;LOC107764202;LOC107772589;LOC107773113;LOC107789472;LOC107796101;LOC107798142;LOC107805329;LOC107814491;LOC107815943
GO:0009506	plasmodesma	CC	10	182	0.0207028	0.271207	LOC107762043;LOC107764202;LOC107772589;LOC107773113;LOC107789472;LOC107796101;LOC107798142;LOC107805329;LOC107814491;LOC107815943
GO:0030054	cell junction	CC	10	182	0.0207028	0.271207	LOC107762043;LOC107764202;LOC107772589;LOC107773113;LOC107789472;LOC107796101;LOC107798142;LOC107805329;LOC107814491;LOC107815943
GO:0055044	symplast	CC	10	182	0.0207028	0.271207	LOC107762043;LOC107764202;LOC107772589;LOC107773113;LOC107789472;LOC107796101;LOC107798142;LOC107805329;LOC107814491;LOC107815943
GO:0006098	pentose-phosphate shunt	BP	4	33	0.0224828	0.260623	LOC107772685;LOC107821545;LOC107822075;LOC107823060
GO:0004462	lactoylglutathione lyase activity	MF	2	8	0.0235375	0.180156	LOC107777071;LOC107822264
GO:0008483	transaminase activity	MF	6	72	0.0235919	0.180156	LOC107769252;LOC107771919;LOC107773771;LOC107823705;LOC107825707;LOC107828015
GO:0016769	transferase activity, transferring nitrogenous groups	MF	6	72	0.0235919	0.180156	LOC107769252;LOC107771919;LOC107773771;LOC107823705;LOC107825707;LOC107828015
GO:0072527	pyrimidine-containing compound metabolic process	BP	6	68	0.0244557	0.273629	LOC107759974;LOC107775275;LOC107790774;LOC107790942;LOC107816394;LOC107824504
GO:0009064	glutamine family amino acid metabolic process	BP	7	87	0.0247408	0.273629	LOC107771538;LOC107783527;LOC107789070;LOC107789472;LOC107790774;LOC107824684;LOC107825623
GO:0070011	peptidase activity, acting on L-amino acid peptides	MF	23	480	0.0250892	0.188169	LOC107763874;LOC107769013;LOC107771814;LOC107774894;LOC107779371;LOC107781737;LOC107782066;LOC107785766;LOC107798753;LOC107798880;LOC107806163;LOC107807180;LOC107808002;LOC107809422;LOC107810268;LOC107813114;LOC107814610;LOC107815477;LOC107818598;LOC107824702;LOC107826659;LOC107828581;LOC107832722
GO:0016114	terpenoid biosynthetic process	BP	6	69	0.0260668	0.273629	LOC107760760;LOC107769201;LOC107778627;LOC107799408;LOC107821548;LOC107829287
GO:0031050	dsRNA fragmentation	BP	2	8	0.0266695	0.273629	LOC107773867;LOC107823722
GO:0043331	response to dsRNA	BP	2	8	0.0266695	0.273629	LOC107773867;LOC107823722
GO:0070918	production of small RNA involved in gene silencing by RNA	BP	2	8	0.0266695	0.273629	LOC107773867;LOC107823722
GO:0071359	cellular response to dsRNA	BP	2	8	0.0266695	0.273629	LOC107773867;LOC107823722
GO:1901699	cellular response to nitrogen compound	BP	2	8	0.0266695	0.273629	LOC107773867;LOC107823722
GO:0006342	chromatin silencing	BP	3	20	0.0268187	0.273629	LOC107770854;LOC107773867;LOC107823722
GO:0045814	negative regulation of gene expression, epigenetic	BP	3	20	0.0268187	0.273629	LOC107770854;LOC107773867;LOC107823722
GO:0006739	NADP metabolic process	BP	4	35	0.0273318	0.273629	LOC107772685;LOC107821545;LOC107822075;LOC107823060
GO:0040029	regulation of gene expression, epigenetic	BP	4	35	0.0273318	0.273629	LOC107768926;LOC107770854;LOC107773867;LOC107823722
GO:0055076	transition metal ion homeostasis	BP	6	70	0.0277469	0.274663	LOC107787955;LOC107790463;LOC107793219;LOC107803753;LOC107806307;LOC107812266
GO:0008081	phosphoric diester hydrolase activity	MF	4	38	0.0289229	0.205811	LOC107780667;LOC107807780;LOC107813991;LOC107827209
GO:0006081	cellular aldehyde metabolic process	BP	6	71	0.029497	0.288742	LOC107764230;LOC107772685;LOC107800120;LOC107821545;LOC107822075;LOC107823060
GO:0003725	double-stranded RNA binding	MF	2	9	0.0296519	0.205811	LOC107773867;LOC107823722
GO:0004069	L-aspartate:2-oxoglutarate aminotransferase activity	MF	2	9	0.0296519	0.205811	LOC107773771;LOC107825707
GO:0008233	peptidase activity	MF	24	516	0.0304693	0.205811	LOC107759462;LOC107763874;LOC107769013;LOC107771814;LOC107774894;LOC107779371;LOC107781737;LOC107782066;LOC107785766;LOC107798753;LOC107798880;LOC107806163;LOC107807180;LOC107808002;LOC107809422;LOC107810268;LOC107813114;LOC107814610;LOC107815477;LOC107818598;LOC107824702;LOC107826659;LOC107828581;LOC107832722
GO:0016781	phosphotransferase activity, paired acceptors	MF	1	1	0.0308716	0.205811	LOC107776231
GO:0050242	pyruvate, phosphate dikinase activity	MF	1	1	0.0308716	0.205811	LOC107776231
GO:0071522	ureidoglycine aminohydrolase activity	MF	1	1	0.0308716	0.205811	LOC107816704
GO:0051156	glucose 6-phosphate metabolic process	BP	4	37	0.0327584	0.304722	LOC107772685;LOC107821545;LOC107822075;LOC107823060
GO:0010375	stomatal complex patterning	BP	1	1	0.0330021	0.304722	LOC107827694
GO:2000123	positive regulation of stomatal complex development	BP	1	1	0.0330021	0.304722	LOC107827694
GO:0006542	glutamine biosynthetic process	BP	2	9	0.0335506	0.304722	LOC107789070;LOC107825623
GO:0008360	regulation of cell shape	BP	2	9	0.0335506	0.304722	LOC107778530;LOC107825868
GO:0046173	polyol biosynthetic process	BP	2	9	0.0335506	0.304722	LOC107766502;LOC107795866
GO:1900865	chloroplast RNA modification	BP	2	9	0.0335506	0.304722	LOC107774565;LOC107821580
GO:0003677	DNA binding	MF	56	1423	0.0344426	0.211861	LOC107759216;LOC107763621;LOC107764909;LOC107765862;LOC107766579;LOC107766725;LOC107766940;LOC107767352;LOC107767605;LOC107767835;LOC107769031;LOC107770616;LOC107770854;LOC107771009;LOC107772091;LOC107774668;LOC107776093;LOC107776099;LOC107779651;LOC107782024;LOC107782691;LOC107785179;LOC107785188;LOC107785676;LOC107785850;LOC107787903;LOC107788777;LOC107793268;LOC107794358;LOC107795880;LOC107796…
GO:0004084	branched-chain-amino-acid transaminase activity	MF	2	10	0.036319	0.211861	LOC107769252;LOC107771919
GO:0004356	glutamate-ammonia ligase activity	MF	2	10	0.036319	0.211861	LOC107789070;LOC107825623
GO:0016211	ammonia ligase activity	MF	2	10	0.036319	0.211861	LOC107789070;LOC107825623
GO:0016880	acid-ammonia (or amide) ligase activity	MF	2	10	0.036319	0.211861	LOC107789070;LOC107825623
GO:0047325	inositol tetrakisphosphate 1-kinase activity	MF	2	10	0.036319	0.211861	LOC107764060;LOC107799749
GO:0051765	inositol tetrakisphosphate kinase activity	MF	2	10	0.036319	0.211861	LOC107764060;LOC107799749
GO:0052725	inositol-1,3,4-trisphosphate 6-kinase activity	MF	2	10	0.036319	0.211861	LOC107764060;LOC107799749
GO:0052726	inositol-1,3,4-trisphosphate 5-kinase activity	MF	2	10	0.036319	0.211861	LOC107764060;LOC107799749
GO:0031012	extracellular matrix	CC	2	12	0.0374686	0.409032	LOC107773727;LOC107806690
GO:0042555	MCM complex	CC	2	12	0.0374686	0.409032	LOC107774668;LOC107804766
GO:0009692	ethylene metabolic process	BP	2	10	0.0410373	0.351008	LOC107759913;LOC107781126
GO:0009693	ethylene biosynthetic process	BP	2	10	0.0410373	0.351008	LOC107759913;LOC107781126
GO:0043449	cellular alkene metabolic process	BP	2	10	0.0410373	0.351008	LOC107759913;LOC107781126
GO:0043450	alkene biosynthetic process	BP	2	10	0.0410373	0.351008	LOC107759913;LOC107781126
GO:1900673	olefin metabolic process	BP	2	10	0.0410373	0.351008	LOC107759913;LOC107781126
GO:1900674	olefin biosynthetic process	BP	2	10	0.0410373	0.351008	LOC107759913;LOC107781126
GO:0006629	lipid metabolic process	BP	31	678	0.0415563	0.35203	LOC107760728;LOC107760760;LOC107763191;LOC107766502;LOC107768926;LOC107769201;LOC107770799;LOC107771086;LOC107771567;LOC107772162;LOC107772411;LOC107777769;LOC107778550;LOC107778627;LOC107780667;LOC107786296;LOC107786526;LOC107787184;LOC107795866;LOC107799408;LOC107807780;LOC107808002;LOC107813991;LOC107818598;LOC107821548;LOC107821574;LOC107821763;LOC107829287;LOC107830509;LOC107831127;LOC107832…
GO:0050896	response to stimulus	BP	82	2077	0.0448262	0.376113	LOC107759299;LOC107759740;LOC107759913;LOC107760209;LOC107760760;LOC107762160;LOC107763252;LOC107764180;LOC107769289;LOC107769442;LOC107771705;LOC107772524;LOC107772533;LOC107772798;LOC107773727;LOC107773867;LOC107774626;LOC107774820;LOC107775919;LOC107776344;LOC107781126;LOC107782101;LOC107782353;LOC107782902;LOC107782951;LOC107785251;LOC107785850;LOC107786248;LOC107786433;LOC107787184;LOC107789…
GO:0009113	purine nucleobase biosynthetic process	BP	2	11	0.0490823	0.405042	LOC107764026;LOC107784710
GO:0006720	isoprenoid metabolic process	BP	9	144	0.0491935	0.405042	LOC107760760;LOC107769201;LOC107770799;LOC107772411;LOC107777769;LOC107778627;LOC107799408;LOC107821548;LOC107829287
