# Supplementary material for: Exogenous 1′,4′-trans-Diol-ABA Induces Stress Tolerance by Affecting the Level of Gene Expression in Tobacco (Nicotiana tabacum L.)
Source: Int J Mol Sci. 2021 Mar 4;22(5):2555. doi: 10.3390/ijms22052555 (PMC7961390; doi:10.3390/ijms22052555)
Supplement: Supplementary file 1 [file ijms-22-02555-s001.zip › ijms-1085705-supplementary/Table S4.xlsx]

## Sheet: Sheet1
Table S4 Significant GO-term enrichment of 24h DEGs
GO ID	GO Term	Ontology	GeneRatio	BgRatio	Pvalue	FDR	geneID
GO:0000786	nucleosome	CC	35	111	1.89607e-21	3.10955e-19	LOC107759185;LOC107761301;LOC107763111;LOC107764469;LOC107768546;LOC107769564;LOC107771320;LOC107775645;LOC107779580;LOC107780909;LOC107793131;LOC107794615;LOC107797021;LOC107797227;LOC107798424;LOC107800855;LOC107802330;LOC107803096;LOC107804333;LOC107807323;LOC107814561;LOC107816172;LOC107816201;LOC107816835;LOC107816836;LOC107817295;LOC107818805;LOC107818856;LOC107818857;LOC107820123;LOC107820…
GO:0044815	DNA packaging complex	CC	35	114	5.1143e-21	4.19373e-19	LOC107759185;LOC107761301;LOC107763111;LOC107764469;LOC107768546;LOC107769564;LOC107771320;LOC107775645;LOC107779580;LOC107780909;LOC107793131;LOC107794615;LOC107797021;LOC107797227;LOC107798424;LOC107800855;LOC107802330;LOC107803096;LOC107804333;LOC107807323;LOC107814561;LOC107816172;LOC107816201;LOC107816835;LOC107816836;LOC107817295;LOC107818805;LOC107818856;LOC107818857;LOC107820123;LOC107820…
GO:0000785	chromatin	CC	35	126	1.95373e-19	1.06804e-17	LOC107759185;LOC107761301;LOC107763111;LOC107764469;LOC107768546;LOC107769564;LOC107771320;LOC107775645;LOC107779580;LOC107780909;LOC107793131;LOC107794615;LOC107797021;LOC107797227;LOC107798424;LOC107800855;LOC107802330;LOC107803096;LOC107804333;LOC107807323;LOC107814561;LOC107816172;LOC107816201;LOC107816835;LOC107816836;LOC107817295;LOC107818805;LOC107818856;LOC107818857;LOC107820123;LOC107820…
GO:0032993	protein-DNA complex	CC	35	132	1.01838e-18	4.17537e-17	LOC107759185;LOC107761301;LOC107763111;LOC107764469;LOC107768546;LOC107769564;LOC107771320;LOC107775645;LOC107779580;LOC107780909;LOC107793131;LOC107794615;LOC107797021;LOC107797227;LOC107798424;LOC107800855;LOC107802330;LOC107803096;LOC107804333;LOC107807323;LOC107814561;LOC107816172;LOC107816201;LOC107816835;LOC107816836;LOC107817295;LOC107818805;LOC107818856;LOC107818857;LOC107820123;LOC107820…
GO:0005618	cell wall	CC	49	298	2.4882e-16	6.80108e-15	LOC107762311;LOC107762980;LOC107763397;LOC107768220;LOC107773727;LOC107777461;LOC107778234;LOC107779121;LOC107779266;LOC107779371;LOC107781642;LOC107783320;LOC107784278;LOC107785465;LOC107787480;LOC107791187;LOC107791643;LOC107792895;LOC107794176;LOC107795322;LOC107796152;LOC107798556;LOC107799261;LOC107800334;LOC107802017;LOC107802488;LOC107802501;LOC107802676;LOC107804813;LOC107805355;LOC107806…
GO:0030312	external encapsulating structure	CC	49	298	2.4882e-16	6.80108e-15	LOC107762311;LOC107762980;LOC107763397;LOC107768220;LOC107773727;LOC107777461;LOC107778234;LOC107779121;LOC107779266;LOC107779371;LOC107781642;LOC107783320;LOC107784278;LOC107785465;LOC107787480;LOC107791187;LOC107791643;LOC107792895;LOC107794176;LOC107795322;LOC107796152;LOC107798556;LOC107799261;LOC107800334;LOC107802017;LOC107802488;LOC107802501;LOC107802676;LOC107804813;LOC107805355;LOC107806…
GO:0046982	protein heterodimerization activity	MF	35	145	8.10792e-16	4.14315e-13	LOC107759185;LOC107761301;LOC107763111;LOC107764469;LOC107768145;LOC107768546;LOC107769564;LOC107771320;LOC107775645;LOC107779580;LOC107780909;LOC107793131;LOC107794615;LOC107797021;LOC107797227;LOC107798424;LOC107800855;LOC107802330;LOC107803096;LOC107804333;LOC107807323;LOC107814561;LOC107816172;LOC107816201;LOC107816835;LOC107816836;LOC107817295;LOC107818805;LOC107818856;LOC107818857;LOC107820…
GO:0005576	extracellular region	CC	58	461	9.64338e-14	2.25931e-12	LOC107759554;LOC107762311;LOC107763263;LOC107763397;LOC107768220;LOC107770478;LOC107771931;LOC107773727;LOC107776863;LOC107778234;LOC107778498;LOC107779121;LOC107781399;LOC107781642;LOC107783320;LOC107784278;LOC107785465;LOC107786501;LOC107787119;LOC107787480;LOC107787825;LOC107791187;LOC107791643;LOC107792895;LOC107794176;LOC107794292;LOC107794480;LOC107796152;LOC107798556;LOC107798618;LOC107799…
GO:0044427	chromosomal part	CC	35	192	2.40098e-13	4.922e-12	LOC107759185;LOC107761301;LOC107763111;LOC107764469;LOC107768546;LOC107769564;LOC107771320;LOC107775645;LOC107779580;LOC107780909;LOC107793131;LOC107794615;LOC107797021;LOC107797227;LOC107798424;LOC107800855;LOC107802330;LOC107803096;LOC107804333;LOC107807323;LOC107814561;LOC107816172;LOC107816201;LOC107816835;LOC107816836;LOC107817295;LOC107818805;LOC107818856;LOC107818857;LOC107820123;LOC107820…
GO:0005694	chromosome	CC	35	237	1.21494e-10	2.2139e-09	LOC107759185;LOC107761301;LOC107763111;LOC107764469;LOC107768546;LOC107769564;LOC107771320;LOC107775645;LOC107779580;LOC107780909;LOC107793131;LOC107794615;LOC107797021;LOC107797227;LOC107798424;LOC107800855;LOC107802330;LOC107803096;LOC107804333;LOC107807323;LOC107814561;LOC107816172;LOC107816201;LOC107816835;LOC107816836;LOC107817295;LOC107818805;LOC107818856;LOC107818857;LOC107820123;LOC107820…
GO:0003677	DNA binding	MF	115	1423	7.63003e-09	1.94947e-06	LOC107759185;LOC107760218;LOC107761301;LOC107761653;LOC107763111;LOC107764469;LOC107766079;LOC107767801;LOC107768145;LOC107768546;LOC107769031;LOC107769564;LOC107769743;LOC107769990;LOC107770238;LOC107770258;LOC107770525;LOC107771009;LOC107771320;LOC107772091;LOC107772601;LOC107773674;LOC107773701;LOC107774668;LOC107775645;LOC107775685;LOC107776042;LOC107776099;LOC107776258;LOC107779580;LOC107779…
GO:0016762	xyloglucan:xyloglucosyl transferase activity	MF	13	45	1.03656e-07	1.76561e-05	LOC107762311;LOC107763397;LOC107768220;LOC107778234;LOC107781642;LOC107783320;LOC107785465;LOC107791643;LOC107794176;LOC107800334;LOC107805355;LOC107819631;LOC107825008
GO:0071555	cell wall organization	BP	35	274	1.44211e-07	8.69641e-05	LOC107762311;LOC107763397;LOC107768220;LOC107778234;LOC107778498;LOC107779121;LOC107781642;LOC107783320;LOC107785465;LOC107787480;LOC107787706;LOC107791187;LOC107791643;LOC107792895;LOC107794176;LOC107795105;LOC107796039;LOC107800334;LOC107802017;LOC107802165;LOC107802488;LOC107804813;LOC107805355;LOC107806312;LOC107806636;LOC107808676;LOC107815383;LOC107816532;LOC107816945;LOC107818570;LOC107819…
GO:0004553	hydrolase activity, hydrolyzing O-glycosyl compounds	MF	42	370	1.58174e-07	2.02067e-05	LOC107762311;LOC107762439;LOC107762980;LOC107763290;LOC107763397;LOC107768220;LOC107770733;LOC107774012;LOC107778234;LOC107778498;LOC107779266;LOC107780374;LOC107781096;LOC107781642;LOC107783320;LOC107785465;LOC107788590;LOC107790755;LOC107791643;LOC107794176;LOC107795322;LOC107797425;LOC107797464;LOC107800334;LOC107801151;LOC107802165;LOC107802676;LOC107803045;LOC107805355;LOC107806636;LOC107807…
GO:0010411	xyloglucan metabolic process	BP	13	47	2.18604e-07	8.69641e-05	LOC107762311;LOC107763397;LOC107768220;LOC107778234;LOC107781642;LOC107783320;LOC107785465;LOC107791643;LOC107794176;LOC107800334;LOC107805355;LOC107819631;LOC107825008
GO:0045229	external encapsulating structure organization	BP	36	292	2.33593e-07	8.69641e-05	LOC107762311;LOC107763397;LOC107768220;LOC107778234;LOC107778498;LOC107779121;LOC107781642;LOC107783320;LOC107785465;LOC107787480;LOC107787706;LOC107791187;LOC107791643;LOC107792895;LOC107794176;LOC107795105;LOC107796039;LOC107800334;LOC107802017;LOC107802165;LOC107802488;LOC107803179;LOC107804813;LOC107805355;LOC107806312;LOC107806636;LOC107808676;LOC107815383;LOC107816532;LOC107816945;LOC107818…
GO:0048046	apoplast	CC	20	123	2.48108e-07	4.06897e-06	LOC107762311;LOC107763397;LOC107768220;LOC107771931;LOC107773727;LOC107778234;LOC107781642;LOC107783320;LOC107785465;LOC107791643;LOC107794176;LOC107800334;LOC107805355;LOC107806690;LOC107814850;LOC107818832;LOC107819631;LOC107820174;LOC107822960;LOC107825008
GO:0042546	cell wall biogenesis	BP	17	82	3.05137e-07	8.69641e-05	LOC107762311;LOC107763397;LOC107768220;LOC107772801;LOC107778234;LOC107781642;LOC107783320;LOC107785465;LOC107791643;LOC107794176;LOC107795105;LOC107800334;LOC107805355;LOC107819631;LOC107820433;LOC107825008;LOC107831471
GO:0016798	hydrolase activity, acting on glycosyl bonds	MF	44	413	4.83965e-07	4.94613e-05	LOC107762311;LOC107762439;LOC107762980;LOC107763290;LOC107763397;LOC107768220;LOC107770733;LOC107774012;LOC107778234;LOC107778498;LOC107779266;LOC107780374;LOC107781096;LOC107781642;LOC107783320;LOC107785465;LOC107788590;LOC107790755;LOC107791643;LOC107794176;LOC107795322;LOC107797425;LOC107797464;LOC107800334;LOC107801151;LOC107802165;LOC107802676;LOC107803045;LOC107805355;LOC107806636;LOC107807…
GO:0071944	cell periphery	CC	84	1150	6.32001e-07	9.42256e-06	LOC107761617;LOC107762311;LOC107762980;LOC107763397;LOC107764180;LOC107764202;LOC107765903;LOC107767317;LOC107768220;LOC107768771;LOC107768839;LOC107772254;LOC107773727;LOC107774036;LOC107777461;LOC107778234;LOC107779121;LOC107779266;LOC107779371;LOC107781642;LOC107781987;LOC107783320;LOC107784278;LOC107784796;LOC107785465;LOC107786743;LOC107787480;LOC107788399;LOC107790747;LOC107791187;LOC107791…
GO:0071554	cell wall organization or biogenesis	BP	40	361	8.61041e-07	0.000196317	LOC107762311;LOC107763397;LOC107768220;LOC107770733;LOC107770736;LOC107772801;LOC107778234;LOC107778498;LOC107779121;LOC107781642;LOC107783320;LOC107785465;LOC107787480;LOC107787706;LOC107791187;LOC107791643;LOC107792895;LOC107794176;LOC107795105;LOC107796039;LOC107800334;LOC107802017;LOC107802165;LOC107802488;LOC107804813;LOC107805204;LOC107805355;LOC107806312;LOC107806636;LOC107808676;LOC107815…
GO:0006952	defense response	BP	36	320	2.1374e-06	0.000406106	LOC107759913;LOC107763263;LOC107766311;LOC107767166;LOC107768771;LOC107769743;LOC107769943;LOC107772553;LOC107775462;LOC107775919;LOC107776518;LOC107779466;LOC107781126;LOC107787819;LOC107790518;LOC107792069;LOC107794479;LOC107796152;LOC107798556;LOC107799408;LOC107799534;LOC107799559;LOC107801079;LOC107801151;LOC107802320;LOC107809608;LOC107810152;LOC107811017;LOC107812942;LOC107814850;LOC107819…
GO:0010410	hemicellulose metabolic process	BP	14	66	2.52753e-06	0.000411626	LOC107762311;LOC107763397;LOC107768220;LOC107772801;LOC107778234;LOC107781642;LOC107783320;LOC107785465;LOC107791643;LOC107794176;LOC107800334;LOC107805355;LOC107819631;LOC107825008
GO:0006073	cellular glucan metabolic process	BP	23	162	3.34473e-06	0.000476624	LOC107762311;LOC107763290;LOC107763397;LOC107768220;LOC107774012;LOC107778234;LOC107781642;LOC107783320;LOC107785465;LOC107786515;LOC107787706;LOC107791643;LOC107794176;LOC107796039;LOC107797425;LOC107797464;LOC107800334;LOC107805355;LOC107807143;LOC107812595;LOC107816532;LOC107819631;LOC107825008
GO:0044042	glucan metabolic process	BP	23	164	4.1341e-06	0.000523652	LOC107762311;LOC107763290;LOC107763397;LOC107768220;LOC107774012;LOC107778234;LOC107781642;LOC107783320;LOC107785465;LOC107786515;LOC107787706;LOC107791643;LOC107794176;LOC107796039;LOC107797425;LOC107797464;LOC107800334;LOC107805355;LOC107807143;LOC107812595;LOC107816532;LOC107819631;LOC107825008
GO:0046983	protein dimerization activity	MF	41	405	4.34742e-06	0.000329307	LOC107759185;LOC107759358;LOC107761301;LOC107763111;LOC107764469;LOC107768145;LOC107768546;LOC107769564;LOC107771320;LOC107771538;LOC107772601;LOC107775645;LOC107779580;LOC107780909;LOC107793131;LOC107794615;LOC107797021;LOC107797227;LOC107798424;LOC107800855;LOC107802330;LOC107803096;LOC107804333;LOC107807323;LOC107810526;LOC107814561;LOC107816172;LOC107816201;LOC107816835;LOC107816836;LOC107817…
GO:0001071	nucleic acid binding transcription factor activity	MF	50	540	5.15548e-06	0.000329307	LOC107761653;LOC107766079;LOC107767166;LOC107767801;LOC107769743;LOC107769990;LOC107770238;LOC107772091;LOC107772601;LOC107773674;LOC107775685;LOC107785179;LOC107789568;LOC107790518;LOC107791259;LOC107793963;LOC107794181;LOC107794358;LOC107795222;LOC107796637;LOC107797149;LOC107797403;LOC107797608;LOC107798622;LOC107802111;LOC107802298;LOC107802472;LOC107803442;LOC107806810;LOC107807172;LOC107807…
GO:0003700	transcription factor activity, sequence-specific DNA binding	MF	50	540	5.15548e-06	0.000329307	LOC107761653;LOC107766079;LOC107767166;LOC107767801;LOC107769743;LOC107769990;LOC107770238;LOC107772091;LOC107772601;LOC107773674;LOC107775685;LOC107785179;LOC107789568;LOC107790518;LOC107791259;LOC107793963;LOC107794181;LOC107794358;LOC107795222;LOC107796637;LOC107797149;LOC107797403;LOC107797608;LOC107798622;LOC107802111;LOC107802298;LOC107802472;LOC107803442;LOC107806810;LOC107807172;LOC107807…
GO:0010383	cell wall polysaccharide metabolic process	BP	14	70	5.27295e-06	0.000601116	LOC107762311;LOC107763397;LOC107768220;LOC107772801;LOC107778234;LOC107781642;LOC107783320;LOC107785465;LOC107791643;LOC107794176;LOC107800334;LOC107805355;LOC107819631;LOC107825008
GO:0006333	chromatin assembly or disassembly	BP	14	76	1.433e-05	0.00138042	LOC107768080;LOC107771320;LOC107779580;LOC107780909;LOC107797021;LOC107797227;LOC107798502;LOC107802330;LOC107803096;LOC107817295;LOC107818856;LOC107818857;LOC107820123;LOC107822462
GO:0044264	cellular polysaccharide metabolic process	BP	24	189	1.45307e-05	0.00138042	LOC107762311;LOC107763290;LOC107763397;LOC107768220;LOC107772801;LOC107774012;LOC107778234;LOC107781642;LOC107783320;LOC107785465;LOC107786515;LOC107787706;LOC107791643;LOC107794176;LOC107796039;LOC107797425;LOC107797464;LOC107800334;LOC107805355;LOC107807143;LOC107812595;LOC107816532;LOC107819631;LOC107825008
GO:0009262	deoxyribonucleotide metabolic process	BP	6	13	1.6116e-05	0.00141325	LOC107759974;LOC107775275;LOC107781035;LOC107807196;LOC107824504;LOC107824833
GO:0004170	dUTP diphosphatase activity	MF	4	5	2.45771e-05	0.00139543	LOC107759974;LOC107775275;LOC107824504;LOC107824833
GO:0046080	dUTP metabolic process	BP	4	5	2.61678e-05	0.00200467	LOC107759974;LOC107775275;LOC107824504;LOC107824833
GO:0006334	nucleosome assembly	BP	13	70	2.63773e-05	0.00200467	LOC107768080;LOC107771320;LOC107779580;LOC107780909;LOC107797021;LOC107797227;LOC107802330;LOC107803096;LOC107817295;LOC107818856;LOC107818857;LOC107820123;LOC107822462
GO:0009505	plant-type cell wall	CC	15	103	3.0737e-05	0.000420072	LOC107773727;LOC107777461;LOC107779371;LOC107802501;LOC107802676;LOC107806690;LOC107808106;LOC107811460;LOC107813165;LOC107814491;LOC107815370;LOC107818832;LOC107822960;LOC107823752;LOC107828581
GO:0044036	cell wall macromolecule metabolic process	BP	15	92	3.26634e-05	0.00228278	LOC107762311;LOC107763397;LOC107768220;LOC107770733;LOC107772801;LOC107778234;LOC107781642;LOC107783320;LOC107785465;LOC107791643;LOC107794176;LOC107800334;LOC107805355;LOC107819631;LOC107825008
GO:0006950	response to stress	BP	76	989	3.54701e-05	0.00228278	LOC107759295;LOC107759554;LOC107759913;LOC107763263;LOC107764180;LOC107764661;LOC107766311;LOC107767166;LOC107768080;LOC107768264;LOC107768771;LOC107769743;LOC107769943;LOC107770659;LOC107772553;LOC107773701;LOC107775462;LOC107775919;LOC107776518;LOC107776863;LOC107779466;LOC107781013;LOC107781126;LOC107784815;LOC107785251;LOC107785850;LOC107786140;LOC107786501;LOC107787819;LOC107787825;LOC107788…
GO:0031497	chromatin assembly	BP	13	72	3.60439e-05	0.00228278	LOC107768080;LOC107771320;LOC107779580;LOC107780909;LOC107797021;LOC107797227;LOC107802330;LOC107803096;LOC107817295;LOC107818856;LOC107818857;LOC107820123;LOC107822462
GO:0034728	nucleosome organization	BP	13	73	4.19428e-05	0.00251657	LOC107768080;LOC107771320;LOC107779580;LOC107780909;LOC107797021;LOC107797227;LOC107802330;LOC107803096;LOC107817295;LOC107818856;LOC107818857;LOC107820123;LOC107822462
GO:0016758	transferase activity, transferring hexosyl groups	MF	40	434	5.03709e-05	0.00257395	LOC107759279;LOC107762311;LOC107763397;LOC107767710;LOC107768220;LOC107769742;LOC107770228;LOC107774485;LOC107778234;LOC107780597;LOC107781346;LOC107781642;LOC107783320;LOC107784024;LOC107785465;LOC107785475;LOC107786515;LOC107787706;LOC107791643;LOC107793359;LOC107794176;LOC107794578;LOC107796039;LOC107800204;LOC107800334;LOC107804587;LOC107805355;LOC107805571;LOC107814959;LOC107816532;LOC107819…
GO:0047429	nucleoside-triphosphate diphosphatase activity	MF	4	6	7.09408e-05	0.00329552	LOC107759974;LOC107775275;LOC107824504;LOC107824833
GO:0009211	pyrimidine deoxyribonucleoside triphosphate metabolic process	BP	4	6	7.54855e-05	0.00409778	LOC107759974;LOC107775275;LOC107824504;LOC107824833
GO:0009219	pyrimidine deoxyribonucleotide metabolic process	BP	4	6	7.54855e-05	0.00409778	LOC107759974;LOC107775275;LOC107824504;LOC107824833
GO:0016621	cinnamoyl-CoA reductase activity	MF	3	3	0.000107678	0.00458529	LOC107767921;LOC107768715;LOC107816628
GO:0009664	plant-type cell wall organization	BP	14	91	0.000113896	0.00590186	LOC107779121;LOC107787480;LOC107792895;LOC107795105;LOC107802017;LOC107802488;LOC107804813;LOC107806312;LOC107808676;LOC107815383;LOC107816945;LOC107818570;LOC107820433;LOC107825332
GO:0006323	DNA packaging	BP	13	82	0.000145332	0.00716041	LOC107768080;LOC107771320;LOC107779580;LOC107780909;LOC107797021;LOC107797227;LOC107802330;LOC107803096;LOC107817295;LOC107818856;LOC107818857;LOC107820123;LOC107822462
GO:0005975	carbohydrate metabolic process	BP	77	1051	0.000150745	0.00716041	LOC107759279;LOC107762311;LOC107762439;LOC107762980;LOC107763290;LOC107763389;LOC107763397;LOC107765795;LOC107767710;LOC107768220;LOC107770541;LOC107770733;LOC107772801;LOC107774012;LOC107774398;LOC107774399;LOC107774485;LOC107778234;LOC107778498;LOC107779266;LOC107780374;LOC107780597;LOC107781096;LOC107781642;LOC107783258;LOC107783320;LOC107784024;LOC107785040;LOC107785465;LOC107786515;LOC107786…
GO:0005976	polysaccharide metabolic process	BP	31	319	0.000177142	0.00807767	LOC107762311;LOC107763290;LOC107763389;LOC107763397;LOC107768220;LOC107772801;LOC107774012;LOC107778234;LOC107780374;LOC107781642;LOC107783320;LOC107785465;LOC107786515;LOC107786866;LOC107787706;LOC107791187;LOC107791643;LOC107794176;LOC107796039;LOC107797425;LOC107797464;LOC107800334;LOC107805355;LOC107807143;LOC107811053;LOC107812595;LOC107816532;LOC107819631;LOC107825008;LOC107827040;LOC107828…
GO:0016984	ribulose-bisphosphate carboxylase activity	MF	5	13	0.000226122	0.00888834	LOC107765795;LOC107774398;LOC107774399;LOC107785040;LOC107785215
GO:0071669	plant-type cell wall organization or biogenesis	BP	14	97	0.000228184	0.010005	LOC107779121;LOC107787480;LOC107792895;LOC107795105;LOC107802017;LOC107802488;LOC107804813;LOC107806312;LOC107808676;LOC107815383;LOC107816945;LOC107818570;LOC107820433;LOC107825332
GO:0004420	hydroxymethylglutaryl-CoA reductase (NADPH) activity	MF	4	8	0.00030653	0.0111884	LOC107770799;LOC107772124;LOC107772411;LOC107777769
GO:0006631	fatty acid metabolic process	BP	21	188	0.000307015	0.0128059	LOC107763191;LOC107763446;LOC107766412;LOC107771123;LOC107771567;LOC107771909;LOC107775886;LOC107779466;LOC107786526;LOC107787621;LOC107794456;LOC107798822;LOC107802970;LOC107809222;LOC107811390;LOC107814671;LOC107819620;LOC107822278;LOC107824451;LOC107824491;LOC107825415
GO:0009394	2'-deoxyribonucleotide metabolic process	BP	4	8	0.000325765	0.0128059	LOC107759974;LOC107775275;LOC107824504;LOC107824833
GO:0019692	deoxyribose phosphate metabolic process	BP	4	8	0.000325765	0.0128059	LOC107759974;LOC107775275;LOC107824504;LOC107824833
GO:0004565	beta-galactosidase activity	MF	6	21	0.000335598	0.0114327	LOC107762980;LOC107779266;LOC107788590;LOC107795322;LOC107802676;LOC107815370
GO:0009200	deoxyribonucleoside triphosphate metabolic process	BP	4	9	0.000563945	0.0214299	LOC107759974;LOC107775275;LOC107824504;LOC107824833
GO:0071103	DNA conformation change	BP	16	131	0.00058593	0.0215471	LOC107768080;LOC107771320;LOC107774668;LOC107779580;LOC107780909;LOC107795499;LOC107797021;LOC107797227;LOC107799705;LOC107802330;LOC107803096;LOC107817295;LOC107818856;LOC107818857;LOC107820123;LOC107822462
GO:0005634	nucleus	CC	124	2210	0.000598971	0.00755625	LOC107759185;LOC107760218;LOC107760653;LOC107761301;LOC107761617;LOC107761653;LOC107763111;LOC107763392;LOC107764469;LOC107764760;LOC107767166;LOC107768145;LOC107768546;LOC107769031;LOC107769564;LOC107769743;LOC107769990;LOC107770238;LOC107770258;LOC107771009;LOC107771320;LOC107772091;LOC107772601;LOC107773701;LOC107773727;LOC107774010;LOC107774668;LOC107775645;LOC107775685;LOC107775932;LOC107776…
GO:0008810	cellulase activity	MF	6	24	0.00073661	0.0235255	LOC107763290;LOC107774012;LOC107797425;LOC107797464;LOC107807143;LOC107812595
GO:0030245	cellulose catabolic process	BP	6	24	0.000800258	0.0285092	LOC107763290;LOC107774012;LOC107797425;LOC107797464;LOC107807143;LOC107812595
GO:0005911	cell-cell junction	CC	18	182	0.000814119	0.00785385	LOC107762043;LOC107764202;LOC107777461;LOC107779466;LOC107784796;LOC107786501;LOC107786743;LOC107800751;LOC107802501;LOC107806766;LOC107808106;LOC107810736;LOC107814491;LOC107815182;LOC107815943;LOC107818857;LOC107819620;LOC107820123
GO:0009506	plasmodesma	CC	18	182	0.000814119	0.00785385	LOC107762043;LOC107764202;LOC107777461;LOC107779466;LOC107784796;LOC107786501;LOC107786743;LOC107800751;LOC107802501;LOC107806766;LOC107808106;LOC107810736;LOC107814491;LOC107815182;LOC107815943;LOC107818857;LOC107819620;LOC107820123
GO:0030054	cell junction	CC	18	182	0.000814119	0.00785385	LOC107762043;LOC107764202;LOC107777461;LOC107779466;LOC107784796;LOC107786501;LOC107786743;LOC107800751;LOC107802501;LOC107806766;LOC107808106;LOC107810736;LOC107814491;LOC107815182;LOC107815943;LOC107818857;LOC107819620;LOC107820123
GO:0055044	symplast	CC	18	182	0.000814119	0.00785385	LOC107762043;LOC107764202;LOC107777461;LOC107779466;LOC107784796;LOC107786501;LOC107786743;LOC107800751;LOC107802501;LOC107806766;LOC107808106;LOC107810736;LOC107814491;LOC107815182;LOC107815943;LOC107818857;LOC107819620;LOC107820123
GO:0044262	cellular carbohydrate metabolic process	BP	28	306	0.000929529	0.032111	LOC107762311;LOC107763290;LOC107763397;LOC107768220;LOC107770541;LOC107772801;LOC107774012;LOC107778234;LOC107781642;LOC107783320;LOC107785465;LOC107786515;LOC107787706;LOC107791643;LOC107794176;LOC107796039;LOC107797425;LOC107797464;LOC107800334;LOC107805355;LOC107807143;LOC107808783;LOC107812595;LOC107816532;LOC107819631;LOC107824451;LOC107825008;LOC107830010
GO:0045735	nutrient reservoir activity	MF	7	34	0.000942229	0.0283223	LOC107770478;LOC107773727;LOC107781399;LOC107784278;LOC107799261;LOC107806600;LOC107806690
GO:0009853	photorespiration	BP	5	17	0.000995858	0.0333905	LOC107765795;LOC107774398;LOC107774399;LOC107785040;LOC107785215
GO:0016757	transferase activity, transferring glycosyl groups	MF	43	553	0.00108565	0.0308204	LOC107759279;LOC107762311;LOC107763397;LOC107764026;LOC107767710;LOC107768220;LOC107769742;LOC107770228;LOC107774485;LOC107778234;LOC107780597;LOC107781346;LOC107781642;LOC107783320;LOC107784024;LOC107784710;LOC107785465;LOC107785475;LOC107786515;LOC107787706;LOC107791643;LOC107793359;LOC107794176;LOC107794578;LOC107796039;LOC107800204;LOC107800334;LOC107804587;LOC107805355;LOC107805571;LOC107814…
GO:0031012	extracellular matrix	CC	4	12	0.0012497	0.0113861	LOC107768721;LOC107773727;LOC107806690;LOC107814048
GO:0016491	oxidoreductase activity	MF	113	1807	0.00131458	0.0348953	LOC107759261;LOC107759554;LOC107759912;LOC107759913;LOC107760973;LOC107763191;LOC107763364;LOC107763446;LOC107763494;LOC107764910;LOC107765795;LOC107767418;LOC107767845;LOC107767921;LOC107768715;LOC107769989;LOC107770366;LOC107770799;LOC107770851;LOC107771567;LOC107771909;LOC107771931;LOC107772124;LOC107772411;LOC107773493;LOC107774398;LOC107774399;LOC107776096;LOC107776792;LOC107776863;LOC107777…
GO:0004497	monooxygenase activity	MF	29	335	0.00142161	0.0348953	LOC107759261;LOC107760973;LOC107765795;LOC107771909;LOC107773493;LOC107774398;LOC107774399;LOC107776096;LOC107785040;LOC107785215;LOC107786217;LOC107788281;LOC107788811;LOC107791402;LOC107793096;LOC107795237;LOC107801191;LOC107803700;LOC107811390;LOC107814513;LOC107815711;LOC107816988;LOC107818394;LOC107819245;LOC107819388;LOC107825018;LOC107825461;LOC107825477;LOC107830097
GO:0015925	galactosidase activity	MF	6	27	0.00143405	0.0348953	LOC107762980;LOC107779266;LOC107788590;LOC107795322;LOC107802676;LOC107815370
GO:0065004	protein-DNA complex assembly	BP	13	104	0.00150476	0.0490122	LOC107768080;LOC107771320;LOC107779580;LOC107780909;LOC107797021;LOC107797227;LOC107802330;LOC107803096;LOC107817295;LOC107818856;LOC107818857;LOC107820123;LOC107822462
GO:0046906	tetrapyrrole binding	MF	40	516	0.00169225	0.036191	LOC107759261;LOC107759554;LOC107760973;LOC107764358;LOC107771909;LOC107773002;LOC107773466;LOC107773493;LOC107776096;LOC107776863;LOC107781013;LOC107786140;LOC107786217;LOC107788258;LOC107788281;LOC107788811;LOC107790089;LOC107790955;LOC107791402;LOC107792582;LOC107793096;LOC107794292;LOC107795237;LOC107801191;LOC107802038;LOC107803548;LOC107803700;LOC107810529;LOC107811390;LOC107813858;LOC107814…
GO:0006633	fatty acid biosynthetic process	BP	16	145	0.00175141	0.0554614	LOC107763191;LOC107763446;LOC107766412;LOC107771123;LOC107771567;LOC107775886;LOC107786526;LOC107787621;LOC107794456;LOC107798822;LOC107802970;LOC107809222;LOC107814671;LOC107822278;LOC107824451;LOC107825415
GO:0051275	beta-glucan catabolic process	BP	6	28	0.0018992	0.0576531	LOC107763290;LOC107774012;LOC107797425;LOC107797464;LOC107807143;LOC107812595
GO:0004748	ribonucleoside-diphosphate reductase activity, thioredoxin disulfide as acceptor	MF	3	6	0.00193225	0.036191	LOC107770366;LOC107781035;LOC107807196
GO:0016728	oxidoreductase activity, acting on CH or CH2 groups, disulfide as acceptor	MF	3	6	0.00193225	0.036191	LOC107770366;LOC107781035;LOC107807196
GO:0061731	ribonucleoside-diphosphate reductase activity	MF	3	6	0.00193225	0.036191	LOC107770366;LOC107781035;LOC107807196
GO:0071824	protein-DNA complex subunit organization	BP	13	107	0.00195213	0.0576531	LOC107768080;LOC107771320;LOC107779580;LOC107780909;LOC107797021;LOC107797227;LOC107802330;LOC107803096;LOC107817295;LOC107818856;LOC107818857;LOC107820123;LOC107822462
GO:0006636	unsaturated fatty acid biosynthetic process	BP	3	6	0.00202291	0.0576531	LOC107763446;LOC107786526;LOC107824451
GO:0033559	unsaturated fatty acid metabolic process	BP	3	6	0.00202291	0.0576531	LOC107763446;LOC107786526;LOC107824451
GO:0006355	regulation of transcription, DNA-templated	BP	77	1151	0.00213507	0.0592697	LOC107761301;LOC107761653;LOC107764760;LOC107765749;LOC107766079;LOC107767166;LOC107767801;LOC107768145;LOC107769031;LOC107769743;LOC107769990;LOC107770238;LOC107770525;LOC107771009;LOC107772091;LOC107772601;LOC107773674;LOC107774886;LOC107775685;LOC107776258;LOC107781075;LOC107782136;LOC107785179;LOC107785856;LOC107786443;LOC107789568;LOC107790518;LOC107791259;LOC107792020;LOC107793963;LOC107794…
GO:0005200	structural constituent of cytoskeleton	MF	7	39	0.0021914	0.036191	LOC107781181;LOC107788415;LOC107797065;LOC107800766;LOC107802214;LOC107828954;LOC107832837
GO:0003886	DNA (cytosine-5-)-methyltransferase activity	MF	2	2	0.00226637	0.036191	LOC107774010;LOC107774645
GO:0004097	catechol oxidase activity	MF	2	2	0.00226637	0.036191	LOC107780127;LOC107805360
GO:0009008	DNA-methyltransferase activity	MF	2	2	0.00226637	0.036191	LOC107774010;LOC107774645
GO:0016713	oxidoreductase activity, acting on paired donors, with incorporation or reduction of molecular oxygen, reduced iron-sulfur protein as one donor, and incorporation of one atom of oxygen	MF	2	2	0.00226637	0.036191	LOC107771909;LOC107811390
GO:0018685	alkane 1-monooxygenase activity	MF	2	2	0.00226637	0.036191	LOC107771909;LOC107811390
GO:0031957	very long-chain fatty acid-CoA ligase activity	MF	2	2	0.00226637	0.036191	LOC107779466;LOC107819620
GO:0000160	phosphorelay signal transduction system	BP	11	84	0.00233802	0.0592697	LOC107761022;LOC107762160;LOC107769743;LOC107774820;LOC107790518;LOC107794902;LOC107803743;LOC107806182;LOC107810152;LOC107813434;LOC107823053
GO:0032776	DNA methylation on cytosine	BP	2	2	0.00233959	0.0592697	LOC107774010;LOC107774645
GO:0035336	long-chain fatty-acyl-CoA metabolic process	BP	2	2	0.00233959	0.0592697	LOC107771909;LOC107811390
GO:0090116	C-5 methylation of cytosine	BP	2	2	0.00233959	0.0592697	LOC107774010;LOC107774645
GO:1903506	regulation of nucleic acid-templated transcription	BP	77	1157	0.00245038	0.0594347	LOC107761301;LOC107761653;LOC107764760;LOC107765749;LOC107766079;LOC107767166;LOC107767801;LOC107768145;LOC107769031;LOC107769743;LOC107769990;LOC107770238;LOC107770525;LOC107771009;LOC107772091;LOC107772601;LOC107773674;LOC107774886;LOC107775685;LOC107776258;LOC107781075;LOC107782136;LOC107785179;LOC107785856;LOC107786443;LOC107789568;LOC107790518;LOC107791259;LOC107792020;LOC107793963;LOC107794…
GO:2001141	regulation of RNA biosynthetic process	BP	77	1157	0.00245038	0.0594347	LOC107761301;LOC107761653;LOC107764760;LOC107765749;LOC107766079;LOC107767166;LOC107767801;LOC107768145;LOC107769031;LOC107769743;LOC107769990;LOC107770238;LOC107770525;LOC107771009;LOC107772091;LOC107772601;LOC107773674;LOC107774886;LOC107775685;LOC107776258;LOC107781075;LOC107782136;LOC107785179;LOC107785856;LOC107786443;LOC107789568;LOC107790518;LOC107791259;LOC107792020;LOC107793963;LOC107794…
GO:0016702	oxidoreductase activity, acting on single donors with incorporation of molecular oxygen, incorporation of two atoms of oxygen	MF	7	41	0.00294991	0.045679	LOC107767418;LOC107771567;LOC107791323;LOC107799511;LOC107801738;LOC107814671;LOC107823578
GO:0009251	glucan catabolic process	BP	6	31	0.00328108	0.0763353	LOC107763290;LOC107774012;LOC107797425;LOC107797464;LOC107807143;LOC107812595
GO:0009408	response to heat	BP	6	31	0.00328108	0.0763353	LOC107786501;LOC107790142;LOC107793424;LOC107825388;LOC107829343;LOC107829640
GO:0019222	regulation of metabolic process	BP	107	1727	0.0038678	0.0881858	LOC107760468;LOC107761301;LOC107761653;LOC107764760;LOC107765730;LOC107765749;LOC107766079;LOC107767166;LOC107767801;LOC107768145;LOC107769031;LOC107769743;LOC107769990;LOC107770238;LOC107770525;LOC107771009;LOC107771931;LOC107772091;LOC107772601;LOC107773674;LOC107774436;LOC107774886;LOC107775540;LOC107775685;LOC107776258;LOC107779602;LOC107781075;LOC107782136;LOC107782182;LOC107784610;LOC107785…
GO:0019900	kinase binding	MF	5	23	0.0039777	0.0580745	LOC107760468;LOC107784610;LOC107789143;LOC107813434;LOC107823053
GO:0019901	protein kinase binding	MF	5	23	0.0039777	0.0580745	LOC107760468;LOC107784610;LOC107789143;LOC107813434;LOC107823053
GO:0051252	regulation of RNA metabolic process	BP	77	1179	0.00398411	0.0890565	LOC107761301;LOC107761653;LOC107764760;LOC107765749;LOC107766079;LOC107767166;LOC107767801;LOC107768145;LOC107769031;LOC107769743;LOC107769990;LOC107770238;LOC107770525;LOC107771009;LOC107772091;LOC107772601;LOC107773674;LOC107774886;LOC107775685;LOC107776258;LOC107781075;LOC107782136;LOC107785179;LOC107785856;LOC107786443;LOC107789568;LOC107790518;LOC107791259;LOC107792020;LOC107793963;LOC107794…
GO:0019219	regulation of nucleobase-containing compound metabolic process	BP	78	1200	0.00424293	0.093018	LOC107761301;LOC107761653;LOC107764760;LOC107765749;LOC107766079;LOC107767166;LOC107767801;LOC107768145;LOC107769031;LOC107769743;LOC107769990;LOC107770238;LOC107770525;LOC107771009;LOC107772091;LOC107772601;LOC107773674;LOC107774886;LOC107775685;LOC107776258;LOC107779602;LOC107781075;LOC107782136;LOC107785179;LOC107785856;LOC107786443;LOC107789568;LOC107790518;LOC107791259;LOC107792020;LOC107793…
GO:0019253	reductive pentose-phosphate cycle	BP	4	15	0.00484147	0.102209	LOC107765795;LOC107774398;LOC107774399;LOC107785040
GO:0019685	photosynthesis, dark reaction	BP	4	15	0.00484147	0.102209	LOC107765795;LOC107774398;LOC107774399;LOC107785040
GO:0004857	enzyme inhibitor activity	MF	16	163	0.00486996	0.0678048	LOC107765730;LOC107774436;LOC107775540;LOC107787825;LOC107788210;LOC107791187;LOC107792252;LOC107792454;LOC107794480;LOC107796123;LOC107808322;LOC107816366;LOC107826079;LOC107826608;LOC107827077;LOC107829059
GO:0010333	terpene synthase activity	MF	6	34	0.00490955	0.0678048	LOC107769201;LOC107778627;LOC107799408;LOC107812701;LOC107821548;LOC107829287
GO:0006325	chromatin organization	BP	17	176	0.00518488	0.106001	LOC107761301;LOC107768080;LOC107771320;LOC107779580;LOC107780909;LOC107785856;LOC107797021;LOC107797227;LOC107798502;LOC107802330;LOC107803096;LOC107814561;LOC107817295;LOC107818856;LOC107818857;LOC107820123;LOC107822462
GO:0030243	cellulose metabolic process	BP	9	68	0.00528776	0.106001	LOC107763290;LOC107774012;LOC107787706;LOC107796039;LOC107797425;LOC107797464;LOC107807143;LOC107812595;LOC107816532
GO:0044247	cellular polysaccharide catabolic process	BP	6	34	0.00530004	0.106001	LOC107763290;LOC107774012;LOC107797425;LOC107797464;LOC107807143;LOC107812595
GO:0030145	manganese ion binding	MF	6	35	0.00569151	0.0757206	LOC107770478;LOC107773727;LOC107781399;LOC107784278;LOC107799261;LOC107806690
GO:0020037	heme binding	MF	34	452	0.00577907	0.0757206	LOC107759261;LOC107759554;LOC107760973;LOC107771909;LOC107773493;LOC107776096;LOC107776863;LOC107781013;LOC107786140;LOC107786217;LOC107788258;LOC107788281;LOC107788811;LOC107791402;LOC107792582;LOC107793096;LOC107794292;LOC107795237;LOC107801191;LOC107802038;LOC107803548;LOC107803700;LOC107811390;LOC107813858;LOC107814513;LOC107815711;LOC107818394;LOC107819245;LOC107819388;LOC107823732;LOC107825…
GO:0043086	negative regulation of catalytic activity	BP	17	178	0.00580139	0.110527	LOC107765730;LOC107774436;LOC107775540;LOC107787825;LOC107788210;LOC107791187;LOC107792252;LOC107792454;LOC107794480;LOC107796123;LOC107808322;LOC107816366;LOC107821264;LOC107826079;LOC107826608;LOC107827077;LOC107829059
GO:0044092	negative regulation of molecular function	BP	17	178	0.00580139	0.110527	LOC107765730;LOC107774436;LOC107775540;LOC107787825;LOC107788210;LOC107791187;LOC107792252;LOC107792454;LOC107794480;LOC107796123;LOC107808322;LOC107816366;LOC107821264;LOC107826079;LOC107826608;LOC107827077;LOC107829059
GO:0008610	lipid biosynthetic process	BP	30	380	0.00584645	0.110527	LOC107763191;LOC107763430;LOC107763446;LOC107766412;LOC107767001;LOC107769201;LOC107770799;LOC107771086;LOC107771123;LOC107771567;LOC107772124;LOC107772411;LOC107775886;LOC107777769;LOC107778627;LOC107780089;LOC107786526;LOC107787621;LOC107794456;LOC107798822;LOC107799408;LOC107802057;LOC107802970;LOC107809222;LOC107814671;LOC107821548;LOC107822278;LOC107824451;LOC107825415;LOC107829287
GO:0044255	cellular lipid metabolic process	BP	36	479	0.00591415	0.110527	LOC107763191;LOC107763430;LOC107763446;LOC107766412;LOC107767001;LOC107769201;LOC107770799;LOC107771086;LOC107771123;LOC107771567;LOC107771909;LOC107772124;LOC107772411;LOC107775886;LOC107777769;LOC107778627;LOC107779466;LOC107780089;LOC107786526;LOC107787621;LOC107794456;LOC107798822;LOC107799408;LOC107802057;LOC107802970;LOC107809222;LOC107811390;LOC107814671;LOC107819620;LOC107821548;LOC107822…
GO:0050896	response to stimulus	BP	124	2077	0.006475	0.119056	LOC107759295;LOC107759554;LOC107759913;LOC107760702;LOC107761022;LOC107761617;LOC107762020;LOC107762160;LOC107763263;LOC107764180;LOC107764661;LOC107766311;LOC107767166;LOC107768080;LOC107768145;LOC107768264;LOC107768544;LOC107768771;LOC107769743;LOC107769943;LOC107770659;LOC107772524;LOC107772553;LOC107772601;LOC107773002;LOC107773701;LOC107773727;LOC107774820;LOC107775402;LOC107775462;LOC107775…
GO:0016838	carbon-oxygen lyase activity, acting on phosphates	MF	6	36	0.0065606	0.0801022	LOC107769201;LOC107778627;LOC107799408;LOC107812701;LOC107821548;LOC107829287
GO:0004467	long-chain fatty acid-CoA ligase activity	MF	2	3	0.00658374	0.0801022	LOC107779466;LOC107819620
GO:0015645	fatty acid ligase activity	MF	2	3	0.00658374	0.0801022	LOC107779466;LOC107819620
GO:0009186	deoxyribonucleoside diphosphate metabolic process	BP	2	3	0.00679292	0.121146	LOC107781035;LOC107807196
GO:0055114	oxidation-reduction process	BP	115	1910	0.00680119	0.121146	LOC107759261;LOC107759554;LOC107759912;LOC107759913;LOC107760973;LOC107763191;LOC107763364;LOC107763446;LOC107763494;LOC107764910;LOC107765795;LOC107767418;LOC107767845;LOC107767921;LOC107768715;LOC107769989;LOC107770366;LOC107770799;LOC107770851;LOC107771464;LOC107771567;LOC107771909;LOC107771931;LOC107772124;LOC107772411;LOC107773493;LOC107774398;LOC107774399;LOC107776096;LOC107776792;LOC107776…
GO:0004722	protein serine/threonine phosphatase activity	MF	11	98	0.00686014	0.0815239	LOC107759407;LOC107765903;LOC107772254;LOC107781588;LOC107781987;LOC107783391;LOC107796504;LOC107798512;LOC107807989;LOC107815447;LOC107819422
GO:0016641	oxidoreductase activity, acting on the CH-NH2 group of donors, oxygen as acceptor	MF	4	17	0.0073948	0.0836645	LOC107759913;LOC107764910;LOC107781126;LOC107791110
GO:0051213	dioxygenase activity	MF	11	99	0.00739587	0.0836645	LOC107767418;LOC107770851;LOC107771567;LOC107788258;LOC107791323;LOC107792582;LOC107799511;LOC107801738;LOC107813858;LOC107814671;LOC107823578
GO:0016747	transferase activity, transferring acyl groups other than amino-acyl groups	MF	25	311	0.00753144	0.0836645	LOC107766412;LOC107767001;LOC107768362;LOC107770736;LOC107771086;LOC107771123;LOC107779625;LOC107782063;LOC107782411;LOC107783961;LOC107785856;LOC107787621;LOC107789681;LOC107792601;LOC107796658;LOC107801263;LOC107801510;LOC107802970;LOC107803179;LOC107803843;LOC107805204;LOC107807495;LOC107813613;LOC107825023;LOC107825415
GO:0009607	response to biotic stimulus	BP	17	183	0.0076064	0.131553	LOC107763263;LOC107766311;LOC107767166;LOC107769943;LOC107772553;LOC107775919;LOC107776518;LOC107779466;LOC107787819;LOC107794479;LOC107801079;LOC107802320;LOC107811017;LOC107812942;LOC107819620;LOC107824451;LOC107827912
GO:0051341	regulation of oxidoreductase activity	BP	3	9	0.00761621	0.131553	LOC107790508;LOC107822109;LOC107831277
GO:0015936	coenzyme A metabolic process	BP	4	17	0.00781608	0.13299	LOC107770799;LOC107772124;LOC107772411;LOC107777769
GO:0032774	RNA biosynthetic process	BP	86	1380	0.0082425	0.134898	LOC107761301;LOC107761653;LOC107764760;LOC107765749;LOC107766079;LOC107767166;LOC107767801;LOC107768145;LOC107769031;LOC107769743;LOC107769990;LOC107770238;LOC107770258;LOC107770525;LOC107771009;LOC107772091;LOC107772601;LOC107773674;LOC107774886;LOC107775685;LOC107776258;LOC107777420;LOC107781075;LOC107782136;LOC107785179;LOC107785856;LOC107786443;LOC107788900;LOC107789325;LOC107789568;LOC107790…
GO:0097659	nucleic acid-templated transcription	BP	86	1380	0.0082425	0.134898	LOC107761301;LOC107761653;LOC107764760;LOC107765749;LOC107766079;LOC107767166;LOC107767801;LOC107768145;LOC107769031;LOC107769743;LOC107769990;LOC107770238;LOC107770258;LOC107770525;LOC107771009;LOC107772091;LOC107772601;LOC107773674;LOC107774886;LOC107775685;LOC107776258;LOC107777420;LOC107781075;LOC107782136;LOC107785179;LOC107785856;LOC107786443;LOC107788900;LOC107789325;LOC107789568;LOC107790…
GO:0072330	monocarboxylic acid biosynthetic process	BP	17	185	0.00844433	0.134898	LOC107763191;LOC107763446;LOC107766412;LOC107767166;LOC107771123;LOC107771567;LOC107775886;LOC107786526;LOC107787621;LOC107794456;LOC107798822;LOC107802970;LOC107809222;LOC107814671;LOC107822278;LOC107824451;LOC107825415
GO:0031323	regulation of cellular metabolic process	BP	91	1474	0.00846096	0.134898	LOC107760468;LOC107761301;LOC107761653;LOC107764760;LOC107765749;LOC107766079;LOC107767166;LOC107767801;LOC107768145;LOC107769031;LOC107769743;LOC107769990;LOC107770238;LOC107770525;LOC107771009;LOC107772091;LOC107772601;LOC107773674;LOC107774886;LOC107775685;LOC107776258;LOC107779602;LOC107781075;LOC107782136;LOC107784610;LOC107785179;LOC107785856;LOC107786443;LOC107787825;LOC107789143;LOC107789…
GO:2000112	regulation of cellular macromolecule biosynthetic process	BP	79	1253	0.00851987	0.134898	LOC107761301;LOC107761653;LOC107764760;LOC107765749;LOC107766079;LOC107767166;LOC107767801;LOC107768145;LOC107769031;LOC107769743;LOC107769990;LOC107770238;LOC107770525;LOC107771009;LOC107772091;LOC107772601;LOC107773674;LOC107774886;LOC107775685;LOC107776258;LOC107779602;LOC107781075;LOC107782136;LOC107785179;LOC107785856;LOC107786443;LOC107789568;LOC107790518;LOC107791259;LOC107792020;LOC107793…
GO:0010556	regulation of macromolecule biosynthetic process	BP	79	1259	0.00953934	0.147996	LOC107761301;LOC107761653;LOC107764760;LOC107765749;LOC107766079;LOC107767166;LOC107767801;LOC107768145;LOC107769031;LOC107769743;LOC107769990;LOC107770238;LOC107770525;LOC107771009;LOC107772091;LOC107772601;LOC107773674;LOC107774886;LOC107775685;LOC107776258;LOC107779602;LOC107781075;LOC107782136;LOC107785179;LOC107785856;LOC107786443;LOC107789568;LOC107790518;LOC107791259;LOC107792020;LOC107793…
GO:0006351	transcription, DNA-templated	BP	85	1370	0.00960676	0.147996	LOC107761301;LOC107761653;LOC107764760;LOC107765749;LOC107766079;LOC107767166;LOC107767801;LOC107768145;LOC107769031;LOC107769743;LOC107769990;LOC107770238;LOC107770258;LOC107770525;LOC107771009;LOC107772091;LOC107772601;LOC107773674;LOC107774886;LOC107775685;LOC107776258;LOC107777420;LOC107781075;LOC107782136;LOC107785179;LOC107785856;LOC107786443;LOC107789325;LOC107789568;LOC107790518;LOC107791…
GO:0004066	asparagine synthase (glutamine-hydrolyzing) activity	MF	3	10	0.0100456	0.109219	LOC107771538;LOC107790669;LOC107824684
GO:0006528	asparagine metabolic process	BP	3	10	0.0104929	0.157393	LOC107771538;LOC107790669;LOC107824684
GO:0006529	asparagine biosynthetic process	BP	3	10	0.0104929	0.157393	LOC107771538;LOC107790669;LOC107824684
GO:0003999	adenine phosphoribosyltransferase activity	MF	2	4	0.0127521	0.125314	LOC107764026;LOC107784710
GO:0004797	thymidine kinase activity	MF	2	4	0.0127521	0.125314	LOC107769449;LOC107789082
GO:0009815	1-aminocyclopropane-1-carboxylate oxidase activity	MF	2	4	0.0127521	0.125314	LOC107759913;LOC107781126
GO:0046556	alpha-L-arabinofuranosidase activity	MF	2	4	0.0127521	0.125314	LOC107818832;LOC107822960
GO:0080048	GDP-D-glucose phosphorylase activity	MF	2	4	0.0127521	0.125314	LOC107759279;LOC107774485
GO:0031326	regulation of cellular biosynthetic process	BP	79	1275	0.012775	0.182824	LOC107761301;LOC107761653;LOC107764760;LOC107765749;LOC107766079;LOC107767166;LOC107767801;LOC107768145;LOC107769031;LOC107769743;LOC107769990;LOC107770238;LOC107770525;LOC107771009;LOC107772091;LOC107772601;LOC107773674;LOC107774886;LOC107775685;LOC107776258;LOC107779602;LOC107781075;LOC107782136;LOC107785179;LOC107785856;LOC107786443;LOC107789568;LOC107790518;LOC107791259;LOC107792020;LOC107793…
GO:0042555	MCM complex	CC	3	12	0.0128581	0.110985	LOC107774668;LOC107795499;LOC107799705
GO:0065009	regulation of molecular function	BP	28	370	0.0129819	0.182824	LOC107760468;LOC107765730;LOC107771931;LOC107774436;LOC107775540;LOC107782182;LOC107784610;LOC107787825;LOC107788210;LOC107789143;LOC107790508;LOC107791187;LOC107792252;LOC107792454;LOC107794480;LOC107796123;LOC107808322;LOC107816366;LOC107821264;LOC107822109;LOC107823752;LOC107824451;LOC107826079;LOC107826608;LOC107827077;LOC107827409;LOC107829059;LOC107831277
GO:0006168	adenine salvage	BP	2	4	0.0131505	0.182824	LOC107764026;LOC107784710
GO:0010214	seed coat development	BP	2	4	0.0131505	0.182824	LOC107818832;LOC107822960
GO:0046083	adenine metabolic process	BP	2	4	0.0131505	0.182824	LOC107764026;LOC107784710
GO:0046084	adenine biosynthetic process	BP	2	4	0.0131505	0.182824	LOC107764026;LOC107784710
GO:0009889	regulation of biosynthetic process	BP	79	1279	0.013714	0.188361	LOC107761301;LOC107761653;LOC107764760;LOC107765749;LOC107766079;LOC107767166;LOC107767801;LOC107768145;LOC107769031;LOC107769743;LOC107769990;LOC107770238;LOC107770525;LOC107771009;LOC107772091;LOC107772601;LOC107773674;LOC107774886;LOC107775685;LOC107776258;LOC107779602;LOC107781075;LOC107782136;LOC107785179;LOC107785856;LOC107786443;LOC107789568;LOC107790518;LOC107791259;LOC107792020;LOC107793…
GO:0009744	response to sucrose	BP	3	11	0.0139153	0.18885	LOC107762020;LOC107775402;LOC107827354
GO:2000377	regulation of reactive oxygen species metabolic process	BP	4	20	0.0141838	0.190229	LOC107767166;LOC107822109;LOC107824451;LOC107831277
GO:0051171	regulation of nitrogen compound metabolic process	BP	79	1283	0.0147099	0.193747	LOC107761301;LOC107761653;LOC107764760;LOC107765749;LOC107766079;LOC107767166;LOC107767801;LOC107768145;LOC107769031;LOC107769743;LOC107769990;LOC107770238;LOC107770525;LOC107771009;LOC107772091;LOC107772601;LOC107773674;LOC107774886;LOC107775685;LOC107776258;LOC107779602;LOC107781075;LOC107782136;LOC107785179;LOC107785856;LOC107786443;LOC107789568;LOC107790518;LOC107791259;LOC107792020;LOC107793…
GO:0043094	cellular metabolic compound salvage	BP	7	54	0.014786	0.193747	LOC107764026;LOC107765795;LOC107774398;LOC107774399;LOC107784710;LOC107785040;LOC107785215
GO:0080090	regulation of primary metabolic process	BP	88	1454	0.015549	0.200265	LOC107760468;LOC107761301;LOC107761653;LOC107764760;LOC107765749;LOC107766079;LOC107767166;LOC107767801;LOC107768145;LOC107769031;LOC107769743;LOC107769990;LOC107770238;LOC107770525;LOC107771009;LOC107772091;LOC107772601;LOC107773674;LOC107774886;LOC107775685;LOC107776258;LOC107779602;LOC107781075;LOC107782136;LOC107784610;LOC107785179;LOC107785856;LOC107786443;LOC107787825;LOC107789143;LOC107789…
GO:0015977	carbon fixation	BP	5	31	0.0156347	0.200265	LOC107765795;LOC107774398;LOC107774399;LOC107785040;LOC107785215
GO:0008299	isoprenoid biosynthetic process	BP	12	123	0.0160163	0.201879	LOC107769201;LOC107770799;LOC107772124;LOC107772411;LOC107777769;LOC107778627;LOC107799408;LOC107802057;LOC107809222;LOC107821548;LOC107822278;LOC107829287
GO:0051273	beta-glucan metabolic process	BP	9	81	0.0161149	0.201879	LOC107763290;LOC107774012;LOC107787706;LOC107796039;LOC107797425;LOC107797464;LOC107807143;LOC107812595;LOC107816532
GO:0016701	oxidoreductase activity, acting on single donors with incorporation of molecular oxygen	MF	7	56	0.016486	0.158404	LOC107767418;LOC107771567;LOC107791323;LOC107799511;LOC107801738;LOC107814671;LOC107823578
GO:0044275	cellular carbohydrate catabolic process	BP	6	43	0.0166565	0.204608	LOC107763290;LOC107774012;LOC107797425;LOC107797464;LOC107807143;LOC107812595
GO:0050790	regulation of catalytic activity	BP	27	361	0.0166917	0.204608	LOC107760468;LOC107765730;LOC107771931;LOC107774436;LOC107775540;LOC107782182;LOC107784610;LOC107787825;LOC107788210;LOC107789143;LOC107790508;LOC107791187;LOC107792252;LOC107792454;LOC107794480;LOC107796123;LOC107808322;LOC107816366;LOC107821264;LOC107822109;LOC107823752;LOC107826079;LOC107826608;LOC107827077;LOC107827409;LOC107829059;LOC107831277
GO:0016638	oxidoreductase activity, acting on the CH-NH2 group of donors	MF	5	32	0.0167393	0.158404	LOC107759913;LOC107764910;LOC107778990;LOC107781126;LOC107791110
GO:0005971	ribonucleoside-diphosphate reductase complex	CC	2	5	0.0167877	0.137659	LOC107781035;LOC107807196
GO:0032787	monocarboxylic acid metabolic process	BP	30	412	0.0169938	0.206095	LOC107763191;LOC107763446;LOC107766412;LOC107767166;LOC107767710;LOC107770541;LOC107771123;LOC107771567;LOC107771909;LOC107775886;LOC107776231;LOC107779466;LOC107780597;LOC107784024;LOC107786526;LOC107787621;LOC107793359;LOC107794456;LOC107797422;LOC107798822;LOC107802970;LOC107803077;LOC107809222;LOC107811390;LOC107814671;LOC107819620;LOC107822278;LOC107824451;LOC107824491;LOC107825415
GO:0034285	response to disaccharide	BP	3	12	0.0178965	0.21218	LOC107762020;LOC107775402;LOC107827354
GO:0016114	terpenoid biosynthetic process	BP	8	69	0.0179071	0.21218	LOC107769201;LOC107778627;LOC107799408;LOC107802057;LOC107809222;LOC107821548;LOC107822278;LOC107829287
GO:0005506	iron ion binding	MF	29	406	0.0195905	0.182014	LOC107759261;LOC107760973;LOC107763191;LOC107771909;LOC107773493;LOC107776096;LOC107786217;LOC107788281;LOC107788811;LOC107791402;LOC107793096;LOC107794456;LOC107795237;LOC107798822;LOC107801191;LOC107803700;LOC107809222;LOC107811390;LOC107814513;LOC107815711;LOC107818394;LOC107819245;LOC107819388;LOC107822278;LOC107825018;LOC107825461;LOC107825477;LOC107825965;LOC107830097
GO:0060255	regulation of macromolecule metabolic process	BP	88	1470	0.0200647	0.21218	LOC107760468;LOC107761301;LOC107761653;LOC107764760;LOC107765749;LOC107766079;LOC107767166;LOC107767801;LOC107768145;LOC107769031;LOC107769743;LOC107769990;LOC107770238;LOC107770525;LOC107771009;LOC107772091;LOC107772601;LOC107773674;LOC107774886;LOC107775685;LOC107776258;LOC107779602;LOC107781075;LOC107782136;LOC107784610;LOC107785179;LOC107785856;LOC107786443;LOC107787825;LOC107789143;LOC107789…
GO:0016705	oxidoreductase activity, acting on paired donors, with incorporation or reduction of molecular oxygen	MF	27	373	0.0203863	0.186025	LOC107759261;LOC107760973;LOC107763446;LOC107771909;LOC107773493;LOC107776096;LOC107786217;LOC107786526;LOC107788281;LOC107788811;LOC107791402;LOC107793096;LOC107795237;LOC107801191;LOC107802057;LOC107803700;LOC107811390;LOC107814513;LOC107815711;LOC107816988;LOC107818394;LOC107819245;LOC107819388;LOC107825018;LOC107825461;LOC107825477;LOC107830097
GO:0009638	phototropism	BP	2	5	0.021218	0.21218	LOC107784416;LOC107796286
GO:0019419	sulfate reduction	BP	2	5	0.021218	0.21218	LOC107801230;LOC107829885
GO:0035337	fatty-acyl-CoA metabolic process	BP	2	5	0.021218	0.21218	LOC107771909;LOC107811390
GO:0043096	purine nucleobase salvage	BP	2	5	0.021218	0.21218	LOC107764026;LOC107784710
GO:0051353	positive regulation of oxidoreductase activity	BP	2	5	0.021218	0.21218	LOC107822109;LOC107831277
GO:0090322	regulation of superoxide metabolic process	BP	2	5	0.021218	0.21218	LOC107822109;LOC107831277
GO:1900407	regulation of cellular response to oxidative stress	BP	2	5	0.021218	0.21218	LOC107822109;LOC107831277
GO:1900409	positive regulation of cellular response to oxidative stress	BP	2	5	0.021218	0.21218	LOC107822109;LOC107831277
GO:1901031	regulation of response to reactive oxygen species	BP	2	5	0.021218	0.21218	LOC107822109;LOC107831277
GO:1901033	positive regulation of response to reactive oxygen species	BP	2	5	0.021218	0.21218	LOC107822109;LOC107831277
GO:1901668	regulation of superoxide dismutase activity	BP	2	5	0.021218	0.21218	LOC107822109;LOC107831277
GO:1901671	positive regulation of superoxide dismutase activity	BP	2	5	0.021218	0.21218	LOC107822109;LOC107831277
GO:1902882	regulation of response to oxidative stress	BP	2	5	0.021218	0.21218	LOC107822109;LOC107831277
GO:1902884	positive regulation of response to oxidative stress	BP	2	5	0.021218	0.21218	LOC107822109;LOC107831277
GO:1904833	positive regulation of removal of superoxide radicals	BP	2	5	0.021218	0.21218	LOC107822109;LOC107831277
GO:2000121	regulation of removal of superoxide radicals	BP	2	5	0.021218	0.21218	LOC107822109;LOC107831277
GO:2000379	positive regulation of reactive oxygen species metabolic process	BP	2	5	0.021218	0.21218	LOC107822109;LOC107831277
GO:0016725	oxidoreductase activity, acting on CH or CH2 groups	MF	3	13	0.021523	0.192952	LOC107770366;LOC107781035;LOC107807196
GO:0000790	nuclear chromatin	CC	5	38	0.0220768	0.172409	LOC107761301;LOC107771320;LOC107802330;LOC107814561;LOC107817295
GO:0010468	regulation of gene expression	BP	78	1289	0.022278	0.220842	LOC107761301;LOC107761653;LOC107764760;LOC107765749;LOC107766079;LOC107767166;LOC107767801;LOC107768145;LOC107769031;LOC107769743;LOC107769990;LOC107770238;LOC107770525;LOC107771009;LOC107772091;LOC107772601;LOC107773674;LOC107774886;LOC107775685;LOC107776258;LOC107781075;LOC107782136;LOC107785179;LOC107785856;LOC107786443;LOC107789568;LOC107790518;LOC107791259;LOC107792020;LOC107793963;LOC107794…
GO:0000272	polysaccharide catabolic process	BP	13	145	0.0236423	0.232346	LOC107763290;LOC107763389;LOC107774012;LOC107780374;LOC107786866;LOC107791187;LOC107797425;LOC107797464;LOC107807143;LOC107811053;LOC107812595;LOC107827040;LOC107828150
GO:0031072	heat shock protein binding	MF	5	35	0.0240207	0.21163	LOC107790142;LOC107793424;LOC107825388;LOC107829343;LOC107829640
GO:0000347	THO complex	CC	3	15	0.024178	0.180236	LOC107774668;LOC107795499;LOC107799705
GO:0006970	response to osmotic stress	BP	7	60	0.0251892	0.245434	LOC107767166;LOC107784815;LOC107788682;LOC107796360;LOC107797888;LOC107821264;LOC107824451
GO:0043565	sequence-specific DNA binding	MF	26	363	0.0253179	0.219279	LOC107761653;LOC107766079;LOC107767801;LOC107770238;LOC107772091;LOC107772601;LOC107773674;LOC107781075;LOC107785179;LOC107789568;LOC107794181;LOC107794358;LOC107797608;LOC107798622;LOC107802472;LOC107803442;LOC107806810;LOC107807172;LOC107810271;LOC107811911;LOC107818849;LOC107819615;LOC107824387;LOC107824425;LOC107824974;LOC107831388
GO:0030234	enzyme regulator activity	MF	21	280	0.0269976	0.228139	LOC107765730;LOC107771931;LOC107774436;LOC107775540;LOC107779602;LOC107782182;LOC107787825;LOC107788210;LOC107791187;LOC107792252;LOC107792454;LOC107794480;LOC107796123;LOC107808322;LOC107816366;LOC107823752;LOC107826079;LOC107826608;LOC107827077;LOC107827409;LOC107829059
GO:0009735	response to cytokinin	BP	6	48	0.0274003	0.264715	LOC107773727;LOC107791003;LOC107794992;LOC107806690;LOC107813434;LOC107823053
GO:0016746	transferase activity, transferring acyl groups	MF	26	366	0.0276735	0.228139	LOC107766412;LOC107767001;LOC107768362;LOC107770736;LOC107771086;LOC107771123;LOC107779625;LOC107782063;LOC107782411;LOC107783961;LOC107785856;LOC107787621;LOC107789681;LOC107792601;LOC107794792;LOC107796658;LOC107801263;LOC107801510;LOC107802970;LOC107803179;LOC107803843;LOC107805204;LOC107807495;LOC107813613;LOC107825023;LOC107825415
GO:0006629	lipid metabolic process	BP	44	678	0.0288181	0.276073	LOC107762275;LOC107763191;LOC107763430;LOC107763446;LOC107766412;LOC107767001;LOC107769201;LOC107770799;LOC107771086;LOC107771123;LOC107771567;LOC107771909;LOC107772124;LOC107772411;LOC107775886;LOC107776349;LOC107777769;LOC107778627;LOC107779466;LOC107780089;LOC107783961;LOC107786526;LOC107787621;LOC107788962;LOC107794456;LOC107798633;LOC107798822;LOC107799408;LOC107802057;LOC107802970;LOC107807…
GO:0000788	nuclear nucleosome	CC	3	16	0.0288324	0.205588	LOC107771320;LOC107802330;LOC107817295
GO:0005372	water transmembrane transporter activity	MF	4	25	0.0291081	0.228139	LOC107786743;LOC107802501;LOC107806766;LOC107815182
GO:0015250	water channel activity	MF	4	25	0.0291081	0.228139	LOC107786743;LOC107802501;LOC107806766;LOC107815182
GO:0000234	phosphoethanolamine N-methyltransferase activity	MF	2	6	0.0299125	0.228139	LOC107763430;LOC107780089
GO:0009916	alternative oxidase activity	MF	2	6	0.0299125	0.228139	LOC107763364;LOC107781761
GO:0009927	histidine phosphotransfer kinase activity	MF	2	6	0.0299125	0.228139	LOC107813434;LOC107823053
GO:0019136	deoxynucleoside kinase activity	MF	2	6	0.0299125	0.228139	LOC107769449;LOC107789082
GO:0009266	response to temperature stimulus	BP	6	49	0.0299929	0.281037	LOC107786501;LOC107790142;LOC107793424;LOC107825388;LOC107829343;LOC107829640
GO:0009651	response to salt stress	BP	6	49	0.0299929	0.281037	LOC107767166;LOC107784815;LOC107796360;LOC107797888;LOC107821264;LOC107824451
GO:0006833	water transport	BP	4	25	0.0306225	0.281037	LOC107786743;LOC107802501;LOC107806766;LOC107815182
GO:0042044	fluid transport	BP	4	25	0.0306225	0.281037	LOC107786743;LOC107802501;LOC107806766;LOC107815182
GO:0006656	phosphatidylcholine biosynthetic process	BP	2	6	0.0308155	0.281037	LOC107763430;LOC107780089
GO:0010311	lateral root formation	BP	2	6	0.0308155	0.281037	LOC107779466;LOC107819620
GO:0009639	response to red or far red light	BP	5	37	0.0316737	0.286571	LOC107768145;LOC107784416;LOC107784815;LOC107796286;LOC107799644
GO:0043562	cellular response to nitrogen levels	BP	3	15	0.0332373	0.292109	LOC107762020;LOC107775402;LOC107827354
GO:0009892	negative regulation of metabolic process	BP	21	282	0.0333823	0.292109	LOC107761301;LOC107765730;LOC107772601;LOC107774436;LOC107775540;LOC107787825;LOC107788210;LOC107791187;LOC107792252;LOC107792454;LOC107794480;LOC107794992;LOC107796123;LOC107808322;LOC107814561;LOC107816366;LOC107821264;LOC107826079;LOC107826608;LOC107827077;LOC107829059
GO:0034654	nucleobase-containing compound biosynthetic process	BP	94	1620	0.0340128	0.292109	LOC107761301;LOC107761653;LOC107764026;LOC107764760;LOC107765749;LOC107766079;LOC107767166;LOC107767801;LOC107768145;LOC107769031;LOC107769449;LOC107769743;LOC107769990;LOC107770238;LOC107770258;LOC107770525;LOC107771009;LOC107772091;LOC107772601;LOC107773674;LOC107774886;LOC107775685;LOC107776258;LOC107777420;LOC107781035;LOC107781075;LOC107782136;LOC107784710;LOC107785179;LOC107785856;LOC107786…
GO:0019430	removal of superoxide radicals	BP	4	26	0.0348481	0.292109	LOC107819573;LOC107822109;LOC107831277;LOC107832827
GO:0033865	nucleoside bisphosphate metabolic process	BP	4	26	0.0348481	0.292109	LOC107770799;LOC107772124;LOC107772411;LOC107777769
GO:0033875	ribonucleoside bisphosphate metabolic process	BP	4	26	0.0348481	0.292109	LOC107770799;LOC107772124;LOC107772411;LOC107777769
GO:0034032	purine nucleoside bisphosphate metabolic process	BP	4	26	0.0348481	0.292109	LOC107770799;LOC107772124;LOC107772411;LOC107777769
GO:0034614	cellular response to reactive oxygen species	BP	4	26	0.0348481	0.292109	LOC107819573;LOC107822109;LOC107831277;LOC107832827
GO:0071450	cellular response to oxygen radical	BP	4	26	0.0348481	0.292109	LOC107819573;LOC107822109;LOC107831277;LOC107832827
GO:0071451	cellular response to superoxide	BP	4	26	0.0348481	0.292109	LOC107819573;LOC107822109;LOC107831277;LOC107832827
GO:0016787	hydrolase activity	MF	149	2731	0.0354033	0.266045	LOC107759407;LOC107759974;LOC107760653;LOC107762275;LOC107762311;LOC107762439;LOC107762980;LOC107763290;LOC107763397;LOC107763465;LOC107765903;LOC107767303;LOC107767367;LOC107768220;LOC107768721;LOC107769013;LOC107769236;LOC107769403;LOC107769968;LOC107770733;LOC107771814;LOC107771827;LOC107772254;LOC107772757;LOC107772841;LOC107773968;LOC107774012;LOC107774647;LOC107774668;LOC107775275;LOC107776…
GO:0042973	glucan endo-1,3-beta-D-glucosidase activity	MF	3	16	0.0379177	0.280811	LOC107801151;LOC107814850;LOC107823411
GO:0006857	oligopeptide transport	BP	4	27	0.0393947	0.325435	LOC107769627;LOC107792216;LOC107799198;LOC107809626
GO:0015833	peptide transport	BP	4	27	0.0393947	0.325435	LOC107769627;LOC107792216;LOC107799198;LOC107809626
GO:0046148	pigment biosynthetic process	BP	9	95	0.040278	0.328929	LOC107764026;LOC107769989;LOC107780127;LOC107784710;LOC107793690;LOC107802057;LOC107805360;LOC107809222;LOC107822278
GO:0035251	UDP-glucosyltransferase activity	MF	10	112	0.0409692	0.299075	LOC107767710;LOC107780597;LOC107784024;LOC107786515;LOC107787706;LOC107793359;LOC107796039;LOC107816532;LOC107826982;LOC107830010
GO:0001676	long-chain fatty acid metabolic process	BP	2	7	0.0417765	0.328929	LOC107779466;LOC107819620
GO:0009157	deoxyribonucleoside monophosphate biosynthetic process	BP	2	7	0.0417765	0.328929	LOC107769449;LOC107789082
GO:0009162	deoxyribonucleoside monophosphate metabolic process	BP	2	7	0.0417765	0.328929	LOC107769449;LOC107789082
GO:0009263	deoxyribonucleotide biosynthetic process	BP	2	7	0.0417765	0.328929	LOC107781035;LOC107807196
GO:0010143	cutin biosynthetic process	BP	2	7	0.0417765	0.328929	LOC107779466;LOC107819620
GO:0006721	terpenoid metabolic process	BP	8	81	0.0418375	0.328929	LOC107769201;LOC107778627;LOC107799408;LOC107802057;LOC107809222;LOC107821548;LOC107822278;LOC107829287
GO:0016835	carbon-oxygen lyase activity	MF	13	160	0.0422773	0.304277	LOC107759972;LOC107763389;LOC107769201;LOC107778627;LOC107782074;LOC107786866;LOC107799408;LOC107811053;LOC107812701;LOC107819572;LOC107821548;LOC107828150;LOC107829287
GO:0042440	pigment metabolic process	BP	10	111	0.0425462	0.33221	LOC107764026;LOC107769989;LOC107780127;LOC107784710;LOC107793690;LOC107802057;LOC107805360;LOC107809222;LOC107819263;LOC107822278
GO:0010445	nuclear dicing body	CC	1	1	0.0428164	0.292578	LOC107794992
GO:0000303	response to superoxide	BP	4	28	0.044263	0.338099	LOC107819573;LOC107822109;LOC107831277;LOC107832827
GO:0000305	response to oxygen radical	BP	4	28	0.044263	0.338099	LOC107819573;LOC107822109;LOC107831277;LOC107832827
GO:0006801	superoxide metabolic process	BP	4	28	0.044263	0.338099	LOC107819573;LOC107822109;LOC107831277;LOC107832827
GO:0050661	NADP binding	MF	7	69	0.0454143	0.31209	LOC107770799;LOC107772124;LOC107772411;LOC107777769;LOC107790641;LOC107793690;LOC107816988
GO:0006720	isoprenoid metabolic process	BP	12	144	0.0467381	0.338099	LOC107769201;LOC107770799;LOC107772124;LOC107772411;LOC107777769;LOC107778627;LOC107799408;LOC107802057;LOC107809222;LOC107821548;LOC107822278;LOC107829287
GO:0005773	vacuole	CC	20	312	0.0472015	0.309642	LOC107762980;LOC107763263;LOC107769943;LOC107776518;LOC107779266;LOC107784815;LOC107786743;LOC107787819;LOC107794479;LOC107794792;LOC107795322;LOC107801151;LOC107802501;LOC107802676;LOC107806766;LOC107815182;LOC107815370;LOC107818857;LOC107820123;LOC107823411
GO:0005275	amine transmembrane transporter activity	MF	1	1	0.0476381	0.31209	LOC107802501
GO:0009703	nitrate reductase (NADH) activity	MF	1	1	0.0476381	0.31209	LOC107823732
GO:0015200	methylammonium transmembrane transporter activity	MF	1	1	0.0476381	0.31209	LOC107802501
GO:0016781	phosphotransferase activity, paired acceptors	MF	1	1	0.0476381	0.31209	LOC107776231
GO:0035198	miRNA binding	MF	1	1	0.0476381	0.31209	LOC107794992
GO:0050242	pyruvate, phosphate dikinase activity	MF	1	1	0.0476381	0.31209	LOC107776231
GO:0009120	deoxyribonucleoside metabolic process	BP	1	1	0.0484031	0.338099	LOC107789082
GO:0009954	proximal/distal pattern formation	BP	1	1	0.0484031	0.338099	LOC107794992
GO:0010375	stomatal complex patterning	BP	1	1	0.0484031	0.338099	LOC107827694
GO:0010589	leaf proximal/distal pattern formation	BP	1	1	0.0484031	0.338099	LOC107794992
GO:0015837	amine transport	BP	1	1	0.0484031	0.338099	LOC107802501
GO:0015843	methylammonium transport	BP	1	1	0.0484031	0.338099	LOC107802501
GO:0031054	pre-miRNA processing	BP	1	1	0.0484031	0.338099	LOC107794992
GO:0035279	mRNA cleavage involved in gene silencing by miRNA	BP	1	1	0.0484031	0.338099	LOC107794992
GO:0046104	thymidine metabolic process	BP	1	1	0.0484031	0.338099	LOC107789082
GO:0046125	pyrimidine deoxyribonucleoside metabolic process	BP	1	1	0.0484031	0.338099	LOC107789082
GO:0072489	methylammonium transmembrane transport	BP	1	1	0.0484031	0.338099	LOC107802501
GO:0098795	mRNA cleavage involved in gene silencing	BP	1	1	0.0484031	0.338099	LOC107794992
GO:2000123	positive regulation of stomatal complex development	BP	1	1	0.0484031	0.338099	LOC107827694
GO:0051276	chromosome organization	BP	20	277	0.0486388	0.338099	LOC107761301;LOC107768080;LOC107771320;LOC107774668;LOC107779580;LOC107780909;LOC107785856;LOC107795499;LOC107797021;LOC107797227;LOC107798502;LOC107799705;LOC107802330;LOC107803096;LOC107814561;LOC107817295;LOC107818856;LOC107818857;LOC107820123;LOC107822462
GO:0009147	pyrimidine nucleoside triphosphate metabolic process	BP	4	29	0.0494526	0.341673	LOC107759974;LOC107775275;LOC107824504;LOC107824833
