# Supplementary material for: Exogenous 1′,4′-trans-Diol-ABA Induces Stress Tolerance by Affecting the Level of Gene Expression in Tobacco (Nicotiana tabacum L.)
Source: Int J Mol Sci. 2021 Mar 4;22(5):2555. doi: 10.3390/ijms22052555 (PMC7961390; doi:10.3390/ijms22052555)
Supplement: Supplementary file 1 [file ijms-22-02555-s001.zip › ijms-1085705-supplementary/Table S5.xlsx]

## Sheet: Sheet1
Table S5 Significant GO-term enrichment of 48h DEGs
GO ID	GO Term	Ontology	GeneRatio	BgRatio	Pvalue	FDR	geneID
GO:0005576	extracellular region	CC	57	461	1.30352e-11	2.85471e-09	LOC107762311;LOC107763397;LOC107768220;LOC107768532;LOC107768640;LOC107768900;LOC107771931;LOC107776863;LOC107777178;LOC107778234;LOC107778498;LOC107779179;LOC107779922;LOC107781642;LOC107782493;LOC107785465;LOC107786882;LOC107787010;LOC107787825;LOC107788452;LOC107789149;LOC107789313;LOC107789579;LOC107791187;LOC107794227;LOC107795732;LOC107796152;LOC107797850;LOC107798618;LOC107801681;LOC107802…
GO:0016762	xyloglucan:xyloglucosyl transferase activity	MF	15	45	1.05305e-08	6.71845e-06	LOC107762311;LOC107763397;LOC107768220;LOC107778234;LOC107781642;LOC107782493;LOC107785465;LOC107786882;LOC107789579;LOC107794227;LOC107805952;LOC107809788;LOC107810681;LOC107825008;LOC107832337
GO:0010411	xyloglucan metabolic process	BP	15	47	2.18375e-08	2.98082e-05	LOC107762311;LOC107763397;LOC107768220;LOC107778234;LOC107781642;LOC107782493;LOC107785465;LOC107786882;LOC107789579;LOC107794227;LOC107805952;LOC107809788;LOC107810681;LOC107825008;LOC107832337
GO:0005618	cell wall	CC	37	298	5.28872e-08	3.86076e-06	LOC107762311;LOC107762980;LOC107763397;LOC107768220;LOC107768532;LOC107771930;LOC107777461;LOC107778234;LOC107779179;LOC107781142;LOC107781642;LOC107782372;LOC107782493;LOC107785465;LOC107786882;LOC107789149;LOC107789579;LOC107791187;LOC107794227;LOC107795322;LOC107796152;LOC107802676;LOC107803188;LOC107805952;LOC107809788;LOC107810681;LOC107810758;LOC107813114;LOC107815370;LOC107819324;LOC107820…
GO:0030312	external encapsulating structure	CC	37	298	5.28872e-08	3.86076e-06	LOC107762311;LOC107762980;LOC107763397;LOC107768220;LOC107768532;LOC107771930;LOC107777461;LOC107778234;LOC107779179;LOC107781142;LOC107781642;LOC107782372;LOC107782493;LOC107785465;LOC107786882;LOC107789149;LOC107789579;LOC107791187;LOC107794227;LOC107795322;LOC107796152;LOC107802676;LOC107803188;LOC107805952;LOC107809788;LOC107810681;LOC107810758;LOC107813114;LOC107815370;LOC107819324;LOC107820…
GO:0006073	cellular glucan metabolic process	BP	28	162	9.56646e-08	5.69083e-05	LOC107762311;LOC107763290;LOC107763397;LOC107765349;LOC107768220;LOC107768640;LOC107774012;LOC107778234;LOC107781642;LOC107782493;LOC107785465;LOC107786528;LOC107786882;LOC107789579;LOC107792784;LOC107794227;LOC107796039;LOC107797779;LOC107805577;LOC107805952;LOC107807143;LOC107809788;LOC107810681;LOC107810758;LOC107817747;LOC107825008;LOC107829009;LOC107832337
GO:0044042	glucan metabolic process	BP	28	164	1.25073e-07	5.69083e-05	LOC107762311;LOC107763290;LOC107763397;LOC107765349;LOC107768220;LOC107768640;LOC107774012;LOC107778234;LOC107781642;LOC107782493;LOC107785465;LOC107786528;LOC107786882;LOC107789579;LOC107792784;LOC107794227;LOC107796039;LOC107797779;LOC107805577;LOC107805952;LOC107807143;LOC107809788;LOC107810681;LOC107810758;LOC107817747;LOC107825008;LOC107829009;LOC107832337
GO:0044264	cellular polysaccharide metabolic process	BP	30	189	2.35863e-07	8.04881e-05	LOC107762311;LOC107763290;LOC107763397;LOC107765349;LOC107768220;LOC107768640;LOC107769274;LOC107772801;LOC107774012;LOC107778234;LOC107781642;LOC107782493;LOC107785465;LOC107786528;LOC107786882;LOC107789579;LOC107792784;LOC107794227;LOC107796039;LOC107797779;LOC107805577;LOC107805952;LOC107807143;LOC107809788;LOC107810681;LOC107810758;LOC107817747;LOC107825008;LOC107829009;LOC107832337
GO:0004553	hydrolase activity, hydrolyzing O-glycosyl compounds	MF	46	370	3.06455e-07	9.77591e-05	LOC107760677;LOC107762311;LOC107762980;LOC107763290;LOC107763397;LOC107765119;LOC107768220;LOC107769274;LOC107769435;LOC107771930;LOC107774012;LOC107778234;LOC107778498;LOC107778772;LOC107781096;LOC107781642;LOC107782493;LOC107785465;LOC107786882;LOC107789313;LOC107789579;LOC107790755;LOC107794227;LOC107795322;LOC107802676;LOC107803024;LOC107803045;LOC107805952;LOC107806636;LOC107807143;LOC107807…
GO:0010410	hemicellulose metabolic process	BP	16	66	5.26014e-07	0.000124234	LOC107762311;LOC107763397;LOC107768220;LOC107772801;LOC107778234;LOC107781642;LOC107782493;LOC107785465;LOC107786882;LOC107789579;LOC107794227;LOC107805952;LOC107809788;LOC107810681;LOC107825008;LOC107832337
GO:0044262	cellular carbohydrate metabolic process	BP	40	306	5.46082e-07	0.000124234	LOC107761890;LOC107762311;LOC107763290;LOC107763397;LOC107765349;LOC107767398;LOC107768220;LOC107768640;LOC107769274;LOC107772801;LOC107774012;LOC107778234;LOC107779990;LOC107781642;LOC107782493;LOC107785465;LOC107786367;LOC107786528;LOC107786882;LOC107789131;LOC107789579;LOC107792784;LOC107794227;LOC107795866;LOC107796039;LOC107797779;LOC107799952;LOC107805577;LOC107805877;LOC107805952;LOC107807…
GO:0048046	apoplast	CC	20	123	1.00502e-06	5.50247e-05	LOC107762311;LOC107763397;LOC107768220;LOC107771931;LOC107778234;LOC107781642;LOC107782493;LOC107785465;LOC107786882;LOC107789149;LOC107789579;LOC107794227;LOC107805952;LOC107809788;LOC107810681;LOC107814850;LOC107820174;LOC107822960;LOC107825008;LOC107832337
GO:0005975	carbohydrate metabolic process	BP	96	1051	1.20879e-06	0.000210567	LOC107759559;LOC107760677;LOC107761890;LOC107762311;LOC107762980;LOC107763133;LOC107763290;LOC107763397;LOC107764788;LOC107765119;LOC107765349;LOC107767398;LOC107767710;LOC107767727;LOC107768220;LOC107768640;LOC107769274;LOC107769435;LOC107771930;LOC107772801;LOC107774012;LOC107776287;LOC107778234;LOC107778498;LOC107778772;LOC107779990;LOC107781096;LOC107781642;LOC107781796;LOC107782372;LOC107782…
GO:0010383	cell wall polysaccharide metabolic process	BP	16	70	1.23409e-06	0.000210567	LOC107762311;LOC107763397;LOC107768220;LOC107772801;LOC107778234;LOC107781642;LOC107782493;LOC107785465;LOC107786882;LOC107789579;LOC107794227;LOC107805952;LOC107809788;LOC107810681;LOC107825008;LOC107832337
GO:0016798	hydrolase activity, acting on glycosyl bonds	MF	48	413	1.24041e-06	0.000263794	LOC107760677;LOC107762311;LOC107762980;LOC107763290;LOC107763397;LOC107765119;LOC107768220;LOC107768640;LOC107769258;LOC107769274;LOC107769435;LOC107771930;LOC107774012;LOC107778234;LOC107778498;LOC107778772;LOC107781096;LOC107781642;LOC107782493;LOC107785465;LOC107786882;LOC107789313;LOC107789579;LOC107790755;LOC107794227;LOC107795322;LOC107802676;LOC107803024;LOC107803045;LOC107805952;LOC107806…
GO:0005976	polysaccharide metabolic process	BP	40	319	1.60173e-06	0.000242928	LOC107762311;LOC107763290;LOC107763397;LOC107764788;LOC107765349;LOC107768220;LOC107768640;LOC107769274;LOC107772801;LOC107774012;LOC107778234;LOC107781642;LOC107782372;LOC107782493;LOC107785465;LOC107786528;LOC107786882;LOC107789579;LOC107791187;LOC107792784;LOC107793232;LOC107794227;LOC107796039;LOC107797779;LOC107805577;LOC107805952;LOC107806833;LOC107807143;LOC107807601;LOC107809788;LOC107810…
GO:0016758	transferase activity, transferring hexosyl groups	MF	49	434	2.22178e-06	0.000354374	LOC107759110;LOC107759559;LOC107762311;LOC107763397;LOC107765831;LOC107767129;LOC107767710;LOC107768220;LOC107768655;LOC107770228;LOC107778234;LOC107779320;LOC107781642;LOC107782493;LOC107785465;LOC107786528;LOC107786882;LOC107789131;LOC107789579;LOC107789589;LOC107789802;LOC107790993;LOC107792784;LOC107793232;LOC107793359;LOC107794227;LOC107795162;LOC107796039;LOC107797779;LOC107804076;LOC107804…
GO:0042546	cell wall biogenesis	BP	17	82	2.46268e-06	0.000336155	LOC107762311;LOC107763397;LOC107765349;LOC107768220;LOC107772801;LOC107778234;LOC107781642;LOC107782493;LOC107785465;LOC107786882;LOC107789579;LOC107794227;LOC107805952;LOC107809788;LOC107810681;LOC107825008;LOC107832337
GO:0051346	negative regulation of hydrolase activity	BP	13	54	6.64983e-06	0.000825184	LOC107772591;LOC107777426;LOC107781430;LOC107782146;LOC107787825;LOC107795670;LOC107800884;LOC107809159;LOC107810714;LOC107816051;LOC107816122;LOC107816366;LOC107821006
GO:0010951	negative regulation of endopeptidase activity	BP	12	49	1.24401e-05	0.00123008	LOC107772591;LOC107777426;LOC107781430;LOC107782146;LOC107787825;LOC107795670;LOC107809159;LOC107810714;LOC107816051;LOC107816122;LOC107816366;LOC107821006
GO:0052548	regulation of endopeptidase activity	BP	12	49	1.24401e-05	0.00123008	LOC107772591;LOC107777426;LOC107781430;LOC107782146;LOC107787825;LOC107795670;LOC107809159;LOC107810714;LOC107816051;LOC107816122;LOC107816366;LOC107821006
GO:0044036	cell wall macromolecule metabolic process	BP	17	92	1.26162e-05	0.00123008	LOC107762311;LOC107763397;LOC107768220;LOC107769274;LOC107772801;LOC107778234;LOC107781642;LOC107782493;LOC107785465;LOC107786882;LOC107789579;LOC107794227;LOC107805952;LOC107809788;LOC107810681;LOC107825008;LOC107832337
GO:0046906	tetrapyrrole binding	MF	53	516	1.39106e-05	0.00131017	LOC107759081;LOC107759261;LOC107759348;LOC107760460;LOC107760973;LOC107765079;LOC107767065;LOC107768643;LOC107770530;LOC107771186;LOC107773466;LOC107773487;LOC107773493;LOC107773808;LOC107776096;LOC107776863;LOC107779615;LOC107781013;LOC107781086;LOC107782353;LOC107785409;LOC107786217;LOC107786801;LOC107788258;LOC107788452;LOC107790955;LOC107790956;LOC107792582;LOC107792854;LOC107793096;LOC107794…
GO:0004866	endopeptidase inhibitor activity	MF	12	50	1.48838e-05	0.00131017	LOC107772591;LOC107777426;LOC107781430;LOC107782146;LOC107787825;LOC107795670;LOC107809159;LOC107810714;LOC107816051;LOC107816122;LOC107816366;LOC107821006
GO:0061135	endopeptidase regulator activity	MF	12	50	1.48838e-05	0.00131017	LOC107772591;LOC107777426;LOC107781430;LOC107782146;LOC107787825;LOC107795670;LOC107809159;LOC107810714;LOC107816051;LOC107816122;LOC107816366;LOC107821006
GO:0010466	negative regulation of peptidase activity	BP	12	50	1.55396e-05	0.00132572	LOC107772591;LOC107777426;LOC107781430;LOC107782146;LOC107787825;LOC107795670;LOC107809159;LOC107810714;LOC107816051;LOC107816122;LOC107816366;LOC107821006
GO:0052547	regulation of peptidase activity	BP	12	50	1.55396e-05	0.00132572	LOC107772591;LOC107777426;LOC107781430;LOC107782146;LOC107787825;LOC107795670;LOC107809159;LOC107810714;LOC107816051;LOC107816122;LOC107816366;LOC107821006
GO:0030414	peptidase inhibitor activity	MF	12	51	1.8482e-05	0.00131017	LOC107772591;LOC107777426;LOC107781430;LOC107782146;LOC107787825;LOC107795670;LOC107809159;LOC107810714;LOC107816051;LOC107816122;LOC107816366;LOC107821006
GO:0061134	peptidase regulator activity	MF	12	51	1.8482e-05	0.00131017	LOC107772591;LOC107777426;LOC107781430;LOC107782146;LOC107787825;LOC107795670;LOC107809159;LOC107810714;LOC107816051;LOC107816122;LOC107816366;LOC107821006
GO:0004857	enzyme inhibitor activity	MF	23	163	3.93647e-05	0.00251147	LOC107767134;LOC107772591;LOC107776164;LOC107777426;LOC107781430;LOC107782146;LOC107782372;LOC107787825;LOC107791187;LOC107792252;LOC107795670;LOC107795960;LOC107796123;LOC107800762;LOC107809159;LOC107810714;LOC107812028;LOC107816051;LOC107816122;LOC107816366;LOC107821006;LOC107821927;LOC107822698
GO:0043086	negative regulation of catalytic activity	BP	24	178	6.07795e-05	0.00460911	LOC107767134;LOC107772591;LOC107776164;LOC107777426;LOC107781430;LOC107782146;LOC107782372;LOC107787825;LOC107791187;LOC107792252;LOC107795670;LOC107795960;LOC107796123;LOC107800762;LOC107800884;LOC107809159;LOC107810714;LOC107812028;LOC107816051;LOC107816122;LOC107816366;LOC107821006;LOC107821927;LOC107822698
GO:0044092	negative regulation of molecular function	BP	24	178	6.07795e-05	0.00460911	LOC107767134;LOC107772591;LOC107776164;LOC107777426;LOC107781430;LOC107782146;LOC107782372;LOC107787825;LOC107791187;LOC107792252;LOC107795670;LOC107795960;LOC107796123;LOC107800762;LOC107800884;LOC107809159;LOC107810714;LOC107812028;LOC107816051;LOC107816122;LOC107816366;LOC107821006;LOC107821927;LOC107822698
GO:0016757	transferase activity, transferring glycosyl groups	MF	53	553	9.01241e-05	0.0052272	LOC107759110;LOC107759559;LOC107762311;LOC107763397;LOC107765831;LOC107767129;LOC107767710;LOC107768220;LOC107768655;LOC107770228;LOC107778234;LOC107779320;LOC107781642;LOC107782493;LOC107785465;LOC107786528;LOC107786882;LOC107789131;LOC107789579;LOC107789589;LOC107789802;LOC107790993;LOC107792784;LOC107793232;LOC107793359;LOC107794227;LOC107794649;LOC107795162;LOC107796039;LOC107797779;LOC107799…
GO:0016491	oxidoreductase activity	MF	137	1807	0.000107696	0.00572584	LOC107759081;LOC107759261;LOC107759348;LOC107759913;LOC107760460;LOC107760973;LOC107761412;LOC107763364;LOC107763729;LOC107764230;LOC107767065;LOC107767418;LOC107767921;LOC107768643;LOC107768715;LOC107769989;LOC107770530;LOC107770851;LOC107770893;LOC107771186;LOC107771567;LOC107771931;LOC107772124;LOC107772411;LOC107772584;LOC107773493;LOC107774415;LOC107775797;LOC107776096;LOC107776287;LOC107776…
GO:0045861	negative regulation of proteolysis	BP	12	61	0.000126061	0.00905647	LOC107772591;LOC107777426;LOC107781430;LOC107782146;LOC107787825;LOC107795670;LOC107809159;LOC107810714;LOC107816051;LOC107816122;LOC107816366;LOC107821006
GO:0045550	geranylgeranyl reductase activity	MF	3	3	0.000175225	0.00859952	LOC107769989;LOC107783257;LOC107830453
GO:0055114	oxidation-reduction process	BP	142	1910	0.000225365	0.0153812	LOC107759081;LOC107759261;LOC107759348;LOC107759742;LOC107759913;LOC107760460;LOC107760973;LOC107761412;LOC107763364;LOC107763729;LOC107764230;LOC107767065;LOC107767418;LOC107767921;LOC107768643;LOC107768715;LOC107769989;LOC107770530;LOC107770851;LOC107770893;LOC107771186;LOC107771567;LOC107771931;LOC107772124;LOC107772411;LOC107772584;LOC107773493;LOC107774415;LOC107775797;LOC107776096;LOC107776…
GO:0071555	cell wall organization	BP	30	274	0.000370047	0.0240531	LOC107762311;LOC107763397;LOC107768220;LOC107768532;LOC107778234;LOC107778498;LOC107781642;LOC107782372;LOC107782493;LOC107785465;LOC107786528;LOC107786882;LOC107789313;LOC107789579;LOC107791187;LOC107793232;LOC107794227;LOC107796039;LOC107797779;LOC107805577;LOC107805952;LOC107806636;LOC107806833;LOC107809788;LOC107810681;LOC107810758;LOC107820174;LOC107825008;LOC107826490;LOC107832337
GO:0051213	dioxygenase activity	MF	15	99	0.000387888	0.0176766	LOC107767418;LOC107770851;LOC107770893;LOC107771567;LOC107772584;LOC107788258;LOC107792582;LOC107799511;LOC107800325;LOC107806322;LOC107806462;LOC107813858;LOC107823578;LOC107827644;LOC107828143
GO:0020037	heme binding	MF	43	452	0.000476453	0.0202651	LOC107759081;LOC107759261;LOC107759348;LOC107760460;LOC107760973;LOC107767065;LOC107768643;LOC107770530;LOC107771186;LOC107773493;LOC107776096;LOC107776863;LOC107779615;LOC107781013;LOC107781086;LOC107782353;LOC107785409;LOC107786217;LOC107786801;LOC107788258;LOC107788452;LOC107792582;LOC107792854;LOC107793096;LOC107794387;LOC107795237;LOC107798372;LOC107798787;LOC107802038;LOC107803700;LOC107803…
GO:0000015	phosphopyruvate hydratase complex	CC	4	9	0.000494771	0.021671	LOC107763133;LOC107781796;LOC107808060;LOC107832416
GO:0045229	external encapsulating structure organization	BP	31	292	0.000507613	0.0314951	LOC107762311;LOC107763397;LOC107768220;LOC107768532;LOC107778234;LOC107778498;LOC107781642;LOC107782372;LOC107782493;LOC107785465;LOC107786528;LOC107786882;LOC107789313;LOC107789579;LOC107791187;LOC107793232;LOC107794227;LOC107796039;LOC107797779;LOC107803179;LOC107805577;LOC107805952;LOC107806636;LOC107806833;LOC107809788;LOC107810681;LOC107810758;LOC107820174;LOC107825008;LOC107826490;LOC107832…
GO:0016701	oxidoreductase activity, acting on single donors with incorporation of molecular oxygen	MF	10	56	0.00098	0.0368558	LOC107767418;LOC107771567;LOC107799511;LOC107799952;LOC107800325;LOC107806322;LOC107823578;LOC107824996;LOC107827644;LOC107828143
GO:0004634	phosphopyruvate hydratase activity	MF	4	9	0.000982052	0.0368558	LOC107763133;LOC107781796;LOC107808060;LOC107832416
GO:0030162	regulation of proteolysis	BP	13	86	0.000989589	0.0545437	LOC107772591;LOC107777426;LOC107781430;LOC107782146;LOC107787825;LOC107795670;LOC107809159;LOC107810714;LOC107814497;LOC107816051;LOC107816122;LOC107816366;LOC107821006
GO:0006542	glutamine biosynthetic process	BP	4	9	0.000998968	0.0545437	LOC107777858;LOC107777918;LOC107789070;LOC107825623
GO:0006564	L-serine biosynthetic process	BP	4	9	0.000998968	0.0545437	LOC107777146;LOC107785065;LOC107804364;LOC107832592
GO:0031324	negative regulation of cellular metabolic process	BP	19	155	0.00113196	0.0583245	LOC107761412;LOC107766665;LOC107772591;LOC107772601;LOC107777426;LOC107781430;LOC107782146;LOC107787825;LOC107795670;LOC107795979;LOC107800762;LOC107800884;LOC107809159;LOC107810714;LOC107810899;LOC107816051;LOC107816122;LOC107816366;LOC107821006
GO:0071944	cell periphery	CC	76	1150	0.00118599	0.0432887	LOC107760263;LOC107762311;LOC107762980;LOC107763147;LOC107763293;LOC107763397;LOC107764465;LOC107764656;LOC107765119;LOC107767317;LOC107767398;LOC107768220;LOC107768532;LOC107771930;LOC107772254;LOC107774036;LOC107775280;LOC107776048;LOC107777461;LOC107778234;LOC107779179;LOC107779294;LOC107781142;LOC107781642;LOC107782372;LOC107782418;LOC107782493;LOC107784796;LOC107785465;LOC107786367;LOC107786…
GO:0018298	protein-chromophore linkage	BP	11	67	0.00119271	0.0583245	LOC107765079;LOC107773466;LOC107773487;LOC107773808;LOC107782681;LOC107790955;LOC107790956;LOC107807890;LOC107809852;LOC107810529;LOC107830195
GO:0071554	cell wall organization or biogenesis	BP	35	361	0.0011964	0.0583245	LOC107760955;LOC107762311;LOC107763397;LOC107765349;LOC107768220;LOC107768532;LOC107768640;LOC107769274;LOC107772801;LOC107778234;LOC107778498;LOC107781642;LOC107782372;LOC107782493;LOC107785465;LOC107786528;LOC107786882;LOC107789313;LOC107789579;LOC107791187;LOC107793232;LOC107794227;LOC107796039;LOC107797779;LOC107805577;LOC107805952;LOC107806636;LOC107806833;LOC107809788;LOC107810681;LOC107810…
GO:0009892	negative regulation of metabolic process	BP	29	282	0.001254	0.0590246	LOC107761412;LOC107766665;LOC107767134;LOC107772591;LOC107772601;LOC107776164;LOC107777426;LOC107781430;LOC107782146;LOC107782372;LOC107787825;LOC107791187;LOC107792252;LOC107795670;LOC107795960;LOC107795979;LOC107796123;LOC107800762;LOC107800884;LOC107809159;LOC107810714;LOC107810899;LOC107812028;LOC107816051;LOC107816122;LOC107816366;LOC107821006;LOC107821927;LOC107822698
GO:0005506	iron ion binding	MF	38	406	0.00133982	0.0453686	LOC107759081;LOC107759261;LOC107760460;LOC107760973;LOC107767065;LOC107768643;LOC107770530;LOC107771186;LOC107772584;LOC107773493;LOC107775797;LOC107776096;LOC107779615;LOC107781086;LOC107781142;LOC107781790;LOC107784901;LOC107786217;LOC107786801;LOC107789701;LOC107792854;LOC107793096;LOC107794387;LOC107795237;LOC107798372;LOC107798787;LOC107799952;LOC107803700;LOC107809222;LOC107810004;LOC107817…
GO:0008299	isoprenoid biosynthetic process	BP	16	123	0.00145179	0.0648309	LOC107772124;LOC107772411;LOC107772761;LOC107773391;LOC107777352;LOC107777769;LOC107778627;LOC107783257;LOC107790102;LOC107796407;LOC107799408;LOC107802057;LOC107805038;LOC107809222;LOC107816701;LOC107830453
GO:0016620	oxidoreductase activity, acting on the aldehyde or oxo group of donors, NAD or NADP as acceptor	MF	10	59	0.00148612	0.0453686	LOC107764230;LOC107767921;LOC107768715;LOC107776287;LOC107779989;LOC107811392;LOC107814917;LOC107820046;LOC107827613;LOC107829994
GO:0032269	negative regulation of cellular protein metabolic process	BP	13	90	0.00151985	0.0648309	LOC107772591;LOC107777426;LOC107781430;LOC107782146;LOC107787825;LOC107795670;LOC107800762;LOC107809159;LOC107810714;LOC107816051;LOC107816122;LOC107816366;LOC107821006
GO:0051248	negative regulation of protein metabolic process	BP	13	90	0.00151985	0.0648309	LOC107772591;LOC107777426;LOC107781430;LOC107782146;LOC107787825;LOC107795670;LOC107800762;LOC107809159;LOC107810714;LOC107816051;LOC107816122;LOC107816366;LOC107821006
GO:0004356	glutamate-ammonia ligase activity	MF	4	10	0.00156443	0.0453686	LOC107777858;LOC107777918;LOC107789070;LOC107825623
GO:0016211	ammonia ligase activity	MF	4	10	0.00156443	0.0453686	LOC107777858;LOC107777918;LOC107789070;LOC107825623
GO:0016880	acid-ammonia (or amide) ligase activity	MF	4	10	0.00156443	0.0453686	LOC107777858;LOC107777918;LOC107789070;LOC107825623
GO:0033385	geranylgeranyl diphosphate metabolic process	BP	3	5	0.00163029	0.0654515	LOC107783257;LOC107790102;LOC107830453
GO:0046686	response to cadmium ion	BP	3	5	0.00163029	0.0654515	LOC107762960;LOC107808626;LOC107825176
GO:0016702	oxidoreductase activity, acting on single donors with incorporation of molecular oxygen, incorporation of two atoms of oxygen	MF	8	41	0.00172107	0.0477409	LOC107767418;LOC107771567;LOC107799511;LOC107800325;LOC107806322;LOC107823578;LOC107827644;LOC107828143
GO:0009765	photosynthesis, light harvesting	BP	11	70	0.00172324	0.0672062	LOC107765079;LOC107773466;LOC107773487;LOC107773808;LOC107790955;LOC107790956;LOC107795979;LOC107807890;LOC107809852;LOC107810529;LOC107830195
GO:0016744	transferase activity, transferring aldehyde or ketonic groups	MF	5	17	0.00191706	0.0498333	LOC107772761;LOC107773391;LOC107787457;LOC107792012;LOC107804952
GO:0016705	oxidoreductase activity, acting on paired donors, with incorporation or reduction of molecular oxygen	MF	35	373	0.00195272	0.0498333	LOC107759081;LOC107759261;LOC107760460;LOC107760973;LOC107767065;LOC107768643;LOC107770530;LOC107770893;LOC107771186;LOC107773493;LOC107776096;LOC107779615;LOC107781086;LOC107786217;LOC107786801;LOC107792854;LOC107793096;LOC107794387;LOC107795237;LOC107798372;LOC107798787;LOC107802057;LOC107803700;LOC107806462;LOC107810004;LOC107816988;LOC107817025;LOC107818394;LOC107819388;LOC107820314;LOC107820…
GO:0008152	metabolic process	BP	627	10539	0.00215135	0.0815719	LOC107759081;LOC107759110;LOC107759130;LOC107759245;LOC107759261;LOC107759348;LOC107759462;LOC107759467;LOC107759559;LOC107759742;LOC107759907;LOC107759913;LOC107759972;LOC107760209;LOC107760460;LOC107760468;LOC107760527;LOC107760677;LOC107760915;LOC107760973;LOC107761147;LOC107761175;LOC107761184;LOC107761312;LOC107761412;LOC107761482;LOC107761653;LOC107761890;LOC107762191;LOC107762230;LOC107762…
GO:0031407	oxylipin metabolic process	BP	4	11	0.00238951	0.0858338	LOC107771567;LOC107800325;LOC107806322;LOC107828143
GO:0031408	oxylipin biosynthetic process	BP	4	11	0.00238951	0.0858338	LOC107771567;LOC107800325;LOC107806322;LOC107828143
GO:0016168	chlorophyll binding	MF	10	64	0.00278514	0.0571441	LOC107765079;LOC107773466;LOC107773487;LOC107773808;LOC107790955;LOC107790956;LOC107807890;LOC107809852;LOC107810529;LOC107830195
GO:0001071	nucleic acid binding transcription factor activity	MF	46	540	0.00301115	0.0571441	LOC107759907;LOC107761653;LOC107764494;LOC107766665;LOC107766940;LOC107767352;LOC107769990;LOC107772032;LOC107772127;LOC107772601;LOC107773674;LOC107773895;LOC107774538;LOC107776093;LOC107779745;LOC107780047;LOC107782765;LOC107787302;LOC107789568;LOC107790518;LOC107794358;LOC107794474;LOC107802111;LOC107802298;LOC107802472;LOC107806524;LOC107807172;LOC107809124;LOC107809359;LOC107810152;LOC107810…
GO:0003700	transcription factor activity, sequence-specific DNA binding	MF	46	540	0.00301115	0.0571441	LOC107759907;LOC107761653;LOC107764494;LOC107766665;LOC107766940;LOC107767352;LOC107769990;LOC107772032;LOC107772127;LOC107772601;LOC107773674;LOC107773895;LOC107774538;LOC107776093;LOC107779745;LOC107780047;LOC107782765;LOC107787302;LOC107789568;LOC107790518;LOC107794358;LOC107794474;LOC107802111;LOC107802298;LOC107802472;LOC107806524;LOC107807172;LOC107809124;LOC107809359;LOC107810152;LOC107810…
GO:0006720	isoprenoid metabolic process	BP	17	144	0.00301229	0.0899702	LOC107772124;LOC107772411;LOC107772761;LOC107773391;LOC107777352;LOC107777769;LOC107778627;LOC107783257;LOC107790102;LOC107796407;LOC107799408;LOC107802057;LOC107802957;LOC107805038;LOC107809222;LOC107816701;LOC107830453
GO:0004421	hydroxymethylglutaryl-CoA synthase activity	MF	3	6	0.0030836	0.0571441	LOC107777352;LOC107796407;LOC107805038
GO:0003873	6-phosphofructo-2-kinase activity	MF	2	2	0.00313487	0.0571441	LOC107767398;LOC107786367
GO:0004097	catechol oxidase activity	MF	2	2	0.00313487	0.0571441	LOC107780127;LOC107805360
GO:0004648	O-phospho-L-serine:2-oxoglutarate aminotransferase activity	MF	2	2	0.00313487	0.0571441	LOC107777146;LOC107804364
GO:0004801	sedoheptulose-7-phosphate:D-glyceraldehyde-3-phosphate glyceronetransferase activity	MF	2	2	0.00313487	0.0571441	LOC107792012;LOC107804952
GO:0031957	very long-chain fatty acid-CoA ligase activity	MF	2	2	0.00313487	0.0571441	LOC107779466;LOC107819620
GO:0046577	long-chain-alcohol oxidase activity	MF	2	2	0.00313487	0.0571441	LOC107814604;LOC107820673
GO:0006000	fructose metabolic process	BP	2	2	0.00316379	0.0899702	LOC107767398;LOC107786367
GO:0006003	fructose 2,6-bisphosphate metabolic process	BP	2	2	0.00316379	0.0899702	LOC107767398;LOC107786367
GO:0009268	response to pH	BP	2	2	0.00316379	0.0899702	LOC107762191;LOC107831457
GO:0017003	protein-heme linkage	BP	2	2	0.00316379	0.0899702	LOC107795187;LOC107804169
GO:0033519	phytyl diphosphate metabolic process	BP	2	2	0.00316379	0.0899702	LOC107783257;LOC107830453
GO:0033521	phytyl diphosphate biosynthetic process	BP	2	2	0.00316379	0.0899702	LOC107783257;LOC107830453
GO:0034635	glutathione transport	BP	2	2	0.00316379	0.0899702	LOC107762960;LOC107808626
GO:0042939	tripeptide transport	BP	2	2	0.00316379	0.0899702	LOC107762960;LOC107808626
GO:0043609	regulation of carbon utilization	BP	2	2	0.00316379	0.0899702	LOC107767398;LOC107786367
GO:0004867	serine-type endopeptidase inhibitor activity	MF	5	19	0.00328133	0.0581525	LOC107772591;LOC107781430;LOC107787825;LOC107816122;LOC107821006
GO:0006950	response to stress	BP	75	989	0.00470593	0.131094	LOC107759348;LOC107759913;LOC107760195;LOC107760263;LOC107760854;LOC107762960;LOC107764661;LOC107764955;LOC107766311;LOC107768080;LOC107768900;LOC107769943;LOC107769966;LOC107772133;LOC107772838;LOC107773388;LOC107775919;LOC107776211;LOC107776518;LOC107776863;LOC107779466;LOC107780619;LOC107781013;LOC107781126;LOC107782353;LOC107782681;LOC107782837;LOC107785332;LOC107787010;LOC107787184;LOC107787…
GO:0009522	photosystem I	CC	10	82	0.00478465	0.149691	LOC107765079;LOC107773466;LOC107773487;LOC107773808;LOC107790955;LOC107790956;LOC107807890;LOC107809852;LOC107810529;LOC107830195
GO:0016114	terpenoid biosynthetic process	BP	10	69	0.00501647	0.13695	LOC107772761;LOC107773391;LOC107778627;LOC107783257;LOC107790102;LOC107799408;LOC107802057;LOC107809222;LOC107816701;LOC107830453
GO:0003968	RNA-directed RNA polymerase activity	MF	3	7	0.00517229	0.0878444	LOC107765311;LOC107788900;LOC107827981
GO:0004565	beta-galactosidase activity	MF	5	21	0.00523211	0.0878444	LOC107762980;LOC107771930;LOC107795322;LOC107802676;LOC107815370
GO:0001172	transcription, RNA-templated	BP	3	7	0.00523946	0.137536	LOC107765311;LOC107788900;LOC107827981
GO:0044843	cell cycle G1/S phase transition	BP	3	7	0.00523946	0.137536	LOC107792202;LOC107793085;LOC107817783
GO:0006721	terpenoid metabolic process	BP	11	81	0.00551967	0.142157	LOC107772761;LOC107773391;LOC107778627;LOC107783257;LOC107790102;LOC107799408;LOC107802057;LOC107802957;LOC107809222;LOC107816701;LOC107830453
GO:0016903	oxidoreductase activity, acting on the aldehyde or oxo group of donors	MF	10	72	0.00660027	0.107974	LOC107764230;LOC107767921;LOC107768715;LOC107776287;LOC107779989;LOC107811392;LOC107814917;LOC107820046;LOC107827613;LOC107829994
GO:0051336	regulation of hydrolase activity	BP	16	143	0.00662641	0.167501	LOC107767134;LOC107772591;LOC107777426;LOC107781430;LOC107782146;LOC107787825;LOC107795670;LOC107795960;LOC107800884;LOC107809159;LOC107810714;LOC107816051;LOC107816122;LOC107816366;LOC107821006;LOC107822698
GO:0010605	negative regulation of macromolecule metabolic process	BP	18	169	0.0068934	0.171082	LOC107761412;LOC107766665;LOC107772591;LOC107772601;LOC107777426;LOC107781430;LOC107782146;LOC107787825;LOC107795670;LOC107800762;LOC107800884;LOC107809159;LOC107810714;LOC107810899;LOC107816051;LOC107816122;LOC107816366;LOC107821006
GO:0004497	monooxygenase activity	MF	30	335	0.00763204	0.117889	LOC107759081;LOC107759261;LOC107760460;LOC107760973;LOC107767065;LOC107768643;LOC107770530;LOC107771186;LOC107773493;LOC107776096;LOC107779615;LOC107781086;LOC107786217;LOC107786801;LOC107792854;LOC107793096;LOC107794387;LOC107795237;LOC107798372;LOC107798787;LOC107803700;LOC107810004;LOC107816988;LOC107817025;LOC107818394;LOC107819388;LOC107820314;LOC107820783;LOC107824996;LOC107829530
GO:0004420	hydroxymethylglutaryl-CoA reductase (NADPH) activity	MF	3	8	0.00793314	0.117889	LOC107772124;LOC107772411;LOC107777769
GO:0030234	enzyme regulator activity	MF	26	280	0.00797413	0.117889	LOC107767134;LOC107771931;LOC107772591;LOC107776164;LOC107777426;LOC107779602;LOC107781430;LOC107782146;LOC107782372;LOC107787825;LOC107791187;LOC107792252;LOC107795670;LOC107795960;LOC107796123;LOC107800762;LOC107809159;LOC107810714;LOC107812028;LOC107816051;LOC107816122;LOC107816366;LOC107821006;LOC107821927;LOC107822698;LOC107827762
GO:0004028	3-chloroallyl aldehyde dehydrogenase activity	MF	2	3	0.00905415	0.117889	LOC107764230;LOC107814917
GO:0004467	long-chain fatty acid-CoA ligase activity	MF	2	3	0.00905415	0.117889	LOC107779466;LOC107819620
GO:0008940	nitrate reductase activity	MF	2	3	0.00905415	0.117889	LOC107785409;LOC107823732
GO:0015645	fatty acid ligase activity	MF	2	3	0.00905415	0.117889	LOC107779466;LOC107819620
GO:0016210	naringenin-chalcone synthase activity	MF	2	3	0.00905415	0.117889	LOC107809744;LOC107826422
GO:0016621	cinnamoyl-CoA reductase activity	MF	2	3	0.00905415	0.117889	LOC107767921;LOC107768715
GO:0050464	nitrate reductase (NADPH) activity	MF	2	3	0.00905415	0.117889	LOC107785409;LOC107823732
GO:0006809	nitric oxide biosynthetic process	BP	2	3	0.00913609	0.218785	LOC107785409;LOC107823732
GO:0046209	nitric oxide metabolic process	BP	2	3	0.00913609	0.218785	LOC107785409;LOC107823732
GO:0019684	photosynthesis, light reaction	BP	14	124	0.00989751	0.232933	LOC107765079;LOC107773466;LOC107773487;LOC107773808;LOC107790955;LOC107790956;LOC107795979;LOC107802909;LOC107807890;LOC107809852;LOC107810529;LOC107819760;LOC107821228;LOC107830195
GO:0010333	terpene synthase activity	MF	6	34	0.0106185	0.135492	LOC107778627;LOC107788173;LOC107790102;LOC107799408;LOC107812701;LOC107816701
GO:0006563	L-serine metabolic process	BP	7	44	0.0107917	0.249673	LOC107759972;LOC107761184;LOC107777146;LOC107785065;LOC107804364;LOC107820931;LOC107832592
GO:0004198	calcium-dependent cysteine-type endopeptidase activity	MF	3	9	0.0114087	0.139976	LOC107773792;LOC107779073;LOC107814887
GO:0008083	growth factor activity	MF	3	9	0.0114087	0.139976	LOC107795732;LOC107797850;LOC107817409
GO:0044283	small molecule biosynthetic process	BP	41	505	0.0115928	0.263735	LOC107759972;LOC107761482;LOC107763602;LOC107769293;LOC107771567;LOC107777146;LOC107777858;LOC107777918;LOC107778749;LOC107779615;LOC107782074;LOC107782774;LOC107783257;LOC107784901;LOC107785065;LOC107787184;LOC107787457;LOC107787621;LOC107789070;LOC107789701;LOC107793693;LOC107795866;LOC107796759;LOC107796776;LOC107799488;LOC107800325;LOC107802909;LOC107804364;LOC107804602;LOC107806322;LOC107809…
GO:0016628	oxidoreductase activity, acting on the CH-CH group of donors, NAD or NADP as acceptor	MF	6	35	0.0122235	0.147143	LOC107769989;LOC107783257;LOC107787184;LOC107795891;LOC107802909;LOC107830453
GO:0016052	carbohydrate catabolic process	BP	23	248	0.0128431	0.287391	LOC107761890;LOC107763133;LOC107763290;LOC107764788;LOC107767727;LOC107769274;LOC107774012;LOC107781796;LOC107782372;LOC107783863;LOC107784659;LOC107791187;LOC107799952;LOC107807143;LOC107807601;LOC107807979;LOC107808060;LOC107813808;LOC107824494;LOC107825584;LOC107827040;LOC107828480;LOC107832416
GO:1901607	alpha-amino acid biosynthetic process	BP	19	194	0.0132537	0.287994	LOC107759972;LOC107763602;LOC107777146;LOC107777858;LOC107777918;LOC107778749;LOC107785065;LOC107787457;LOC107789070;LOC107793693;LOC107796759;LOC107799488;LOC107802909;LOC107804364;LOC107804602;LOC107820046;LOC107825623;LOC107830560;LOC107832592
GO:0044710	single-organism metabolic process	BP	256	4048	0.0133196	0.287994	LOC107759081;LOC107759261;LOC107759348;LOC107759559;LOC107759742;LOC107759913;LOC107759972;LOC107760460;LOC107760973;LOC107761175;LOC107761184;LOC107761412;LOC107761482;LOC107761890;LOC107763133;LOC107763364;LOC107763493;LOC107763602;LOC107763729;LOC107764230;LOC107764380;LOC107764484;LOC107765349;LOC107765415;LOC107765831;LOC107767065;LOC107767373;LOC107767398;LOC107767418;LOC107767710;LOC107767…
GO:0030243	cellulose metabolic process	BP	9	68	0.0135521	0.287994	LOC107763290;LOC107765349;LOC107774012;LOC107786528;LOC107796039;LOC107797779;LOC107805577;LOC107807143;LOC107810758
GO:0006952	defense response	BP	28	320	0.013714	0.287994	LOC107759913;LOC107762960;LOC107766311;LOC107768900;LOC107769943;LOC107772133;LOC107775919;LOC107776211;LOC107776518;LOC107779466;LOC107781126;LOC107787010;LOC107788324;LOC107790518;LOC107793477;LOC107796152;LOC107796759;LOC107799408;LOC107799534;LOC107803188;LOC107808626;LOC107810152;LOC107813378;LOC107814850;LOC107819620;LOC107823075;LOC107825406;LOC107829208
GO:0016838	carbon-oxygen lyase activity, acting on phosphates	MF	6	36	0.0139917	0.165309	LOC107778627;LOC107788173;LOC107790102;LOC107799408;LOC107812701;LOC107816701
GO:0003824	catalytic activity	MF	519	8716	0.0146756	0.170237	LOC107759081;LOC107759110;LOC107759130;LOC107759209;LOC107759245;LOC107759261;LOC107759348;LOC107759462;LOC107759467;LOC107759559;LOC107759913;LOC107759972;LOC107760209;LOC107760460;LOC107760527;LOC107760677;LOC107760915;LOC107760955;LOC107760973;LOC107761147;LOC107761175;LOC107761184;LOC107761302;LOC107761312;LOC107761412;LOC107761482;LOC107761890;LOC107762191;LOC107762230;LOC107762301;LOC107762…
GO:0051273	beta-glucan metabolic process	BP	10	81	0.0151856	0.309914	LOC107763290;LOC107765349;LOC107774012;LOC107786528;LOC107792784;LOC107796039;LOC107797779;LOC107805577;LOC107807143;LOC107810758
GO:0016841	ammonia-lyase activity	MF	3	10	0.0156277	0.171148	LOC107761482;LOC107769293;LOC107804602
GO:0015925	galactosidase activity	MF	5	27	0.0157301	0.171148	LOC107762980;LOC107771930;LOC107795322;LOC107802676;LOC107815370
GO:0071941	nitrogen cycle metabolic process	BP	3	10	0.0158217	0.309914	LOC107771310;LOC107785409;LOC107823732
GO:0042807	central vacuole	CC	3	12	0.0163291	0.447008	LOC107775280;LOC107814985;LOC107820018
GO:0004030	aldehyde dehydrogenase [NAD(P)+] activity	MF	2	4	0.0174367	0.171148	LOC107764230;LOC107814917
GO:0004324	ferredoxin-NADP+ reductase activity	MF	2	4	0.0174367	0.171148	LOC107798204;LOC107825625
GO:0008661	1-deoxy-D-xylulose-5-phosphate synthase activity	MF	2	4	0.0174367	0.171148	LOC107772761;LOC107773391
GO:0009815	1-aminocyclopropane-1-carboxylate oxidase activity	MF	2	4	0.0174367	0.171148	LOC107759913;LOC107781126
GO:0016731	oxidoreductase activity, acting on iron-sulfur proteins as donors, NAD or NADP as acceptor	MF	2	4	0.0174367	0.171148	LOC107798204;LOC107825625
GO:0043546	molybdopterin cofactor binding	MF	2	4	0.0174367	0.171148	LOC107785409;LOC107823732
GO:0045486	naringenin 3-dioxygenase activity	MF	2	4	0.0174367	0.171148	LOC107770893;LOC107806462
GO:2001070	starch binding	MF	2	4	0.0174367	0.171148	LOC107767398;LOC107786367
GO:0000082	G1/S transition of mitotic cell cycle	BP	2	4	0.0175915	0.309914	LOC107792202;LOC107793085
GO:0002229	defense response to oomycetes	BP	2	4	0.0175915	0.309914	LOC107762960;LOC107808626
GO:0006775	fat-soluble vitamin metabolic process	BP	2	4	0.0175915	0.309914	LOC107783257;LOC107830453
GO:0010189	vitamin E biosynthetic process	BP	2	4	0.0175915	0.309914	LOC107783257;LOC107830453
GO:0042360	vitamin E metabolic process	BP	2	4	0.0175915	0.309914	LOC107783257;LOC107830453
GO:0042362	fat-soluble vitamin biosynthetic process	BP	2	4	0.0175915	0.309914	LOC107783257;LOC107830453
GO:0072337	modified amino acid transport	BP	2	4	0.0175915	0.309914	LOC107762960;LOC107808626
GO:0048519	negative regulation of biological process	BP	30	356	0.0178082	0.309914	LOC107760527;LOC107761412;LOC107766665;LOC107767134;LOC107772591;LOC107772601;LOC107776164;LOC107777426;LOC107781430;LOC107782146;LOC107782372;LOC107787825;LOC107791187;LOC107792252;LOC107795670;LOC107795960;LOC107795979;LOC107796123;LOC107800762;LOC107800884;LOC107809159;LOC107810714;LOC107810899;LOC107812028;LOC107816051;LOC107816122;LOC107816366;LOC107821006;LOC107821927;LOC107822698
GO:0004180	carboxypeptidase activity	MF	5	28	0.0182898	0.174163	LOC107787449;LOC107806959;LOC107824458;LOC107825700;LOC107826659
GO:0004568	chitinase activity	MF	5	28	0.0182898	0.174163	LOC107790755;LOC107803024;LOC107807601;LOC107813808;LOC107825584
GO:0006541	glutamine metabolic process	BP	6	38	0.0184142	0.309914	LOC107763493;LOC107777858;LOC107777918;LOC107789070;LOC107822671;LOC107825623
GO:0006026	aminoglycan catabolic process	BP	5	28	0.0186175	0.309914	LOC107790755;LOC107803024;LOC107807601;LOC107813808;LOC107825584
GO:0006030	chitin metabolic process	BP	5	28	0.0186175	0.309914	LOC107790755;LOC107803024;LOC107807601;LOC107813808;LOC107825584
GO:0006032	chitin catabolic process	BP	5	28	0.0186175	0.309914	LOC107790755;LOC107803024;LOC107807601;LOC107813808;LOC107825584
GO:0046348	amino sugar catabolic process	BP	5	28	0.0186175	0.309914	LOC107790755;LOC107803024;LOC107807601;LOC107813808;LOC107825584
GO:1901071	glucosamine-containing compound metabolic process	BP	5	28	0.0186175	0.309914	LOC107790755;LOC107803024;LOC107807601;LOC107813808;LOC107825584
GO:1901072	glucosamine-containing compound catabolic process	BP	5	28	0.0186175	0.309914	LOC107790755;LOC107803024;LOC107807601;LOC107813808;LOC107825584
GO:0042221	response to chemical	BP	62	851	0.021239	0.343077	LOC107759348;LOC107759558;LOC107760854;LOC107762960;LOC107765375;LOC107765621;LOC107766364;LOC107767134;LOC107772524;LOC107772601;LOC107773388;LOC107774415;LOC107776863;LOC107779024;LOC107779615;LOC107781013;LOC107781796;LOC107782353;LOC107783207;LOC107787184;LOC107787254;LOC107787457;LOC107788258;LOC107788452;LOC107790518;LOC107791003;LOC107792202;LOC107792582;LOC107793085;LOC107795960;LOC107796…
GO:0048523	negative regulation of cellular process	BP	19	204	0.0214421	0.343077	LOC107761412;LOC107766665;LOC107772591;LOC107772601;LOC107777426;LOC107781430;LOC107782146;LOC107787825;LOC107795670;LOC107795979;LOC107800762;LOC107800884;LOC107809159;LOC107810714;LOC107810899;LOC107816051;LOC107816122;LOC107816366;LOC107821006
GO:0043565	sequence-specific DNA binding	MF	30	363	0.0214731	0.201468	LOC107761653;LOC107766665;LOC107766940;LOC107767352;LOC107772032;LOC107772601;LOC107773674;LOC107773895;LOC107776093;LOC107780047;LOC107782765;LOC107786778;LOC107787302;LOC107789568;LOC107794358;LOC107794474;LOC107802472;LOC107806524;LOC107807172;LOC107810271;LOC107810623;LOC107810899;LOC107812348;LOC107814373;LOC107818577;LOC107824387;LOC107825642;LOC107828425;LOC107831388;LOC107831879
GO:0016053	organic acid biosynthetic process	BP	33	406	0.0216151	0.343077	LOC107759972;LOC107761482;LOC107763602;LOC107769293;LOC107771567;LOC107777146;LOC107777858;LOC107777918;LOC107778749;LOC107782074;LOC107784901;LOC107785065;LOC107787457;LOC107787621;LOC107789070;LOC107789701;LOC107793693;LOC107796759;LOC107796776;LOC107799488;LOC107800325;LOC107802909;LOC107804364;LOC107804602;LOC107806322;LOC107809103;LOC107809222;LOC107820046;LOC107825623;LOC107826042;LOC107828…
GO:0046394	carboxylic acid biosynthetic process	BP	33	406	0.0216151	0.343077	LOC107759972;LOC107761482;LOC107763602;LOC107769293;LOC107771567;LOC107777146;LOC107777858;LOC107777918;LOC107778749;LOC107782074;LOC107784901;LOC107785065;LOC107787457;LOC107787621;LOC107789070;LOC107789701;LOC107793693;LOC107796759;LOC107796776;LOC107799488;LOC107800325;LOC107802909;LOC107804364;LOC107804602;LOC107806322;LOC107809103;LOC107809222;LOC107820046;LOC107825623;LOC107826042;LOC107828…
GO:0006508	proteolysis	BP	56	759	0.0222906	0.345796	LOC107759462;LOC107760527;LOC107763440;LOC107765585;LOC107772591;LOC107772757;LOC107773792;LOC107777426;LOC107777501;LOC107779073;LOC107780755;LOC107781430;LOC107781733;LOC107782066;LOC107782146;LOC107784640;LOC107784768;LOC107787449;LOC107787825;LOC107789404;LOC107793176;LOC107794082;LOC107795650;LOC107795670;LOC107795910;LOC107795920;LOC107795979;LOC107798708;LOC107799617;LOC107806959;LOC107807…
GO:0050832	defense response to fungus	BP	8	62	0.0222931	0.345796	LOC107766311;LOC107768900;LOC107772133;LOC107775919;LOC107779466;LOC107787010;LOC107813378;LOC107819620
GO:0005744	mitochondrial inner membrane presequence translocase complex	CC	3	14	0.0252056	0.613336	LOC107770629;LOC107825354;LOC107827421
GO:0044723	single-organism carbohydrate metabolic process	BP	40	518	0.0261287	0.391442	LOC107759559;LOC107761890;LOC107763133;LOC107765349;LOC107767398;LOC107767710;LOC107767727;LOC107772801;LOC107776287;LOC107779990;LOC107781796;LOC107783863;LOC107784659;LOC107786367;LOC107786528;LOC107789131;LOC107789589;LOC107792784;LOC107793232;LOC107793359;LOC107795866;LOC107796039;LOC107797779;LOC107799952;LOC107805577;LOC107805877;LOC107806833;LOC107807979;LOC107808060;LOC107810758;LOC107811…
GO:0098772	molecular function regulator	MF	26	310	0.0261902	0.236801	LOC107767134;LOC107771931;LOC107772591;LOC107776164;LOC107777426;LOC107779602;LOC107781430;LOC107782146;LOC107782372;LOC107787825;LOC107791187;LOC107792252;LOC107795670;LOC107795960;LOC107796123;LOC107800762;LOC107809159;LOC107810714;LOC107812028;LOC107816051;LOC107816122;LOC107816366;LOC107821006;LOC107821927;LOC107822698;LOC107827762
GO:0004029	aldehyde dehydrogenase (NAD) activity	MF	3	12	0.0263524	0.236801	LOC107764230;LOC107779989;LOC107814917
GO:0071949	FAD binding	MF	3	12	0.0263524	0.236801	LOC107769989;LOC107783257;LOC107830453
GO:0006553	lysine metabolic process	BP	3	12	0.0266697	0.391442	LOC107796759;LOC107802909;LOC107820046
GO:0009085	lysine biosynthetic process	BP	3	12	0.0266697	0.391442	LOC107796759;LOC107802909;LOC107820046
GO:0009089	lysine biosynthetic process via diaminopimelate	BP	3	12	0.0266697	0.391442	LOC107796759;LOC107802909;LOC107820046
GO:0046451	diaminopimelate metabolic process	BP	3	12	0.0266697	0.391442	LOC107796759;LOC107802909;LOC107820046
GO:0031418	L-ascorbic acid binding	MF	4	21	0.0272939	0.241308	LOC107759913;LOC107770893;LOC107781126;LOC107806462
GO:0045548	phenylalanine ammonia-lyase activity	MF	2	5	0.0279887	0.241308	LOC107761482;LOC107769293
GO:0046857	oxidoreductase activity, acting on other nitrogenous compounds as donors, with NAD or NADP as acceptor	MF	2	5	0.0279887	0.241308	LOC107785409;LOC107823732
GO:0009070	serine family amino acid biosynthetic process	BP	5	31	0.0280399	0.393236	LOC107759972;LOC107777146;LOC107785065;LOC107804364;LOC107832592
GO:0051274	beta-glucan biosynthetic process	BP	7	53	0.0281476	0.393236	LOC107765349;LOC107786528;LOC107792784;LOC107796039;LOC107797779;LOC107805577;LOC107810758
GO:0009800	cinnamic acid biosynthetic process	BP	2	5	0.0282323	0.393236	LOC107761482;LOC107769293
GO:0009803	cinnamic acid metabolic process	BP	2	5	0.0282323	0.393236	LOC107761482;LOC107769293
GO:0019419	sulfate reduction	BP	2	5	0.0282323	0.393236	LOC107801230;LOC107829885
GO:1901605	alpha-amino acid metabolic process	BP	25	299	0.0311277	0.424103	LOC107759972;LOC107761184;LOC107761482;LOC107763493;LOC107763602;LOC107769293;LOC107777146;LOC107777858;LOC107777918;LOC107778749;LOC107785065;LOC107787457;LOC107789070;LOC107793693;LOC107796759;LOC107799488;LOC107802909;LOC107804364;LOC107804602;LOC107820046;LOC107820931;LOC107822671;LOC107825623;LOC107830560;LOC107832592
GO:0009620	response to fungus	BP	8	66	0.0311792	0.424103	LOC107766311;LOC107768900;LOC107772133;LOC107775919;LOC107779466;LOC107787010;LOC107813378;LOC107819620
GO:0004364	glutathione transferase activity	MF	5	32	0.03121	0.265493	LOC107765621;LOC107772524;LOC107790310;LOC107802704;LOC107823913
GO:0044255	cellular lipid metabolic process	BP	37	479	0.0313805	0.424103	LOC107765831;LOC107767373;LOC107771567;LOC107772124;LOC107772411;LOC107772761;LOC107773391;LOC107775602;LOC107777352;LOC107777769;LOC107778627;LOC107779466;LOC107783257;LOC107784901;LOC107786400;LOC107787621;LOC107789701;LOC107790102;LOC107795866;LOC107796407;LOC107796776;LOC107799408;LOC107800325;LOC107801850;LOC107802057;LOC107802957;LOC107805038;LOC107806322;LOC107809103;LOC107809222;LOC107814…
GO:0006040	amino sugar metabolic process	BP	5	32	0.0317444	0.424815	LOC107790755;LOC107803024;LOC107807601;LOC107813808;LOC107825584
GO:0046835	carbohydrate phosphorylation	BP	6	43	0.0321342	0.425856	LOC107761890;LOC107767398;LOC107786367;LOC107805877;LOC107817420;LOC107818999
GO:0008652	cellular amino acid biosynthetic process	BP	20	228	0.0327348	0.428192	LOC107759972;LOC107763602;LOC107777146;LOC107777858;LOC107777918;LOC107778749;LOC107782074;LOC107785065;LOC107787457;LOC107789070;LOC107793693;LOC107796759;LOC107799488;LOC107802909;LOC107804364;LOC107804602;LOC107820046;LOC107825623;LOC107830560;LOC107832592
GO:0006549	isoleucine metabolic process	BP	3	13	0.0332515	0.428192	LOC107787457;LOC107804602;LOC107820046
GO:0009097	isoleucine biosynthetic process	BP	3	13	0.0332515	0.428192	LOC107787457;LOC107804602;LOC107820046
GO:0016835	carbon-oxygen lyase activity	MF	15	160	0.0349855	0.293694	LOC107759972;LOC107763133;LOC107764788;LOC107767065;LOC107778627;LOC107781796;LOC107782074;LOC107788173;LOC107790102;LOC107799408;LOC107808060;LOC107812701;LOC107816701;LOC107828480;LOC107832416
GO:0030244	cellulose biosynthetic process	BP	6	44	0.035504	0.446952	LOC107765349;LOC107786528;LOC107796039;LOC107797779;LOC107805577;LOC107810758
GO:0006022	aminoglycan metabolic process	BP	5	33	0.0357408	0.446952	LOC107790755;LOC107803024;LOC107807601;LOC107813808;LOC107825584
GO:0008283	cell proliferation	BP	5	33	0.0357408	0.446952	LOC107768080;LOC107772601;LOC107795732;LOC107797850;LOC107817409
GO:0044724	single-organism carbohydrate catabolic process	BP	11	106	0.0360181	0.446952	LOC107761890;LOC107763133;LOC107767727;LOC107781796;LOC107783863;LOC107784659;LOC107799952;LOC107807979;LOC107808060;LOC107824494;LOC107832416
GO:0050896	response to stimulus	BP	135	2077	0.0365357	0.44929	LOC107759348;LOC107759558;LOC107759913;LOC107760195;LOC107760209;LOC107760263;LOC107760854;LOC107762160;LOC107762191;LOC107762960;LOC107764465;LOC107764484;LOC107764656;LOC107764661;LOC107764955;LOC107765079;LOC107765375;LOC107765621;LOC107766311;LOC107766364;LOC107767134;LOC107768080;LOC107768900;LOC107769943;LOC107769966;LOC107772133;LOC107772524;LOC107772601;LOC107772838;LOC107773027;LOC107773…
GO:0004185	serine-type carboxypeptidase activity	MF	4	23	0.0369833	0.306433	LOC107787449;LOC107806959;LOC107824458;LOC107825700
GO:0010038	response to metal ion	BP	4	23	0.0375177	0.453201	LOC107762960;LOC107808626;LOC107822717;LOC107825176
GO:0015793	glycerol transport	BP	4	23	0.0375177	0.453201	LOC107775280;LOC107814985;LOC107815182;LOC107820018
GO:0008610	lipid biosynthetic process	BP	30	380	0.0384648	0.460111	LOC107765415;LOC107771567;LOC107772124;LOC107772411;LOC107772761;LOC107773391;LOC107777352;LOC107777769;LOC107778627;LOC107779615;LOC107783257;LOC107784901;LOC107787184;LOC107787621;LOC107789701;LOC107790102;LOC107795866;LOC107796407;LOC107796776;LOC107799408;LOC107800325;LOC107802057;LOC107805038;LOC107806322;LOC107809103;LOC107809222;LOC107816701;LOC107826042;LOC107828143;LOC107830453
GO:0009069	serine family amino acid metabolic process	BP	7	57	0.0398838	0.460111	LOC107759972;LOC107761184;LOC107777146;LOC107785065;LOC107804364;LOC107820931;LOC107832592
GO:0016868	intramolecular transferase activity, phosphotransferases	MF	3	14	0.0401253	0.310862	LOC107783863;LOC107784659;LOC107826247
GO:0004617	phosphoglycerate dehydrogenase activity	MF	2	6	0.0404413	0.310862	LOC107785065;LOC107832592
GO:0004619	phosphoglycerate mutase activity	MF	2	6	0.0404413	0.310862	LOC107783863;LOC107784659
GO:0009916	alternative oxidase activity	MF	2	6	0.0404413	0.310862	LOC107763364;LOC107781761
GO:0016730	oxidoreductase activity, acting on iron-sulfur proteins as donors	MF	2	6	0.0404413	0.310862	LOC107798204;LOC107825625
GO:0045430	chalcone isomerase activity	MF	2	6	0.0404413	0.310862	LOC107810515;LOC107825576
GO:0002239	response to oomycetes	BP	2	6	0.0407864	0.460111	LOC107762960;LOC107808626
GO:0006559	L-phenylalanine catabolic process	BP	2	6	0.0407864	0.460111	LOC107761482;LOC107769293
GO:0009074	aromatic amino acid family catabolic process	BP	2	6	0.0407864	0.460111	LOC107761482;LOC107769293
GO:0010311	lateral root formation	BP	2	6	0.0407864	0.460111	LOC107779466;LOC107819620
GO:1902222	erythrose 4-phosphate/phosphoenolpyruvate family amino acid catabolic process	BP	2	6	0.0407864	0.460111	LOC107761482;LOC107769293
GO:1903409	reactive oxygen species biosynthetic process	BP	2	6	0.0407864	0.460111	LOC107785409;LOC107823732
GO:0015168	glycerol transmembrane transporter activity	MF	4	24	0.0424779	0.318834	LOC107775280;LOC107814985;LOC107815182;LOC107820018
GO:0015254	glycerol channel activity	MF	4	24	0.0424779	0.318834	LOC107775280;LOC107814985;LOC107815182;LOC107820018
GO:0009082	branched-chain amino acid biosynthetic process	BP	4	24	0.0430836	0.478123	LOC107782074;LOC107787457;LOC107804602;LOC107820046
GO:0009992	cellular water homeostasis	BP	4	24	0.0430836	0.478123	LOC107775280;LOC107814985;LOC107815182;LOC107820018
GO:0004872	receptor activity	MF	8	71	0.0443584	0.325295	LOC107764484;LOC107767134;LOC107773027;LOC107793292;LOC107795960;LOC107800505;LOC107812552;LOC107822698
GO:0060089	molecular transducer activity	MF	8	71	0.0443584	0.325295	LOC107764484;LOC107767134;LOC107773027;LOC107793292;LOC107795960;LOC107800505;LOC107812552;LOC107822698
GO:0000271	polysaccharide biosynthetic process	BP	11	110	0.04527	0.490358	LOC107765349;LOC107772801;LOC107786528;LOC107792784;LOC107793232;LOC107796039;LOC107797779;LOC107805577;LOC107806833;LOC107810758;LOC107829009
GO:0009250	glucan biosynthetic process	BP	8	71	0.0453485	0.490358	LOC107765349;LOC107786528;LOC107792784;LOC107796039;LOC107797779;LOC107805577;LOC107810758;LOC107829009
GO:0006096	glycolytic process	BP	10	97	0.0459823	0.490358	LOC107761890;LOC107763133;LOC107767727;LOC107781796;LOC107783863;LOC107784659;LOC107807979;LOC107808060;LOC107824494;LOC107832416
GO:0006757	ATP generation from ADP	BP	10	97	0.0459823	0.490358	LOC107761890;LOC107763133;LOC107767727;LOC107781796;LOC107783863;LOC107784659;LOC107807979;LOC107808060;LOC107824494;LOC107832416
GO:0046031	ADP metabolic process	BP	10	97	0.0459823	0.490358	LOC107761890;LOC107763133;LOC107767727;LOC107781796;LOC107783863;LOC107784659;LOC107807979;LOC107808060;LOC107824494;LOC107832416
GO:0008483	transaminase activity	MF	8	72	0.047564	0.335691	LOC107771919;LOC107777146;LOC107783009;LOC107788146;LOC107796759;LOC107804364;LOC107806278;LOC107812914
GO:0016769	transferase activity, transferring nitrogenous groups	MF	8	72	0.047564	0.335691	LOC107771919;LOC107777146;LOC107783009;LOC107788146;LOC107796759;LOC107804364;LOC107806278;LOC107812914
GO:0004747	ribokinase activity	MF	3	15	0.0481257	0.335691	LOC107805877;LOC107817420;LOC107818999
GO:0005372	water transmembrane transporter activity	MF	4	25	0.0484068	0.335691	LOC107775280;LOC107814985;LOC107815182;LOC107820018
GO:0015250	water channel activity	MF	4	25	0.0484068	0.335691	LOC107775280;LOC107814985;LOC107815182;LOC107820018
GO:0006014	D-ribose metabolic process	BP	3	15	0.0486785	0.496332	LOC107805877;LOC107817420;LOC107818999
GO:0006284	base-excision repair	BP	4	25	0.0490878	0.496332	LOC107772838;LOC107782837;LOC107808652;LOC107813371
GO:0006833	water transport	BP	4	25	0.0490878	0.496332	LOC107775280;LOC107814985;LOC107815182;LOC107820018
GO:0006884	cell volume homeostasis	BP	4	25	0.0490878	0.496332	LOC107775280;LOC107814985;LOC107815182;LOC107820018
GO:0015995	chlorophyll biosynthetic process	BP	4	25	0.0490878	0.496332	LOC107769989;LOC107783257;LOC107802255;LOC107830453
GO:0030104	water homeostasis	BP	4	25	0.0490878	0.496332	LOC107775280;LOC107814985;LOC107815182;LOC107820018
GO:0042044	fluid transport	BP	4	25	0.0490878	0.496332	LOC107775280;LOC107814985;LOC107815182;LOC107820018
