# Supplementary material for: Exogenous 1′,4′-trans-Diol-ABA Induces Stress Tolerance by Affecting the Level of Gene Expression in Tobacco (Nicotiana tabacum L.)
Source: Int J Mol Sci. 2021 Mar 4;22(5):2555. doi: 10.3390/ijms22052555 (PMC7961390; doi:10.3390/ijms22052555)
Supplement: Supplementary file 1 [file ijms-22-02555-s001.zip › ijms-1085705-supplementary/Table S6.xlsx]

## Sheet: Sheet1
Table S6 Significant KEGG pathway analysis of 12 h DEGs
KEGG_A_class	KEGG_B_class	Pathway	out (310)	All (12644)	Pvalue	Qvalue	Pathway ID	Genes	K_IDs
Metabolism	Metabolism of terpenoids and polyketides	Sesquiterpenoid and triterpenoid biosynthesis	18	69	3.49034e-14	3.52525e-12	ko00909	LOC107814513;LOC107762781;LOC107815711;LOC107815712;LOC107821548;LOC107825018;LOC107829287;LOC107759261;LOC107760760;LOC107762202;LOC107769201;LOC107774026;LOC107778627;LOC107783716;LOC107785645;LOC107793096;LOC107795237;LOC107799408	K15472+K15813+K15472+K15472+K14182+K15472+K14182+K15472+K14182+K15813+K14182+K15472+K14182+K14182+K15472+K15472+K15472+K14182
Environmental Information Processing	Signal transduction	Plant hormone signal transduction	53	696	1.00684e-13	5.08453e-12	ko04075	LOC107787921;LOC107793439;LOC107789879;LOC107798635;LOC107806773;LOC107807989;LOC107813771;LOC107815287;LOC107818257;LOC107819672;LOC107824387;LOC107827717;LOC107831211;LOC107832200;LOC107832697;LOC107760578;LOC107762160;LOC107763344;LOC107763851;LOC107763941;LOC107766940;LOC107767352;LOC107767650;LOC107768378;LOC107774626;LOC107774820;LOC107776093;LOC107776522;LOC107776835;LOC107779894;LOC107781…	K14505+K16189+K14492+K14505+K14432+K14497+K14488+K14431+K14488+K14498+K14432+K14488+K14505+K14489+K14505+K14492+K14492+K14497+K13464+K13464+K14432+K14432+K14484+K13449+K14492+K14492+K14432+K14492+K14493+K14497+K14492+K14497+K14488+K14488+K14492+K14492+K14488+K14488+K14431+K14488+K14505+K14505+K14432+K14489+K14488+K14488+K14488+K14488+K14492+K14492+K14484+K16189+K14488
Metabolism	Global and overview maps	Biosynthesis of secondary metabolites	105	2666	8.79368e-08	2.96054e-06	ko01110	LOC107781346;LOC107814513;LOC107814657;LOC107823060;LOC107825965;LOC107762781;LOC107767418;LOC107770799;LOC107777955;LOC107788083;LOC107791323;LOC107808257;LOC107813613;LOC107815711;LOC107815712;LOC107815999;LOC107816394;LOC107817459;LOC107820326;LOC107821545;LOC107821548;LOC107821651;LOC107822075;LOC107822886;LOC107823705;LOC107825018;LOC107825707;LOC107826422;LOC107828015;LOC107828946;LOC107829…	K12930+K15472+K05278+K01057+K05282+K15813+K09840+K00021+K00083+K05933+K09840+K05933+K00660+K15472+K15472+K05933+K00940+K01581+K00218+K01807+K14182+K04124+K01807+K10757+K00815+K15472+K14454+K00660+K00827+K00430+K00454+K14182+K04125+K01953+K15472+K05933+K05933+K14182+K12640+K08081+K15813+K00227+K00128+K01723+K09753+K01824+K14182+K00826+K00430+K00475+K00454+K00826+K00021+K00083+K00800+K01807+K05280+…
Metabolism	Metabolism of other amino acids	Glutathione metabolism	19	211	1.0642e-06	2.6871e-05	ko00480	LOC107813571;LOC107816353;LOC107817459;LOC107821321;LOC107760143;LOC107764067;LOC107769085;LOC107771506;LOC107771507;LOC107772524;LOC107777621;LOC107777632;LOC107779708;LOC107782353;LOC107782952;LOC107782951;LOC107798067;LOC107802218;LOC107810794	K00799+K00799+K01581+K00799+K00799+K00799+K00799+K00799+K00799+K00799+K00799+K00799+K00799+K00434+K00799+K00799+K00799+K00799+K00799
Metabolism	Biosynthesis of other secondary metabolites	Flavone and flavonol biosynthesis	4	7	1.17027e-05	0.000236394	ko00944	LOC107822886;LOC107823155;LOC107773493;LOC107795677	K10757+K13269+K05280+K05280
Metabolism	Biosynthesis of other secondary metabolites	Flavonoid biosynthesis	13	128	1.51971e-05	0.000255818	ko00941	LOC107814657;LOC107813613;LOC107826422;LOC107770893;LOC107773493;LOC107773691;LOC107779699;LOC107794305;LOC107794911;LOC107795677;LOC107801774;LOC107806462;LOC107809744	K05278+K00660+K00660+K00475+K05280+K13065+K01859+K05278+K13065+K05280+K00660+K00475+K00660
Metabolism	Amino acid metabolism	Cysteine and methionine metabolism	15	250	0.00129584	0.0186971	ko00270	LOC107788083;LOC107808257;LOC107815999;LOC107823705;LOC107825707;LOC107828015;LOC107759912;LOC107759913;LOC107769252;LOC107771919;LOC107773771;LOC107781126;LOC107788327;LOC107791360;LOC107795133	K05933+K05933+K05933+K00815+K14454+K00827+K05933+K05933+K00826+K00826+K14454+K05933+K00026+K00026+K14455
Metabolism	Biosynthesis of other secondary metabolites	Isoquinoline alkaloid biosynthesis	6	59	0.00312997	0.0395158	ko00950	LOC107823705;LOC107825707;LOC107773771;LOC107780127;LOC107789348;LOC107795133	K00815+K14454+K14454+K00422+K00422+K14455
Metabolism	Energy metabolism	Carbon fixation in photosynthetic organisms	11	186	0.00617709	0.0693207	ko00710	LOC107776231;LOC107821545;LOC107822075;LOC107825707;LOC107772685;LOC107773771;LOC107780718;LOC107788327;LOC107790641;LOC107791360;LOC107795133	K01006+K01807+K01807+K14454+K01807+K14454+K01006+K00026+K00134+K00026+K14455
Metabolism	Amino acid metabolism	Alanine, aspartate and glutamate metabolism	9	140	0.00757222	0.0764794	ko00250	LOC107825623;LOC107825707;LOC107828015;LOC107830560;LOC107773771;LOC107789070;LOC107789472;LOC107790669;LOC107795133	K01915+K14454+K00827+K01953+K14454+K01915+K01580+K01953+K14455
Metabolism	Amino acid metabolism	Arginine and proline metabolism	8	134	0.0173572	0.149612	ko00330	LOC107817459;LOC107825707;LOC107764230;LOC107773771;LOC107779989;LOC107783527;LOC107795133;LOC107796971	K01581+K14454+K00128+K14454+K00128+K00318+K14455+K14085
Metabolism	Biosynthesis of other secondary metabolites	Tropane, piperidine and pyridine alkaloid biosynthesis	5	62	0.0177757	0.149612	ko00960	LOC107823705;LOC107825707;LOC107761211;LOC107773771;LOC107795133	K00815+K14454+K08081+K14454+K14455
Metabolism	Metabolism of terpenoids and polyketides	Diterpenoid biosynthesis	5	72	0.0316082	0.224356	ko00904	LOC107825965;LOC107821651;LOC107829774;LOC107775797;LOC107810416	K05282+K04124+K04125+K05282+K05282
Metabolism	Metabolism of cofactors and vitamins	Vitamin B6 metabolism	3	29	0.0333202	0.224356	ko00750	LOC107817132;LOC107800120;LOC107808981	K13248+K08681+K13248
Metabolism	Metabolism of terpenoids and polyketides	Brassinosteroid biosynthesis	3	29	0.0333202	0.224356	ko00905	LOC107760973;LOC107784307;LOC107787184	K12640+K15639+K09591
Metabolism	Amino acid metabolism	Tyrosine metabolism	6	106	0.0460407	0.271779	ko00350	LOC107823705;LOC107825707;LOC107773771;LOC107780127;LOC107789348;LOC107795133	K00815+K14454+K14454+K00422+K00422+K14455
Metabolism	Amino acid metabolism	Phenylalanine metabolism	6	107	0.0478178	0.271779	ko00360	LOC107821763;LOC107823705;LOC107825707;LOC107773771;LOC107795133;LOC107802063	K00074+K00815+K14454+K14454+K14455+K10775
Metabolism	Biosynthesis of other secondary metabolites	Anthocyanin biosynthesis	1	2	0.0484359	0.271779	ko00942	LOC107781346	K12930
