# Supplementary material for: Exogenous 1′,4′-trans-Diol-ABA Induces Stress Tolerance by Affecting the Level of Gene Expression in Tobacco (Nicotiana tabacum L.)
Source: Int J Mol Sci. 2021 Mar 4;22(5):2555. doi: 10.3390/ijms22052555 (PMC7961390; doi:10.3390/ijms22052555)
Supplement: Supplementary file 1 [file ijms-22-02555-s001.zip › ijms-1085705-supplementary/Table S7.xlsx]

## Sheet: Sheet1
Table S7 Significant KEGG pathway analysis of 24 h DEGs
KEGG_A_class	KEGG_B_class	Pathway	out (441)	All (12644)	Pvalue	Qvalue	Pathway ID	Genes	K_IDs
Metabolism	Lipid metabolism	Cutin, suberine and wax biosynthesis	15	89	3.87982e-07	3.1774e-05	ko00073	LOC107827543;LOC107759567;LOC107810756;LOC107811390;LOC107814122;LOC107825023;LOC107829994;LOC107767080;LOC107771909;LOC107778616;LOC107787094;LOC107787320;LOC107788811;LOC107789641;LOC107813048	K15398+K15404+K15403+K15398+K15403+K15400+K13356+K15403+K15398+K15404+K15398+K15403+K15398+K15400+K15404
Metabolism	Metabolism of terpenoids and polyketides	Sesquiterpenoid and triterpenoid biosynthesis	13	69	6.16971e-07	3.1774e-05	ko00909	LOC107814513;LOC107815711;LOC107821548;LOC107825018;LOC107829287;LOC107759261;LOC107762202;LOC107769201;LOC107778627;LOC107785645;LOC107793096;LOC107795237;LOC107799408	K15472+K15472+K14182+K15472+K14182+K15472+K15813+K14182+K14182+K15472+K15472+K15472+K14182
Metabolism	Metabolism of terpenoids and polyketides	Carotenoid biosynthesis	11	82	0.000123131	0.00422749	ko00906	LOC107767418;LOC107791323;LOC107791402;LOC107822278;LOC107823578;LOC107830097;LOC107799511;LOC107801738;LOC107802057;LOC107804502;LOC107809222	K09840+K09840+K09843+K15746+K09840+K09843+K09840+K09840+K14594+K09843+K15746
Environmental Information Processing	Signal transduction	Plant hormone signal transduction	43	696	0.000185231	0.00476971	ko04075	LOC107819422;LOC107763263;LOC107770213;LOC107789879;LOC107807989;LOC107808387;LOC107813434;LOC107813435;LOC107814269;LOC107819672;LOC107822266;LOC107822516;LOC107823053;LOC107824387;LOC107824451;LOC107825512;LOC107825827;LOC107831211;LOC107832200;LOC107760702;LOC107762160;LOC107763941;LOC107764158;LOC107767650;LOC107773674;LOC107774036;LOC107774820;LOC107776522;LOC107778387;LOC107779246;LOC107780…	K14497+K13449+K14485+K14492+K14497+K14488+K14490+K14493+K14514+K14498+K14484+K14488+K14490+K14432+K14498+K14488+K14488+K14505+K14489+K14488+K14492+K13464+K14494+K14484+K14432+K13946+K14492+K14492+K14496+K13463+K14484+K14505+K14488+K12126+K14492+K14432+K14487+K14489+K13449+K14492+K13449+K14488+K14514
Metabolism	Metabolism of other amino acids	Glutathione metabolism	17	211	0.0011639	0.0239764	ko00480	LOC107813571;LOC107816353;LOC107817459;LOC107820298;LOC107823913;LOC107831268;LOC107764067;LOC107769085;LOC107770366;LOC107771506;LOC107771507;LOC107772524;LOC107777621;LOC107781035;LOC107794792;LOC107807196;LOC107810794	K00799+K00799+K01581+K00799+K00799+K00799+K00799+K00799+K10807+K00799+K00799+K00799+K00799+K10808+K18592+K10808+K00799
Metabolism	Global and overview maps	Biosynthesis of secondary metabolites	118	2666	0.0022361	0.0383864	ko01110	LOC107781346;LOC107814513;LOC107825965;LOC107759567;LOC107767418;LOC107770799;LOC107774020;LOC107774485;LOC107776792;LOC107777955;LOC107788083;LOC107791323;LOC107802038;LOC107813613;LOC107814671;LOC107815643;LOC107815711;LOC107816085;LOC107816628;LOC107817459;LOC107819263;LOC107819506;LOC107821548;LOC107822278;LOC107822886;LOC107823578;LOC107824226;LOC107824491;LOC107825018;LOC107826706;LOC107827…	K12930+K15472+K05282+K15404+K09840+K00021+K01739+K14190+K09828+K00083+K05933+K09840+K00430+K00660+K00454+K03841+K15472+K01590+K09753+K01581+K13606+K00703+K14182+K15746+K10757+K09840+K13508+K10527+K15472+K00588+K00001+K00430+K14182+K00789+K00547+K15472+K14190+K00430+K00547+K05933+K05933+K01738+K12640+K12502+K15813+K00227+K15397+K00276+K01904+K15397+K09753+K01057+K13065+K09753+K14182+K00826+K00766+…
Metabolism	Amino acid metabolism	Cysteine and methionine metabolism	18	250	0.00295555	0.0434889	ko00270	LOC107774020;LOC107788083;LOC107818807;LOC107829890;LOC107831596;LOC107759467;LOC107759758;LOC107759912;LOC107759913;LOC107759972;LOC107769252;LOC107773288;LOC107774010;LOC107774645;LOC107777580;LOC107781126;LOC107783258;LOC107791360	K01739+K05933+K01761+K00789+K00547+K00558+K00547+K05933+K05933+K01738+K00826+K00826+K00558+K00558+K00826+K05933+K00026+K00026
Metabolism	Biosynthesis of other secondary metabolites	Isoquinoline alkaloid biosynthesis	7	59	0.004267	0.0549376	ko00950	LOC107764910;LOC107778057;LOC107780127;LOC107786520;LOC107789348;LOC107791110;LOC107805360	K00276+K00276+K00422+K00422+K00422+K00276+K00422
Metabolism	Lipid metabolism	Fatty acid elongation	8	77	0.00526921	0.0603031	ko00062	LOC107763740;LOC107766412;LOC107771123;LOC107787621;LOC107794424;LOC107802970;LOC107806165;LOC107808974	K15397+K15397+K15397+K15397+K15397+K15397+K15397+K10258
Organismal Systems	Environmental adaptation	Plant-pathogen interaction	41	814	0.0111147	0.109513	ko04626	LOC107825128;LOC107763263;LOC107774495;LOC107803442;LOC107822827;LOC107823382;LOC107826428;LOC107828445;LOC107763740;LOC107766079;LOC107766412;LOC107766778;LOC107770659;LOC107771123;LOC107776042;LOC107778507;LOC107779073;LOC107779651;LOC107781494;LOC107784815;LOC107786902;LOC107787047;LOC107787621;LOC107790392;LOC107791259;LOC107793963;LOC107794424;LOC107798618;LOC107799566;LOC107801034;LOC107801…	K13420+K13449+K13448+K13424+K13447+K09422+K13412+K13448+K15397+K13424+K15397+K09422+K04079+K15397+K09422+K02183+K13448+K09422+K13412+K09487+K09422+K01373+K15397+K09422+K13434+K13433+K15397+K13449+K20536+K13412+K09422+K15397+K09422+K15397+K13433+K13434+K13449+K13434+K13424+K09422+K13448
Metabolism	Amino acid metabolism	Tyrosine metabolism	9	106	0.0116955	0.109513	ko00350	LOC107827847;LOC107764910;LOC107778057;LOC107780127;LOC107786520;LOC107788903;LOC107789348;LOC107791110;LOC107805360	K00001+K00276+K00276+K00422+K00422+K00121+K00422+K00276+K00422
Metabolism	Energy metabolism	Carbon fixation in photosynthetic organisms	13	186	0.0134633	0.11556	ko00710	LOC107776231;LOC107785215;LOC107815643;LOC107820287;LOC107765795;LOC107774398;LOC107774399;LOC107780718;LOC107783258;LOC107785040;LOC107790641;LOC107791360;LOC107797422	K01006+K01602+K03841+K00029+K01602+K01602+K01602+K01006+K00026+K01602+K00134+K00026+K01623
Metabolism	Biosynthesis of other secondary metabolites	Flavone and flavonol biosynthesis	2	7	0.022689	0.179767	ko00944	LOC107822886;LOC107773493	K10757+K05280
Metabolism	Energy metabolism	Photosynthesis - antenna proteins	6	65	0.0254176	0.185347	ko00196	LOC107764358;LOC107773002;LOC107773466;LOC107790089;LOC107790955;LOC107810529	K08912+K08912+K08912+K08914+K08913+K08912
Metabolism	Carbohydrate metabolism	Starch and sucrose metabolism	19	337	0.0272725	0.185347	ko00500	LOC107783940;LOC107786515;LOC107787004;LOC107804975;LOC107814151;LOC107819506;LOC107826644;LOC107827040;LOC107827041;LOC107829669;LOC107830010;LOC107762439;LOC107766640;LOC107770541;LOC107773876;LOC107774012;LOC107786749;LOC107797425;LOC107808783	K01176+K00695+K01177+K00963+K01177+K00703+K01176+K01177+K19891+K01193+K00695+K01193+K16055+K00844+K16055+K01179+K01188+K01179+K16055
Metabolism	Carbohydrate metabolism	Glyoxylate and dicarboxylate metabolism	12	185	0.0287918	0.185347	ko00630	LOC107785215;LOC107827398;LOC107765795;LOC107774398;LOC107774399;LOC107781013;LOC107781569;LOC107783258;LOC107785040;LOC107786140;LOC107791360;LOC107798323	K01602+K01915+K01602+K01602+K01602+K03781+K01455+K00026+K01602+K03781+K00026+K01455
Metabolism	Carbohydrate metabolism	Galactose metabolism	9	133	0.0431108	0.261201	ko00052	LOC107804975;LOC107818824;LOC107829669;LOC107762439;LOC107770541;LOC107772596;LOC107781493;LOC107806902;LOC107807145	K00963+K06617+K01193+K01193+K00844+K06617+K06617+K01784+K01784
