# Supplementary material for: Exogenous 1′,4′-trans-Diol-ABA Induces Stress Tolerance by Affecting the Level of Gene Expression in Tobacco (Nicotiana tabacum L.)
Source: Int J Mol Sci. 2021 Mar 4;22(5):2555. doi: 10.3390/ijms22052555 (PMC7961390; doi:10.3390/ijms22052555)
Supplement: Supplementary file 1 [file ijms-22-02555-s001.zip › ijms-1085705-supplementary/Table S8.xlsx]

## Sheet: Sheet1
Table S8 Significant KEGG pathway analysis of 48 h DEGs
KEGG_A_class	KEGG_B_class	Pathway	out (658)	All (12644)	Pvalue	Qvalue	Pathway ID	Genes	K_IDs
Metabolism	Global and overview maps	Biosynthesis of secondary metabolites	199	2666	8.88852e-09	1.0844e-06	ko01110	LOC107817747;LOC107777719;LOC107790102;LOC107813488;LOC107815050;LOC107824883;LOC107825965;LOC107830453;LOC107761184;LOC107761482;LOC107764315;LOC107767418;LOC107767570;LOC107778749;LOC107787457;LOC107788083;LOC107799461;LOC107800325;LOC107802038;LOC107805240;LOC107807979;LOC107808257;LOC107813613;LOC107813704;LOC107814066;LOC107814917;LOC107815643;LOC107816701;LOC107817265;LOC107817459;LOC107817…	K01214+K05933+K04120+K00559+K09753+K00422+K05282+K10960+K00600+K10775+K15227+K09840+K08099+K01814+K01652+K05933+K01613+K00454+K00430+K11517+K00873+K05933+K00660+K00382+K10527+K00128+K03841+K04121+K04120+K01581+K15472+K02548+K00133+K01900+K00791+K00600+K04124+K09840+K00815+K13508+K01623+K13600+K18368+K01859+K01962+K17497+K00660+K00430+K00454+K00588+K00134+K09840+K00001+K00454+K00033+K00430+K13679+…
Metabolism	Energy metabolism	Photosynthesis - antenna proteins	11	65	0.000477541	0.0283443	ko00196	LOC107830195;LOC107765079;LOC107773465;LOC107773466;LOC107773487;LOC107773808;LOC107790955;LOC107790956;LOC107807890;LOC107809852;LOC107810529	K08914+K08914+K08912+K08912+K08912+K08912+K08913+K08913+K08912+K08913+K08912
Metabolism	Biosynthesis of other secondary metabolites	Isoquinoline alkaloid biosynthesis	10	59	0.000844826	0.0283443	ko00950	LOC107824883;LOC107823705;LOC107773093;LOC107776772;LOC107780127;LOC107786520;LOC107788146;LOC107789348;LOC107791110;LOC107805360	K00422+K00815+K00422+K00815+K00422+K00422+K14455+K00422+K00276+K00422
Metabolism	Global and overview maps	Biosynthesis of amino acids	47	568	0.00107118	0.0283443	ko01230	LOC107832592;LOC107761184;LOC107764315;LOC107778749;LOC107787457;LOC107807979;LOC107820046;LOC107820931;LOC107823705;LOC107824494;LOC107825623;LOC107827398;LOC107827613;LOC107830388;LOC107832188;LOC107832416;LOC107759972;LOC107763133;LOC107763602;LOC107767727;LOC107771919;LOC107773397;LOC107776287;LOC107776772;LOC107777146;LOC107777858;LOC107777918;LOC107781796;LOC107782074;LOC107783863;LOC107784…	K00058+K00600+K15227+K01814+K01652+K00873+K00133+K00600+K00815+K01623+K01915+K01915+K00134+K00873+K13832+K01689+K01738+K01689+K00549+K01623+K00826+K01689+K00134+K00815+K00831+K01915+K01915+K01689+K01687+K01834+K01834+K00058+K14455+K01915+K00616+K10206+K00549+K00766+K00789+K00927+K00831+K01754+K00616+K15227+K00826+K01689+K15227
Metabolism	Amino acid metabolism	Tyrosine metabolism	14	106	0.00116165	0.0283443	ko00350	LOC107824883;LOC107823705;LOC107827847;LOC107831340;LOC107762576;LOC107773093;LOC107776772;LOC107780127;LOC107786520;LOC107788146;LOC107789348;LOC107791110;LOC107795210;LOC107805360	K00422+K00815+K00001+K01800+K07253+K00422+K00815+K00422+K00422+K14455+K00422+K00276+K00121+K00422
Metabolism	Biosynthesis of other secondary metabolites	Flavonoid biosynthesis	15	128	0.00265156	0.0335444	ko00941	LOC107813613;LOC107825576;LOC107826422;LOC107826706;LOC107829530;LOC107768362;LOC107770893;LOC107773493;LOC107773691;LOC107791075;LOC107801774;LOC107806462;LOC107806485;LOC107807495;LOC107809744	K00660+K01859+K00660+K00588+K05280+K13065+K00475+K05280+K13065+K13065+K00660+K00475+K13065+K13065+K00660
Metabolism	Biosynthesis of other secondary metabolites	Betalain biosynthesis	2	2	0.00270431	0.0335444	ko00965	LOC107819151;LOC107828854	K15777+K15777
Metabolism	Amino acid metabolism	Cysteine and methionine metabolism	24	250	0.00281788	0.0335444	ko00270	LOC107777719;LOC107761175;LOC107788083;LOC107808257;LOC107820046;LOC107823705;LOC107831596;LOC107759467;LOC107759758;LOC107759913;LOC107759972;LOC107763602;LOC107771919;LOC107775935;LOC107776772;LOC107781126;LOC107783258;LOC107784583;LOC107788146;LOC107798907;LOC107801863;LOC107806278;LOC107808190;LOC107809374	K05933+K01251+K05933+K05933+K00133+K00815+K00547+K00558+K00547+K05933+K01738+K00549+K00826+K00026+K00815+K05933+K00026+K05933+K14455+K00549+K00789+K00826+K08967+K05933
Metabolism	Metabolism of terpenoids and polyketides	Sesquiterpenoid and triterpenoid biosynthesis	10	69	0.00286796	0.0335444	ko00909	LOC107819330;LOC107817490;LOC107759261;LOC107765208;LOC107778627;LOC107785645;LOC107793096;LOC107793646;LOC107795237;LOC107799408	K15803+K15472+K15472+K15472+K14182+K15472+K15472+K15803+K15472+K14182
Genetic Information Processing	Replication and repair	Mismatch repair	21	211	0.00329688	0.0335444	ko03430	LOC107774633;LOC107787054;LOC107813827;LOC107824008;LOC107824683;LOC107827970;LOC107761769;LOC107766194;LOC107773079;LOC107774044;LOC107774686;LOC107779602;LOC107787390;LOC107789748;LOC107792687;LOC107794475;LOC107798521;LOC107802802;LOC107807453;LOC107811201;LOC107812545	K07466+K07466+K07466+K07466+K07456+K07466+K07466+K07466+K08739+K07466+K07466+K04802+K03111+K07466+K10754+K07466+K07466+K07466+K07466+K07466+K07466
Metabolism	Metabolism of cofactors and vitamins	Vitamin B6 metabolism	6	29	0.00329945	0.0335444	ko00750	LOC107817132;LOC107770164;LOC107777146;LOC107801270;LOC107804364;LOC107808981	K13248+K13248+K00831+K13248+K00831+K13248
Metabolism	Metabolism of terpenoids and polyketides	Brassinosteroid biosynthesis	6	29	0.00329945	0.0335444	ko00905	LOC107760973;LOC107771928;LOC107776096;LOC107779615;LOC107787184;LOC107795325	K12640+K12637+K12640+K09587+K09591+K12637
Metabolism	Biosynthesis of other secondary metabolites	Flavone and flavonol biosynthesis	3	7	0.00419407	0.0375417	ko00944	LOC107823155;LOC107829530;LOC107773493	K13269+K05280+K05280
Metabolism	Carbohydrate metabolism	Glycolysis / Gluconeogenesis	27	302	0.00430807	0.0375417	ko00010	LOC107807979;LOC107813704;LOC107814917;LOC107815643;LOC107824494;LOC107827613;LOC107827847;LOC107830388;LOC107832416;LOC107761890;LOC107763133;LOC107764230;LOC107766552;LOC107767727;LOC107772666;LOC107773397;LOC107776287;LOC107779989;LOC107781796;LOC107783863;LOC107784539;LOC107784659;LOC107795210;LOC107796214;LOC107802987;LOC107808060;LOC107811683	K00873+K00382+K00128+K03841+K01623+K00134+K00001+K00873+K01689+K00895+K01689+K00128+K01568+K01623+K00382+K01689+K00134+K00128+K01689+K01834+K03841+K01834+K00121+K01835+K00927+K01689+K01568
Metabolism	Global and overview maps	Metabolic pathways	293	5016	0.00519043	0.0391172	ko01100	LOC107817747;LOC107832592;LOC107777719;LOC107786932;LOC107790102;LOC107813488;LOC107815050;LOC107824883;LOC107825965;LOC107830195;LOC107830453;LOC107761175;LOC107761184;LOC107761482;LOC107761941;LOC107764315;LOC107767418;LOC107767570;LOC107769351;LOC107769516;LOC107771310;LOC107775602;LOC107778749;LOC107783940;LOC107785912;LOC107787457;LOC107788083;LOC107793594;LOC107799461;LOC107800325;LOC107802…	K01214+K00058+K05933+K00645+K04120+K00559+K09753+K00422+K05282+K08914+K10960+K01251+K00600+K10775+K12447+K15227+K09840+K08099+K01213+K01087+K01427+K00889+K01814+K01176+K04708+K01652+K05933+K01205+K01613+K00454+K00430+K08678+K11517+K03015+K00873+K05933+K00660+K00913+K00382+K01183+K10527+K00128+K03841+K04121+K11816+K13248+K04120+K00847+K01581+K01230+K00847+K01897+K02548+K00133+K00763+K00652+K01900+…
Environmental Information Processing	Signal transduction	Plant hormone signal transduction	52	696	0.00521774	0.0391172	ko04075	LOC107767134;LOC107790053;LOC107792236;LOC107813390;LOC107816664;LOC107818178;LOC107819672;LOC107822698;LOC107823562;LOC107824387;LOC107825977;LOC107830695;LOC107759051;LOC107762160;LOC107763329;LOC107763344;LOC107763851;LOC107763941;LOC107765748;LOC107766083;LOC107766364;LOC107766940;LOC107767352;LOC107767538;LOC107767880;LOC107773674;LOC107773895;LOC107774036;LOC107774268;LOC107775241;LOC107776…	K14496+K13422+K14491+K14484+K14496+K14488+K14498+K14496+K14508+K14432+K14484+K14486+K14487+K14492+K14488+K14497+K13464+K13464+K14516+K13464+K14488+K14432+K14432+K13464+K13464+K14432+K14431+K13946+K13422+K13464+K14432+K14496+K14485+K14498+K14505+K14484+K12126+K14431+K14505+K14505+K14432+K14487+K14496+K14484+K13449+K14506+K14486+K13449+K13449+K14485+K14488+K14488
Metabolism	Metabolism of terpenoids and polyketides	Terpenoid backbone biosynthesis	14	125	0.00545076	0.0391172	ko00900	LOC107830453;LOC107780702;LOC107769989;LOC107772124;LOC107772411;LOC107772761;LOC107773391;LOC107777352;LOC107777769;LOC107783257;LOC107796407;LOC107802957;LOC107803012;LOC107805038	K10960+K15889+K10960+K00021+K00021+K01662+K01662+K01641+K00021+K10960+K01641+K15892+K10960+K01641
Metabolism	Lipid metabolism	alpha-Linolenic acid metabolism	13	116	0.00722332	0.0489581	ko00592	LOC107800325;LOC107813858;LOC107814066;LOC107826704;LOC107828143;LOC107829040;LOC107767065;LOC107768393;LOC107771567;LOC107786400;LOC107788905;LOC107798726;LOC107812179	K00454+K10529+K10527+K00454+K00454+K00454+K01723+K10525+K00454+K10527+K10526+K10527+K10526
Metabolism	Energy metabolism	Nitrogen metabolism	11	98	0.012757	0.0819132	ko00910	LOC107815797;LOC107823732;LOC107825623;LOC107827398;LOC107828885;LOC107767796;LOC107777858;LOC107777918;LOC107785409;LOC107789070;LOC107793693	K01673+K10534+K01915+K01915+K00261+K01673+K01915+K01915+K10534+K01915+K00284
Metabolism	Lipid metabolism	Linoleic acid metabolism	6	40	0.0164485	0.100336	ko00591	LOC107800325;LOC107826704;LOC107828143;LOC107829040;LOC107771567;LOC107806322	K00454+K00454+K00454+K00454+K00454+K15718
Metabolism	Amino acid metabolism	Glycine, serine and threonine metabolism	15	164	0.0239834	0.137161	ko00260	LOC107832592;LOC107761184;LOC107813704;LOC107820046;LOC107820931;LOC107772666;LOC107777146;LOC107783863;LOC107784659;LOC107785065;LOC107791110;LOC107804364;LOC107804602;LOC107809619;LOC107811392	K00058+K00600+K00382+K00133+K00600+K00382+K00831+K01834+K01834+K00058+K00276+K00831+K01754+K00306+K00130
Metabolism	Lipid metabolism	Fatty acid degradation	11	108	0.0247339	0.137161	ko00071	LOC107814066;LOC107814917;LOC107819620;LOC107827847;LOC107764230;LOC107770644;LOC107779466;LOC107779989;LOC107786400;LOC107795210;LOC107798726	K10527+K00128+K01897+K00001+K00128+K01897+K01897+K00128+K10527+K00121+K10527
Metabolism	Metabolism of terpenoids and polyketides	Diterpenoid biosynthesis	8	72	0.0328978	0.174502	ko00904	LOC107790102;LOC107825965;LOC107816701;LOC107817265;LOC107821651;LOC107775797;LOC107795749;LOC107812701	K04120+K05282+K04121+K04120+K04124+K05282+K04121+K17982
Genetic Information Processing	Replication and repair	DNA replication	20	249	0.0358276	0.182124	ko03030	LOC107774633;LOC107787054;LOC107813827;LOC107824008;LOC107827970;LOC107761769;LOC107766194;LOC107774044;LOC107774686;LOC107779602;LOC107787390;LOC107789748;LOC107792687;LOC107794475;LOC107798521;LOC107802802;LOC107805416;LOC107807453;LOC107811201;LOC107812545	K07466+K07466+K07466+K07466+K07466+K07466+K07466+K07466+K07466+K04802+K03111+K07466+K10754+K07466+K07466+K07466+K02542+K07466+K07466+K07466
Metabolism	Carbohydrate metabolism	Butanoate metabolism	7	62	0.0412784	0.201439	ko00650	LOC107787457;LOC107821173;LOC107777352;LOC107783009;LOC107796407;LOC107805038;LOC107812914	K01652+K16871+K01641+K16871+K01641+K01641+K16871
Metabolism	Amino acid metabolism	Arginine biosynthesis	9	91	0.0468174	0.205856	ko00220	LOC107771310;LOC107825623;LOC107827398;LOC107828885;LOC107762985;LOC107777858;LOC107777918;LOC107788146;LOC107789070	K01427+K01915+K01915+K00261+K01427+K01915+K01915+K14455+K01915
Metabolism	Lipid metabolism	Synthesis and degradation of ketone bodies	3	16	0.0473454	0.205856	ko00072	LOC107777352;LOC107796407;LOC107805038	K01641+K01641+K01641
Genetic Information Processing	Replication and repair	Homologous recombination	19	242	0.0484718	0.205856	ko03440	LOC107774633;LOC107787054;LOC107807912;LOC107813827;LOC107824008;LOC107827970;LOC107759655;LOC107761769;LOC107766194;LOC107774044;LOC107774686;LOC107787390;LOC107789748;LOC107794475;LOC107798521;LOC107802802;LOC107807453;LOC107811201;LOC107812545	K07466+K07466+K08775+K07466+K07466+K07466+K04728+K07466+K07466+K07466+K07466+K03111+K07466+K07466+K07466+K07466+K07466+K07466+K07466
Metabolism	Metabolism of other amino acids	Glutathione metabolism	17	211	0.0489331	0.205856	ko00480	LOC107765621;LOC107759348;LOC107790310;LOC107813571;LOC107816353;LOC107817459;LOC107818133;LOC107823913;LOC107828170;LOC107831268;LOC107772524;LOC107782353;LOC107782952;LOC107794792;LOC107794811;LOC107796058;LOC107802704	K00799+K00434+K00799+K00799+K00799+K01581+K00799+K00799+K00033+K00799+K00799+K00434+K00799+K18592+K00799+K00799+K00799
