# Supplementary material for: Exogenous 1′,4′-trans-Diol-ABA Induces Stress Tolerance by Affecting the Level of Gene Expression in Tobacco (Nicotiana tabacum L.)
Source: Int J Mol Sci. 2021 Mar 4;22(5):2555. doi: 10.3390/ijms22052555 (PMC7961390; doi:10.3390/ijms22052555)
Supplement: Supplementary file 1 [file ijms-22-02555-s001.zip › ijms-1085705-supplementary/Table S9.xlsx]

## Sheet: TF.datail
Table S9 Transcription factor family detail
Gene_ID	Symbol	Family	Description
gene10027	LOC107816163	Trihelix	gi|1025290382|ref|XP_016497337.1| PREDICTED: trihelix transcription factor GT-2-like [Nicotiana tabacum]
gene10041	LOC107816179	E2F/DP	gi|1025290474|ref|XP_016497357.1| PREDICTED: transcription factor E2FA-like, partial [Nicotiana tabacum]
gene10046	LOC107816185	NAC	gi|698483340|ref|XP_009788540.1| PREDICTED: NAC transcription factor 29-like [Nicotiana sylvestris] gi|1025290511|ref|XP_016497364.1| PREDICTED: NAC domain-containing protein 83-like [Nicotiana tabacum]
gene1006	LOC107816036	Trihelix	gi|1025280711|ref|XP_016497202.1| PREDICTED: trihelix transcription factor ASIL2-like [Nicotiana tabacum]
gene1007	LOC107816045	LBD	gi|1025280714|ref|XP_016497209.1| PREDICTED: LOB domain-containing protein 21-like [Nicotiana tabacum]
gene10093	LOC107816234	ARF	gi|1025290738|ref|XP_016497419.1| PREDICTED: auxin response factor 18-like isoform X1 [Nicotiana tabacum]
gene10100	LOC107816240	LBD	gi|1025290764|ref|XP_016497425.1| PREDICTED: LOB domain-containing protein 27-like [Nicotiana tabacum]
gene1010	LOC107816079	ERF	gi|1025280721|ref|XP_016497238.1| PREDICTED: dehydration-responsive element-binding protein 1E-like [Nicotiana tabacum]
gene10141	LOC107816288	C3H	gi|698434449|ref|XP_009798981.1| PREDICTED: zinc finger CCCH domain-containing protein 16 isoform X1 [Nicotiana sylvestris] gi|1025290960|ref|XP_016497476.1| PREDICTED: zinc finger CCCH domain-containing protein 16-like isoform X1 [Nicotiana tabacum]
gene10168	LOC107816319	M-type_MADS	gi|1025291061|ref|XP_016497501.1| PREDICTED: agamous-like MADS-box protein AGL62 [Nicotiana tabacum]
gene10182	LOC107816336	AP2	gi|1025291132|ref|XP_016497518.1| PREDICTED: AP2-like ethylene-responsive transcription factor AIL1 [Nicotiana tabacum]
gene10196	LOC107816350	M-type_MADS	gi|1025291228|ref|XP_016497540.1| PREDICTED: agamous-like MADS-box protein AGL104 [Nicotiana tabacum]
gene10197	LOC107816351	MYB	gi|698454935|ref|XP_009780273.1| PREDICTED: transcription factor MYB44-like [Nicotiana sylvestris] gi|1025291232|ref|XP_016497541.1| PREDICTED: transcription factor MYB44-like [Nicotiana tabacum]
gene1019	LOC107816140	ERF	gi|698501422|ref|XP_009796413.1| PREDICTED: ethylene-responsive transcription factor 1A-like [Nicotiana sylvestris] gi|1025280742|ref|XP_016497315.1| PREDICTED: ethylene-responsive transcription factor 1A-like [Nicotiana tabacum]
gene10202	LOC107816356	ERF	gi|1025291246|ref|XP_016497545.1| PREDICTED: ethylene-responsive transcription factor ERF109-like [Nicotiana tabacum]
gene10224	LOC107816380	GRAS	gi|698517742|ref|XP_009803754.1| PREDICTED: DELLA protein RGL2-like [Nicotiana sylvestris] gi|1025291406|ref|XP_016497576.1| PREDICTED: DELLA protein RGL2-like [Nicotiana tabacum]
gene10231	LOC107816387	CO-like	gi|698507943|ref|XP_009799271.1| PREDICTED: zinc finger protein CONSTANS-LIKE 9-like [Nicotiana sylvestris] gi|1025291448|ref|XP_016497584.1| PREDICTED: zinc finger protein CONSTANS-LIKE 9-like [Nicotiana tabacum]
gene1026	LOC107816270	Dof	gi|1027857276|ref|NP_001312901.1| dof zinc finger protein DOF1.8-like [Nicotiana tabacum] gi|698512542|ref|XP_009801284.1| PREDICTED: dof zinc finger protein DOF1.8-like [Nicotiana sylvestris] gi|662033779|dbj|BAP11983.1| Dof zinc finger protein [Nicotiana tabacum] gi|745991541|dbj|BAQ19264.1| Dof zinc finger protein [Nicotiana tabacum]
gene10280	LOC107816441	ERF	gi|697178923|ref|XP_009598443.1| PREDICTED: ethylene-responsive transcription factor ERF010-like [Nicotiana tomentosiformis] gi|1025291735|ref|XP_016497649.1| PREDICTED: ethylene-responsive transcription factor ERF010-like [Nicotiana tabacum]
gene10304	LOC107816467	bHLH	gi|1025291821|ref|XP_016497676.1| PREDICTED: transcription factor ILR3-like [Nicotiana tabacum]
gene10315	LOC107816479	AP2	gi|698469630|ref|XP_009783619.1| PREDICTED: AP2-like ethylene-responsive transcription factor AIL6 [Nicotiana sylvestris] gi|1025291865|ref|XP_016497688.1| PREDICTED: AP2-like ethylene-responsive transcription factor AIL6 [Nicotiana tabacum]
gene10316	LOC107816480	LBD	gi|697115630|ref|XP_009611728.1| PREDICTED: LOB domain-containing protein 1-like [Nicotiana tomentosiformis] gi|1025291869|ref|XP_016497689.1| PREDICTED: LOB domain-containing protein 1-like [Nicotiana tabacum]
gene10360	LOC107816530	NAC	gi|697141823|ref|XP_009625026.1| PREDICTED: NAC domain-containing protein 2-like [Nicotiana tomentosiformis] gi|1025292100|ref|XP_016497740.1| PREDICTED: NAC domain-containing protein 2-like [Nicotiana tabacum]
gene10388	LOC107816562	CO-like	gi|698486116|ref|XP_009789805.1| PREDICTED: zinc finger protein CONSTANS-LIKE 10-like isoform X2 [Nicotiana sylvestris] gi|1025292245|ref|XP_016497773.1| PREDICTED: zinc finger protein CONSTANS-LIKE 10-like [Nicotiana tabacum]
gene10404	LOC107816580	C3H	gi|698527627|ref|XP_009760658.1| PREDICTED: zinc finger CCCH domain-containing protein 3 isoform X2 [Nicotiana sylvestris] gi|1025292315|ref|XP_016497791.1| PREDICTED: zinc finger CCCH domain-containing protein 3-like isoform X2 [Nicotiana tabacum]
gene10426	LOC107816603	ERF	gi|697112758|ref|XP_009610259.1| PREDICTED: ethylene-responsive transcription factor-like protein At4g13040 isoform X2 [Nicotiana tomentosiformis] gi|1025292408|ref|XP_016497817.1| PREDICTED: ethylene-responsive transcription factor-like protein At4g13040 isoform X2 [Nicotiana tabacum]
gene10429	LOC107816606	bHLH	gi|1025292418|ref|XP_016497820.1| PREDICTED: transcription factor BEE 3-like [Nicotiana tabacum]
gene10445	LOC107816622	MYB_related	gi|1025292508|ref|XP_016497840.1| PREDICTED: transcription factor DIVARICATA-like [Nicotiana tabacum]
gene10453	LOC107816633	MYB	gi|697152220|ref|XP_009630342.1| PREDICTED: transcription factor GAMYB-like [Nicotiana tomentosiformis] gi|1025292537|ref|XP_016497849.1| PREDICTED: transcription factor GAMYB-like [Nicotiana tabacum]
gene10473	LOC107816657	HD-ZIP	gi|1025292658|ref|XP_016497876.1| PREDICTED: homeobox-leucine zipper protein HAT4-like [Nicotiana tabacum]
gene10476	LOC107816659	ERF	gi|697111212|ref|XP_009609482.1| PREDICTED: dehydration-responsive element-binding protein 1D-like [Nicotiana tomentosiformis] gi|1025292662|ref|XP_016497877.1| PREDICTED: dehydration-responsive element-binding protein 1D-like [Nicotiana tabacum]
gene10477	LOC107816660	MYB	gi|1025292666|ref|XP_016497879.1| PREDICTED: uncharacterized protein LOC107816660, partial [Nicotiana tabacum]
gene10485	LOC107816670	ERF	gi|698536385|ref|XP_009764492.1| PREDICTED: dehydration-responsive element-binding protein 2A-like [Nicotiana sylvestris] gi|1025292710|ref|XP_016497887.1| PREDICTED: dehydration-responsive element-binding protein 2A-like [Nicotiana tabacum]
gene10506	LOC107816694	GRF	gi|697175721|ref|XP_009596803.1| PREDICTED: growth-regulating factor 1-like [Nicotiana tomentosiformis] gi|1025292838|ref|XP_016497921.1| PREDICTED: growth-regulating factor 1-like [Nicotiana tabacum]
gene1052	LOC107816569	MYB	gi|697183364|ref|XP_009600706.1| PREDICTED: transcription factor RAX2-like [Nicotiana tomentosiformis] gi|1025280917|ref|XP_016497782.1| PREDICTED: transcription factor RAX2-like [Nicotiana tabacum]
gene10536	LOC107816727	MYB_related	gi|698467448|ref|XP_009783131.1| PREDICTED: telomere repeat-binding protein 4-like [Nicotiana sylvestris] gi|1025292984|ref|XP_016497955.1| PREDICTED: telomere repeat-binding protein 4-like [Nicotiana tabacum]
gene10543	LOC107816734	LBD	gi|698522132|ref|XP_009757880.1| PREDICTED: LOB domain-containing protein 25-like isoform X1 [Nicotiana sylvestris] gi|698522134|ref|XP_009757881.1| PREDICTED: LOB domain-containing protein 25-like isoform X1 [Nicotiana sylvestris] gi|1025293005|ref|XP_016497959.1| PREDICTED: LOB domain-containing protein 25-like isoform X1 [Nicotiana tabacum]
gene10551	LOC107816743	GATA	gi|698528027|ref|XP_009760862.1| PREDICTED: GATA transcription factor 8-like [Nicotiana sylvestris] gi|698528029|ref|XP_009760863.1| PREDICTED: GATA transcription factor 8-like [Nicotiana sylvestris] gi|1025293038|ref|XP_016497965.1| PREDICTED: GATA transcription factor 8-like [Nicotiana tabacum] gi|1025293042|ref|XP_016497966.1| PREDICTED: GATA transcription factor 8-like [Nicotiana tabacum]
gene10568	LOC107816762	E2F/DP	gi|1025293116|ref|XP_016497987.1| PREDICTED: transcription factor E2FA-like [Nicotiana tabacum]
gene10570	LOC107816764	C2H2	gi|697168986|ref|XP_009593388.1| PREDICTED: protein TRANSPARENT TESTA 1 [Nicotiana tomentosiformis] gi|1025293124|ref|XP_016497989.1| PREDICTED: zinc finger protein WIP2-like [Nicotiana tabacum]
gene10582	LOC107816777	WRKY	gi|697184324|ref|XP_009601191.1| PREDICTED: probable WRKY transcription factor 61 [Nicotiana tomentosiformis]
gene1062	LOC107816667	bZIP	gi|697130896|ref|XP_009619503.1| PREDICTED: ocs element-binding factor 1-like [Nicotiana tomentosiformis] gi|1025280961|ref|XP_016497886.1| PREDICTED: bZIP transcription factor 53-like [Nicotiana tabacum]
gene10681	LOC107816890	MIKC_MADS	gi|698565295|ref|XP_009773225.1| PREDICTED: MADS-box protein CMB1-like isoform X3 [Nicotiana sylvestris] gi|1025293673|ref|XP_016498123.1| PREDICTED: MADS-box protein CMB1 [Nicotiana tabacum]
gene10756	LOC107816972	MYB	gi|698532793|ref|XP_009763213.1| PREDICTED: protein ODORANT1-like [Nicotiana sylvestris] gi|1025294039|ref|XP_016498209.1| PREDICTED: protein ODORANT1-like [Nicotiana tabacum]
gene10784	LOC107817005	G2-like	gi|697165853|ref|XP_009591732.1| PREDICTED: protein PHR1-LIKE 1-like [Nicotiana tomentosiformis]
gene10793	LOC107817016	Dof	gi|1025294254|ref|XP_016498265.1| PREDICTED: dof zinc finger protein DOF5.6-like [Nicotiana tabacum]
gene10874	LOC107817110	SBP	gi|1025294656|ref|XP_016498370.1| PREDICTED: squamosa promoter-binding-like protein 9 [Nicotiana tabacum]
gene10901	LOC107817139	NAC	gi|1025294770|ref|XP_016498397.1| PREDICTED: putative NAC domain-containing protein 94 [Nicotiana tabacum]
gene10904	LOC107817143	MIKC_MADS	gi|697146055|ref|XP_009627164.1| PREDICTED: MADS-box protein SVP-like isoform X3 [Nicotiana tomentosiformis]
gene10908	LOC107817142	bHLH	gi|1025294778|ref|XP_016498399.1| PREDICTED: transcription factor bHLH30-like [Nicotiana tabacum]
gene10909	LOC107817147	bHLH	gi|1025294801|ref|XP_016498405.1| PREDICTED: transcription factor bHLH66-like [Nicotiana tabacum]
gene10923	LOC107817162	MYB	gi|698453927|ref|XP_009780057.1| PREDICTED: dnaJ homolog subfamily C member 2-like [Nicotiana sylvestris] gi|1025294873|ref|XP_016498424.1| PREDICTED: dnaJ homolog subfamily C member 2-like [Nicotiana tabacum]
gene11031	LOC107817283	MYB_related	gi|697099326|ref|XP_009631208.1| PREDICTED: myb-like protein J [Nicotiana tomentosiformis] gi|1025295401|ref|XP_016498568.1| PREDICTED: myb-like protein J [Nicotiana tabacum]
gene11035	LOC107817286	WRKY	gi|697109360|ref|XP_009608534.1| PREDICTED: probable WRKY transcription factor 7 [Nicotiana tomentosiformis] gi|1025295417|ref|XP_016498573.1| PREDICTED: probable WRKY transcription factor 7 [Nicotiana tabacum]
gene11038	LOC107817291	C2H2	gi|1025295437|ref|XP_016498578.1| PREDICTED: zinc finger protein ZAT5-like [Nicotiana tabacum]
gene11041	LOC107817293	C2H2	gi|697185177|ref|XP_009601613.1| PREDICTED: zinc finger protein STOP1 homolog [Nicotiana tomentosiformis]
gene11056	LOC107817309	NF-YB	gi|698575467|ref|XP_009775948.1| PREDICTED: nuclear transcription factor Y subunit B-4-like [Nicotiana sylvestris] gi|1025295505|ref|XP_016498596.1| PREDICTED: nuclear transcription factor Y subunit B-4-like [Nicotiana tabacum]
gene11074	LOC107817328	HD-ZIP	gi|1025295582|ref|XP_016498616.1| PREDICTED: homeobox-leucine zipper protein ATHB-15-like [Nicotiana tabacum]
gene11084	LOC107817339	bZIP	gi|1025295627|ref|XP_016498628.1| PREDICTED: ABSCISIC ACID-INSENSITIVE 5-like protein 7 [Nicotiana tabacum]
gene11114	LOC107817374	MYB	gi|697148953|ref|XP_009628670.1| PREDICTED: myb-related protein 306 [Nicotiana tomentosiformis] gi|1025295819|ref|XP_016498669.1| PREDICTED: myb-related protein 306-like [Nicotiana tabacum]
gene11127	LOC107817389	M-type_MADS	gi|697135679|ref|XP_009621899.1| PREDICTED: agamous-like MADS-box protein AGL80 [Nicotiana tomentosiformis] gi|1025295881|ref|XP_016498681.1| PREDICTED: agamous-like MADS-box protein AGL80 [Nicotiana tabacum]
gene11148	LOC107817413	HSF	gi|698541020|ref|XP_009765951.1| PREDICTED: heat stress transcription factor A-3 [Nicotiana sylvestris] gi|698541024|ref|XP_009765952.1| PREDICTED: heat stress transcription factor A-3 [Nicotiana sylvestris] gi|698541027|ref|XP_009765953.1| PREDICTED: heat stress transcription factor A-3 [Nicotiana sylvestris] gi|698541030|ref|XP_009765954.1| PREDICTED: heat stress transcription factor A-3 [Nicot…
gene11153	LOC107817419	DBB	gi|1027859096|ref|NP_001312926.1| B-box zinc finger protein 24-like [Nicotiana tabacum] gi|697191879|ref|XP_009605010.1| PREDICTED: salt tolerance protein-like [Nicotiana tomentosiformis] gi|669253426|gb|AII20182.1| CONSTANS interacting protein 1 [Nicotiana tabacum]
gene1120	LOC107817276	SBP	gi|1025281237|ref|XP_016498564.1| PREDICTED: squamosa promoter-binding-like protein 8 isoform X1 [Nicotiana tabacum]
gene11222	LOC107817492	WRKY	gi|698552741|ref|XP_009769737.1| PREDICTED: probable WRKY transcription factor 2 isoform X2 [Nicotiana sylvestris] gi|1025296441|ref|XP_016498820.1| PREDICTED: probable WRKY transcription factor 2 isoform X2 [Nicotiana tabacum]
gene11274	LOC107817548	MYB	gi|698496547|ref|XP_009794315.1| PREDICTED: transcription factor DIVARICATA-like [Nicotiana sylvestris] gi|698496549|ref|XP_009794316.1| PREDICTED: transcription factor DIVARICATA-like [Nicotiana sylvestris] gi|1025296701|ref|XP_016498888.1| PREDICTED: transcription factor DIVARICATA-like [Nicotiana tabacum]
gene11284	LOC107817559	bHLH	gi|1025296737|ref|XP_016498898.1| PREDICTED: putative late blight resistance protein homolog R1A-3 [Nicotiana tabacum]
gene112	LOC107817343	HSF	gi|1025006689|ref|XP_016498663.1| PREDICTED: heat stress transcription factor A-6b-like [Nicotiana tabacum]
gene11330	LOC107817610	ERF、WRKY	gi|1025296966|ref|XP_016498952.1| PREDICTED: probable WRKY transcription factor 41 isoform X1 [Nicotiana tabacum]
gene11334	LOC107817614	TCP	gi|1025296986|ref|XP_016498957.1| PREDICTED: transcription factor TCP4-like [Nicotiana tabacum] gi|1025296990|ref|XP_016498958.1| PREDICTED: transcription factor TCP4-like [Nicotiana tabacum]
gene11338	LOC107817617	SBP	gi|1025297008|ref|XP_016498962.1| PREDICTED: squamosa promoter-binding-like protein 9 [Nicotiana tabacum]
gene11440	LOC107817734	FAR1	gi|1025297521|ref|XP_016499085.1| PREDICTED: protein FAR1-RELATED SEQUENCE 11-like [Nicotiana tabacum]
gene11462	LOC107817759	G2-like	gi|1025297635|ref|XP_016499110.1| PREDICTED: protein PHR1-LIKE 1-like [Nicotiana tabacum]
gene11495	LOC107817797	TALE	gi|1027858523|ref|NP_001312933.1| homeobox protein knotted-1-like 1 [Nicotiana tabacum] gi|1025297838|ref|XP_016499152.1| PREDICTED: homeobox protein knotted-1-like 1 [Nicotiana tabacum] gi|1025297842|ref|XP_016499153.1| PREDICTED: homeobox protein knotted-1-like 1 [Nicotiana tabacum] gi|33333544|gb|AAQ11888.1| knotted 1 [Nicotiana tabacum]
gene11498	LOC107817801	BBR-BPC	gi|698441249|ref|XP_009761371.1| PREDICTED: protein BASIC PENTACYSTEINE2-like [Nicotiana sylvestris] gi|698441256|ref|XP_009761378.1| PREDICTED: protein BASIC PENTACYSTEINE2-like [Nicotiana sylvestris] gi|1025297857|ref|XP_016499158.1| PREDICTED: protein BASIC PENTACYSTEINE2-like [Nicotiana tabacum] gi|1025297861|ref|XP_016499159.1| PREDICTED: protein BASIC PENTACYSTEINE2-like [Nicotiana tabacum]
gene11512	LOC107817816	ARR-B	gi|698569000|ref|XP_009774214.1| PREDICTED: two-component response regulator ARR11 [Nicotiana sylvestris] gi|1025297940|ref|XP_016499181.1| PREDICTED: two-component response regulator ARR11-like [Nicotiana tabacum]
gene1151	LOC107817659	MYB_related	gi|1025281455|ref|XP_016499013.1| PREDICTED: transcription factor WER-like [Nicotiana tabacum]
gene11571	LOC107817880	M-type_MADS	gi|1025298214|ref|XP_016499254.1| PREDICTED: uncharacterized protein LOC107817880 [Nicotiana tabacum] gi|1025298218|ref|XP_016499255.1| PREDICTED: uncharacterized protein LOC107817880 [Nicotiana tabacum] gi|1025298222|ref|XP_016499257.1| PREDICTED: uncharacterized protein LOC107817880 [Nicotiana tabacum] gi|1025298226|ref|XP_016499258.1| PREDICTED: uncharacterized protein LOC107817880 [Nicotiana …
gene11574	LOC107817883	bHLH	gi|1027859653|ref|NP_001312938.1| transcription factor MYC2-like [Nicotiana tabacum] gi|296278610|gb|ADH04269.1| MYC2a transcription factor [Nicotiana tabacum]
gene11591	LOC107817904	bHLH	gi|698500613|ref|XP_009796053.1| PREDICTED: transcription factor HEC1-like [Nicotiana sylvestris] gi|1025298333|ref|XP_016499286.1| PREDICTED: transcription factor HEC1-like [Nicotiana tabacum]
gene11594	LOC107817907	bZIP	gi|1025298341|ref|XP_016499288.1| PREDICTED: uncharacterized protein At4g06598-like [Nicotiana tabacum]
gene115	LOC107817658	HD-ZIP	gi|1027853653|ref|NP_001312931.1| homeobox-leucine zipper protein HAT5-like [Nicotiana tabacum] gi|671775218|gb|AII99842.1| homeodomain leucine zipper protein [Nicotiana tabacum]
gene11626	LOC107817945	C2H2	gi|1025298505|ref|XP_016499332.1| PREDICTED: zinc finger protein ZAT9-like [Nicotiana tabacum]
gene11675	LOC107817997	bHLH	gi|698435164|ref|XP_009800017.1| PREDICTED: transcription factor UNE12-like, partial [Nicotiana sylvestris] gi|1025298701|ref|XP_016499382.1| PREDICTED: transcription factor UNE12-like, partial [Nicotiana tabacum]
gene11715	LOC107818039	DBB	gi|698481485|ref|XP_009787732.1| PREDICTED: probable salt tolerance-like protein At1g75540 [Nicotiana sylvestris] gi|1025298907|ref|XP_016499436.1| PREDICTED: B-box zinc finger protein 21-like [Nicotiana tabacum]
gene11725	LOC107818052	bHLH	gi|697155479|ref|XP_009631984.1| PREDICTED: transcription factor bHLH79 isoform X2 [Nicotiana tomentosiformis] gi|1025298985|ref|XP_016499458.1| PREDICTED: transcription factor bHLH79-like isoform X2 [Nicotiana tabacum]
gene11738	LOC107818067	LBD	gi|1025299046|ref|XP_016499476.1| PREDICTED: LOB domain-containing protein 37-like [Nicotiana tabacum]
gene11746	LOC107818078	SRS	gi|1025299124|ref|XP_016499494.1| PREDICTED: protein SHI RELATED SEQUENCE 1 [Nicotiana tabacum]
gene11751	LOC107818082	WRKY	gi|697191645|ref|XP_009604893.1| PREDICTED: probable WRKY transcription factor 7 [Nicotiana tomentosiformis] gi|1025299142|ref|XP_016499499.1| PREDICTED: probable WRKY transcription factor 7 [Nicotiana tabacum]
gene11761	LOC107818094	C2H2	gi|697109621|ref|XP_009608675.1| PREDICTED: G patch domain-containing protein 8 [Nicotiana tomentosiformis] gi|1025299207|ref|XP_016499515.1| PREDICTED: G patch domain-containing protein 8-like [Nicotiana tabacum]
gene11790	LOC107818127	C2H2	gi|698520917|ref|XP_009757271.1| PREDICTED: zinc finger protein ZAT11-like [Nicotiana sylvestris] gi|1025301606|ref|XP_016499555.1| PREDICTED: zinc finger protein ZAT11-like [Nicotiana tabacum]
gene1180	LOC107817958	ERF	gi|1025281592|ref|XP_016499345.1| PREDICTED: ethylene-responsive transcription factor RAP2-3-like [Nicotiana tabacum]
gene1181	LOC107817975	G2-like	gi|1025281596|ref|XP_016499361.1| PREDICTED: transcription activator GLK1-like [Nicotiana tabacum]
gene11860	LOC107818205	G2-like	gi|1027856380|ref|NP_001312946.1| myb family transcription factor APL-like [Nicotiana tabacum] gi|698557833|ref|XP_009771133.1| PREDICTED: myb family transcription factor APL isoform X1 [Nicotiana sylvestris] gi|425872930|gb|AFY06669.1| myb family transcription factor APL [Nicotiana tabacum]
gene11870	LOC107818216	bZIP	gi|697113098|ref|XP_009610430.1| PREDICTED: light-inducible protein CPRF2 [Nicotiana tomentosiformis]
gene11878	LOC107818225	bHLH	gi|698515505|ref|XP_009802629.1| PREDICTED: transcription factor bHLH83-like [Nicotiana sylvestris] gi|1025302036|ref|XP_016499664.1| PREDICTED: transcription factor bHLH83-like [Nicotiana tabacum]
gene11963	LOC107818319	G2-like	gi|1025302546|ref|XP_016499796.1| PREDICTED: uncharacterized protein LOC107818319 [Nicotiana tabacum]
gene12010	LOC107818373	MYB	gi|1025302807|ref|XP_016499865.1| PREDICTED: myb-related protein 315-like [Nicotiana tabacum]
gene12015	LOC107818380	ERF	gi|1025302831|ref|XP_016499871.1| PREDICTED: ethylene-responsive transcription factor 1B-like [Nicotiana tabacum]
gene12023	LOC107818387	GRAS	gi|697128014|ref|XP_009618056.1| PREDICTED: scarecrow-like protein 18 [Nicotiana tomentosiformis] gi|1025302860|ref|XP_016499877.1| PREDICTED: scarecrow-like protein 18 [Nicotiana tabacum]
gene1204	LOC107818199	AP2	gi|1025281701|ref|XP_016499635.1| PREDICTED: floral homeotic protein APETALA 2-like isoform X1 [Nicotiana tabacum]
gene12063	LOC107818431	ERF	gi|1025303094|ref|XP_016499931.1| PREDICTED: ethylene-responsive transcription factor RAP2-12-like [Nicotiana tabacum] gi|1025303101|ref|XP_016499932.1| PREDICTED: ethylene-responsive transcription factor RAP2-12-like [Nicotiana tabacum]
gene12091	LOC107818464	MYB_related	gi|698516032|ref|XP_009802901.1| PREDICTED: protein REVEILLE 6 [Nicotiana sylvestris] gi|1025303276|ref|XP_016499974.1| PREDICTED: protein REVEILLE 6-like [Nicotiana tabacum]
gene12107	LOC107818482	LSD	gi|1025303355|ref|XP_016499995.1| PREDICTED: pollen-specific leucine-rich repeat extensin-like protein 2 isoform X2 [Nicotiana tabacum] gi|1025303359|ref|XP_016499996.1| PREDICTED: pollen-specific leucine-rich repeat extensin-like protein 2 isoform X3 [Nicotiana tabacum]
gene12148	LOC107818528	HD-ZIP	gi|697160298|ref|XP_009588928.1| PREDICTED: homeobox-leucine zipper protein ATHB-6-like [Nicotiana tomentosiformis] gi|1025303569|ref|XP_016500042.1| PREDICTED: homeobox-leucine zipper protein ATHB-6-like [Nicotiana tabacum]
gene12166	LOC107818548	CO-like	gi|698508686|ref|XP_009799598.1| PREDICTED: zinc finger protein CONSTANS-LIKE 14-like [Nicotiana sylvestris] gi|1025303678|ref|XP_016500065.1| PREDICTED: zinc finger protein CONSTANS-LIKE 14-like [Nicotiana tabacum]
gene12176	LOC107818559	SRS	gi|1025303726|ref|XP_016500079.1| PREDICTED: protein SHORT INTERNODES-like isoform X1 [Nicotiana tabacum]
gene12181	LOC107818564	C2H2	gi|1025303762|ref|XP_016500088.1| PREDICTED: zinc finger protein WIP2-like [Nicotiana tabacum]
gene12194	LOC107818577	HD-ZIP	gi|1025303826|ref|XP_016500102.1| PREDICTED: homeobox-leucine zipper protein HAT3-like [Nicotiana tabacum]
gene12201	LOC107818585	MYB_related	gi|697093422|ref|XP_009607614.1| PREDICTED: telomere repeat-binding protein 4-like [Nicotiana tomentosiformis] gi|697093424|ref|XP_009607681.1| PREDICTED: telomere repeat-binding protein 4-like [Nicotiana tomentosiformis] gi|1025303853|ref|XP_016500108.1| PREDICTED: telomere repeat-binding protein 4-like [Nicotiana tabacum] gi|1025303857|ref|XP_016500109.1| PREDICTED: telomere repeat-binding prot…
gene12203	LOC107818588	C2H2	gi|1025303865|ref|XP_016500111.1| PREDICTED: protein SHOOT GRAVITROPISM 5-like isoform X1 [Nicotiana tabacum] gi|1025303869|ref|XP_016500112.1| PREDICTED: protein SHOOT GRAVITROPISM 5-like isoform X2 [Nicotiana tabacum]
gene12232	LOC107818623	C2H2	gi|1025304009|ref|XP_016500150.1| PREDICTED: protein indeterminate-domain 12-like [Nicotiana tabacum]
gene12235	LOC107818626	C2H2	gi|1025304021|ref|XP_016500153.1| PREDICTED: protein indeterminate-domain 7-like isoform X1 [Nicotiana tabacum]
gene12245	LOC107818640	bHLH	gi|1025304089|ref|XP_016500166.1| PREDICTED: transcription factor MYC2-like [Nicotiana tabacum]
gene12259	LOC107818654	ERF	gi|1027859141|ref|NP_001312955.1| ethylene-responsive transcription factor ERF106-like [Nicotiana tabacum] gi|674810532|gb|AIL30518.1| ethylene response factor 4 [Nicotiana tabacum]
gene12260	LOC107818655	ERF	gi|1025304165|ref|XP_016500183.1| PREDICTED: ethylene-responsive transcription factor ERF106-like [Nicotiana tabacum]
gene12278	LOC107818674	bZIP	gi|697186593|ref|XP_009602332.1| PREDICTED: ABSCISIC ACID-INSENSITIVE 5-like protein 2 [Nicotiana tomentosiformis] gi|1025304227|ref|XP_016500198.1| PREDICTED: ABSCISIC ACID-INSENSITIVE 5-like protein 2 [Nicotiana tabacum]
gene12297	LOC107818697	ZF-HD	gi|697133962|ref|XP_009621030.1| PREDICTED: zinc-finger homeodomain protein 9-like [Nicotiana tomentosiformis] gi|1025304298|ref|XP_016500216.1| PREDICTED: zinc-finger homeodomain protein 9-like [Nicotiana tabacum]
gene12331	LOC107818734	TCP	gi|698572081|ref|XP_009775051.1| PREDICTED: transcription factor TCP23-like [Nicotiana sylvestris]
gene12346	LOC107818752	LBD	gi|698582370|ref|XP_009777806.1| PREDICTED: LOB domain-containing protein 16-like [Nicotiana sylvestris] gi|1025304584|ref|XP_016500291.1| PREDICTED: LOB domain-containing protein 16-like [Nicotiana tabacum]
gene12356	LOC107818761	MYB	gi|1025304604|ref|XP_016500297.1| PREDICTED: myb-related protein 305-like [Nicotiana tabacum]
gene12368	LOC107818774	MIKC_MADS	gi|698432461|ref|XP_009796076.1| PREDICTED: MADS-box transcription factor 6-like [Nicotiana sylvestris] gi|1025304673|ref|XP_016500311.1| PREDICTED: MADS-box transcription factor 6-like [Nicotiana tabacum]
gene12370	LOC107818776	MIKC_MADS	gi|1025304677|ref|XP_016500313.1| PREDICTED: MADS-box protein SOC1-like [Nicotiana tabacum] gi|1025304681|ref|XP_016500314.1| PREDICTED: MADS-box protein SOC1-like [Nicotiana tabacum]
gene12382	LOC107818787	MYB_related	gi|1025304734|ref|XP_016500323.1| PREDICTED: dnaJ homolog subfamily C member 2-like [Nicotiana tabacum]
gene12395	LOC107818802	CAMTA	gi|1025304790|ref|XP_016500337.1| PREDICTED: calmodulin-binding transcription activator 5-like [Nicotiana tabacum]
gene12398	LOC107818808	HD-ZIP	gi|1025304813|ref|XP_016500342.1| PREDICTED: homeobox-leucine zipper protein ATHB-12-like [Nicotiana tabacum]
gene12409	LOC107818819	ARF	gi|1025304858|ref|XP_016500354.1| PREDICTED: auxin response factor 1-like [Nicotiana tabacum] gi|1025304862|ref|XP_016500355.1| PREDICTED: auxin response factor 1-like [Nicotiana tabacum] gi|1025304864|ref|XP_016500356.1| PREDICTED: auxin response factor 1-like [Nicotiana tabacum]
gene12412	LOC107818826	NAC	gi|698561852|ref|XP_009772246.1| PREDICTED: uncharacterized protein LOC104222681 isoform X1 [Nicotiana sylvestris] gi|698561856|ref|XP_009772247.1| PREDICTED: uncharacterized protein LOC104222681 isoform X1 [Nicotiana sylvestris] gi|1025304896|ref|XP_016500362.1| PREDICTED: uncharacterized protein LOC107818826 isoform X1 [Nicotiana tabacum] gi|1025304900|ref|XP_016500364.1| PREDICTED: uncharacter…
gene12413	LOC107818822	NAC	gi|698561878|ref|XP_009772253.1| PREDICTED: NAC domain-containing protein 2-like [Nicotiana sylvestris] gi|1025304890|ref|XP_016500359.1| PREDICTED: NAC domain-containing protein 2-like [Nicotiana tabacum]
gene12423	LOC107818835	bHLH	gi|1025304933|ref|XP_016500373.1| PREDICTED: transcription factor MYC2-like [Nicotiana tabacum]
gene12436	LOC107818849	WRKY	gi|698562314|ref|XP_009772378.1| PREDICTED: probable WRKY transcription factor 11 [Nicotiana sylvestris] gi|1025304984|ref|XP_016500385.1| PREDICTED: probable WRKY transcription factor 11 [Nicotiana tabacum]
gene1243	LOC107818595	NAC	gi|698479505|ref|XP_009786835.1| PREDICTED: NAC domain-containing protein 19-like [Nicotiana sylvestris] gi|1025281897|ref|XP_016500123.1| PREDICTED: NAC domain-containing protein 19-like [Nicotiana tabacum]
gene12454	LOC107818868	MYB	gi|1025305085|ref|XP_016500412.1| PREDICTED: myb-related protein 306-like [Nicotiana tabacum]
gene12469	LOC107818886	bZIP	gi|698513686|ref|XP_009801775.1| PREDICTED: ocs element-binding factor 1-like [Nicotiana sylvestris] gi|1025305192|ref|XP_016500443.1| PREDICTED: bZIP transcription factor 53-like [Nicotiana tabacum]
gene12479	LOC107818900	ERF	gi|1025305247|ref|XP_016500458.1| PREDICTED: ethylene-responsive transcription factor CRF2-like [Nicotiana tabacum]
gene12480	LOC107818896	AP2	gi|1025305235|ref|XP_016500455.1| PREDICTED: uncharacterized protein LOC107818896 isoform X2 [Nicotiana tabacum]
gene12483	LOC107818897	GRAS	gi|697146901|ref|XP_009627602.1| PREDICTED: scarecrow-like protein 3 [Nicotiana tomentosiformis] gi|1025305239|ref|XP_016500456.1| PREDICTED: scarecrow-like protein 3 [Nicotiana tabacum]
gene12495	LOC107818913	GRAS	gi|1025305344|ref|XP_016500477.1| PREDICTED: scarecrow-like protein 30 [Nicotiana tabacum]
gene12528	LOC107818950	C2H2	gi|1025305524|ref|XP_016500515.1| PREDICTED: zinc finger protein ZAT12-like [Nicotiana tabacum]
gene12574	LOC107818998	DBB	gi|1025305734|ref|XP_016500562.1| PREDICTED: B-box zinc finger protein 24-like isoform X1 [Nicotiana tabacum]
gene12580	LOC107819003	LSD	gi|697146015|ref|XP_009627143.1| PREDICTED: protein LOL1-like [Nicotiana tomentosiformis] gi|697146017|ref|XP_009627144.1| PREDICTED: protein LOL1-like [Nicotiana tomentosiformis] gi|1025305755|ref|XP_016500568.1| PREDICTED: protein LOL1-like [Nicotiana tabacum] gi|1025305759|ref|XP_016500569.1| PREDICTED: protein LOL1-like [Nicotiana tabacum]
gene12601	LOC107819025	TCP	gi|1025305830|ref|XP_016500586.1| PREDICTED: transcription factor TCP8-like [Nicotiana tabacum]
gene12630	LOC107819058	MIKC_MADS	gi|1025306007|ref|XP_016500618.1| PREDICTED: MADS-box protein CMB1-like, partial [Nicotiana tabacum]
gene12636	LOC107819065	C3H	gi|698500357|ref|XP_009795947.1| PREDICTED: zinc finger CCCH domain-containing protein 44-like [Nicotiana sylvestris] gi|1025306033|ref|XP_016500625.1| PREDICTED: zinc finger CCCH domain-containing protein 44-like [Nicotiana tabacum]
gene1268	LOC107818880	C3H	gi|698556883|ref|XP_009770879.1| PREDICTED: zinc finger CCCH domain-containing protein 48-like [Nicotiana sylvestris] gi|1025282052|ref|XP_016500438.1| PREDICTED: zinc finger CCCH domain-containing protein 48-like [Nicotiana tabacum]
gene12739	LOC107819176	NAC	gi|1025306539|ref|XP_016500749.1| PREDICTED: transcription factor JUNGBRUNNEN 1-like [Nicotiana tabacum]
gene12756	LOC107819195	HD-ZIP	gi|1025306638|ref|XP_016500773.1| PREDICTED: homeobox-leucine zipper protein HOX11-like [Nicotiana tabacum]
gene12761	LOC107819199	MYB_related	gi|1025306658|ref|XP_016500778.1| PREDICTED: bromodomain-containing protein DDB_G0270170-like [Nicotiana tabacum]
gene12790	LOC107819234	C2H2	gi|1025306785|ref|XP_016500805.1| PREDICTED: uncharacterized protein LOC107819234 isoform X1 [Nicotiana tabacum]
gene12798	LOC107819240	GATA	gi|1025306819|ref|XP_016500814.1| PREDICTED: GATA transcription factor 19-like [Nicotiana tabacum]
gene12836	LOC107819279	TCP	gi|1025307054|ref|XP_016500863.1| PREDICTED: transcription factor TCP7-like [Nicotiana tabacum]
gene12876	LOC107819325	ERF	gi|1025307248|ref|XP_016500912.1| PREDICTED: ethylene-responsive transcription factor RAP2-4-like isoform X1 [Nicotiana tabacum] gi|1025307252|ref|XP_016500913.1| PREDICTED: ethylene-responsive transcription factor RAP2-4-like isoform X2 [Nicotiana tabacum]
gene12905	LOC107819361	ZF-HD	gi|1025307416|ref|XP_016500955.1| PREDICTED: zinc-finger homeodomain protein 2-like [Nicotiana tabacum]
gene12922	LOC107819377	ERF	gi|697119246|ref|XP_009613570.1| PREDICTED: ethylene-responsive transcription factor ERF017-like [Nicotiana tomentosiformis] gi|1025307495|ref|XP_016500973.1| PREDICTED: ethylene-responsive transcription factor ERF017-like [Nicotiana tabacum]
gene12956	LOC107819415	B3	gi|1025307630|ref|XP_016501009.1| PREDICTED: B3 domain-containing protein REM9-like [Nicotiana tabacum]
gene12960	LOC107819419	LBD	gi|698424252|ref|XP_009783465.1| PREDICTED: LOB domain-containing protein 4-like [Nicotiana sylvestris] gi|1025307650|ref|XP_016501014.1| PREDICTED: LOB domain-containing protein 4-like [Nicotiana tabacum]
gene12982	LOC107819444	E2F/DP	gi|697187465|ref|XP_009602771.1| PREDICTED: transcription factor E2FA-like [Nicotiana tomentosiformis]
gene12985	LOC107819448	bZIP	gi|1025307761|ref|XP_016501041.1| PREDICTED: transcriptional activator TAF-1 [Nicotiana tabacum]
gene13007	LOC107819474	MYB	gi|697124582|ref|XP_009616294.1| PREDICTED: transcription factor MYB86-like isoform X1 [Nicotiana tomentosiformis] gi|1025307848|ref|XP_016501059.1| PREDICTED: transcription factor MYB26-like isoform X1 [Nicotiana tabacum]
gene13008	LOC107819476	ERF	gi|1025307864|ref|XP_016501064.1| PREDICTED: ethylene-responsive transcription factor ERF024-like [Nicotiana tabacum]
gene13017	LOC107819486	MIKC_MADS	gi|1025307903|ref|XP_016501075.1| PREDICTED: MADS-box protein CMB1-like [Nicotiana tabacum]
gene1303	LOC107819382	bZIP	gi|697114207|ref|XP_009611005.1| PREDICTED: basic leucine zipper 43-like [Nicotiana tomentosiformis] gi|1025299511|ref|XP_016500977.1| PREDICTED: basic leucine zipper 43-like [Nicotiana tabacum]
gene13047	LOC107819518	NAC	gi|698519223|ref|XP_009804476.1| PREDICTED: NAC domain-containing protein 18-like [Nicotiana sylvestris] gi|1025308061|ref|XP_016501117.1| PREDICTED: NAC domain-containing protein 83-like [Nicotiana tabacum]
gene13086	LOC107819563	HD-ZIP	gi|1025308251|ref|XP_016501170.1| PREDICTED: homeobox-leucine zipper protein ATHB-13-like [Nicotiana tabacum]
gene13102	LOC107819588	B3	gi|1025308374|ref|XP_016501194.1| PREDICTED: B3 domain-containing protein Os11g0197600-like [Nicotiana tabacum]
gene13103	LOC107819583	B3	gi|697118606|ref|XP_009613235.1| PREDICTED: B3 domain-containing protein Os01g0723500-like [Nicotiana tomentosiformis] gi|1025308354|ref|XP_016501188.1| PREDICTED: B3 domain-containing protein Os01g0723500-like [Nicotiana tabacum]
gene13105	LOC107819581	B3	gi|1025308346|ref|XP_016501186.1| PREDICTED: B3 domain-containing transcription factor VRN1-like [Nicotiana tabacum]
gene13106	LOC107819584	B3	gi|697118598|ref|XP_009613231.1| PREDICTED: B3 domain-containing protein At5g60140-like isoform X1 [Nicotiana tomentosiformis] gi|1025308358|ref|XP_016501190.1| PREDICTED: B3 domain-containing protein At5g60140-like [Nicotiana tabacum]
gene13122	LOC107819604	NAC	gi|1025308439|ref|XP_016501212.1| PREDICTED: NAC domain-containing protein 7-like [Nicotiana tabacum]
gene1312	LOC107819472	MYB_related	gi|698542864|ref|XP_009766549.1| PREDICTED: transcription factor DIVARICATA-like [Nicotiana sylvestris] gi|1025299537|ref|XP_016501061.1| PREDICTED: transcription factor DIVARICATA-like [Nicotiana tabacum]
gene13133	LOC107819615	GRAS	gi|697148452|ref|XP_009628410.1| PREDICTED: scarecrow-like protein 1 [Nicotiana tomentosiformis] gi|697148454|ref|XP_009628411.1| PREDICTED: scarecrow-like protein 1 [Nicotiana tomentosiformis] gi|697148456|ref|XP_009628412.1| PREDICTED: scarecrow-like protein 1 [Nicotiana tomentosiformis] gi|697148458|ref|XP_009628413.1| PREDICTED: scarecrow-like protein 1 [Nicotiana tomentosiformis] gi|69714846…
gene13169	LOC107819656	C2H2	gi|697118439|ref|XP_009613142.1| PREDICTED: zinc finger protein ZAT5-like [Nicotiana tomentosiformis] gi|1025308707|ref|XP_016501275.1| PREDICTED: zinc finger protein ZAT5-like [Nicotiana tabacum]
gene13182	LOC107819671	MYB_related	gi|1025308770|ref|XP_016501292.1| PREDICTED: telomere repeat-binding factor 1-like [Nicotiana tabacum] gi|1025308774|ref|XP_016501293.1| PREDICTED: telomere repeat-binding factor 1-like [Nicotiana tabacum]
gene13231	LOC107819726	ERF	gi|1025309012|ref|XP_016501349.1| PREDICTED: ethylene-responsive transcription factor 3-like [Nicotiana tabacum]
gene13253	LOC107819750	MYB	gi|698584240|ref|XP_009778312.1| PREDICTED: transcriptional activator Myb-like [Nicotiana sylvestris] gi|1025309140|ref|XP_016501383.1| PREDICTED: transcriptional activator Myb-like [Nicotiana tabacum]
gene13273	LOC107819773	AP2	gi|698474769|ref|XP_009784821.1| PREDICTED: AP2-like ethylene-responsive transcription factor TOE3 isoform X3 [Nicotiana sylvestris] gi|1025309249|ref|XP_016501410.1| PREDICTED: AP2-like ethylene-responsive transcription factor TOE3 isoform X3 [Nicotiana tabacum]
gene13290	LOC107819789	MYB	gi|1025309323|ref|XP_016501430.1| PREDICTED: myb-related protein 308-like [Nicotiana tabacum]
gene13304	LOC107819806	Trihelix	gi|697120247|ref|XP_009614093.1| PREDICTED: uncharacterized protein LOC104107088 isoform X1 [Nicotiana tomentosiformis] gi|1025309368|ref|XP_016501444.1| PREDICTED: trihelix transcription factor ASR3-like [Nicotiana tabacum]
gene1333	LOC107819664	MYB	gi|1025299611|ref|XP_016501285.1| PREDICTED: transcription factor DIVARICATA-like [Nicotiana tabacum] gi|1025299614|ref|XP_016501294.1| PREDICTED: transcription factor DIVARICATA-like [Nicotiana tabacum]
gene13342	LOC107819847	FAR1	gi|1025309541|ref|XP_016501486.1| PREDICTED: protein FAR1-RELATED SEQUENCE 6-like [Nicotiana tabacum]
gene13373	LOC107819882	ARR-B	gi|697181911|ref|XP_009599949.1| PREDICTED: two-component response regulator ARR12-like [Nicotiana tomentosiformis] gi|1025309748|ref|XP_016501541.1| PREDICTED: two-component response regulator ARR12-like [Nicotiana tabacum]
gene13377	LOC107819887	ERF	gi|1025309781|ref|XP_016501550.1| PREDICTED: dehydration-responsive element-binding protein 2F-like [Nicotiana tabacum]
gene1338	LOC107819743	G2-like	gi|698505805|ref|XP_009798333.1| PREDICTED: probable transcription factor KAN2 [Nicotiana sylvestris] gi|1025299649|ref|XP_016501380.1| PREDICTED: probable transcription factor KAN2 [Nicotiana tabacum]
gene13403	LOC107819918	bZIP	gi|698495076|ref|XP_009793689.1| PREDICTED: ocs element-binding factor 1-like [Nicotiana sylvestris] gi|1025309952|ref|XP_016501594.1| PREDICTED: bZIP transcription factor 53-like [Nicotiana tabacum]
gene13419	LOC107819935	MYB	gi|1025310015|ref|XP_016501612.1| PREDICTED: transcription factor LAF1-like [Nicotiana tabacum]
gene13462	LOC107819982	HD-ZIP	gi|697116836|ref|XP_009612342.1| PREDICTED: homeobox-leucine zipper protein ATHB-14-like isoform X2 [Nicotiana tomentosiformis] gi|1025310226|ref|XP_016501664.1| PREDICTED: homeobox-leucine zipper protein ATHB-14-like isoform X2 [Nicotiana tabacum]
gene13470	LOC107819990	HD-ZIP	gi|1025310266|ref|XP_016501674.1| PREDICTED: homeobox-leucine zipper protein GLABRA 2-like [Nicotiana tabacum]
gene13473	LOC107819993	CO-like	gi|1025310293|ref|XP_016501680.1| PREDICTED: zinc finger protein CONSTANS-LIKE 14-like [Nicotiana tabacum] gi|1025310297|ref|XP_016501681.1| PREDICTED: zinc finger protein CONSTANS-LIKE 14-like [Nicotiana tabacum] gi|1025310301|ref|XP_016501682.1| PREDICTED: zinc finger protein CONSTANS-LIKE 14-like [Nicotiana tabacum] gi|1025310305|ref|XP_016501683.1| PREDICTED: zinc finger protein CONSTANS-LIKE…
gene13482	LOC107820004	B3	gi|1025310371|ref|XP_016501699.1| PREDICTED: B3 domain-containing protein REM1-like [Nicotiana tabacum]
gene13532	LOC107820060	MYB	gi|1025310586|ref|XP_016501753.1| PREDICTED: myb-related protein B-like [Nicotiana tabacum]
gene13541	LOC107820069	C2H2	gi|1025310681|ref|XP_016501769.1| PREDICTED: uncharacterized protein LOC107820069 [Nicotiana tabacum] gi|1025310685|ref|XP_016501770.1| PREDICTED: uncharacterized protein LOC107820069 [Nicotiana tabacum] gi|1025310689|ref|XP_016501771.1| PREDICTED: uncharacterized protein LOC107820069 [Nicotiana tabacum] gi|1025310693|ref|XP_016501772.1| PREDICTED: uncharacterized protein LOC107820069 [Nicotiana …
gene13602	LOC107820137	C3H	gi|1025310950|ref|XP_016501836.1| PREDICTED: zinc finger CCCH domain-containing protein 34-like, partial [Nicotiana tabacum]
gene13608	LOC107820144	ZF-HD	gi|697118352|ref|XP_009613099.1| PREDICTED: zinc-finger homeodomain protein 4 [Nicotiana tomentosiformis] gi|1025310968|ref|XP_016501840.1| PREDICTED: zinc-finger homeodomain protein 4-like [Nicotiana tabacum] gi|1025310972|ref|XP_016501841.1| PREDICTED: zinc-finger homeodomain protein 4-like [Nicotiana tabacum]
gene13690	LOC107820236	LBD	gi|698493410|ref|XP_009792980.1| PREDICTED: LOB domain-containing protein 36-like [Nicotiana sylvestris] gi|1025311521|ref|XP_016501970.1| PREDICTED: LOB domain-containing protein 36-like [Nicotiana tabacum]
gene13693	LOC107820239	ZF-HD	gi|1025311536|ref|XP_016501975.1| PREDICTED: uncharacterized protein LOC107820239 [Nicotiana tabacum]
gene13709	LOC107820257	B3	gi|697116708|ref|XP_009612274.1| PREDICTED: B3 domain-containing transcription factor VRN1-like [Nicotiana tomentosiformis] gi|1025311636|ref|XP_016502005.1| PREDICTED: B3 domain-containing transcription factor VRN1-like [Nicotiana tabacum]
gene13724	LOC107820275	C2H2	gi|1025311703|ref|XP_016502021.1| PREDICTED: zinc finger protein ZAT12-like [Nicotiana tabacum]
gene13729	LOC107820279	GRAS	gi|698465135|ref|XP_009782602.1| PREDICTED: scarecrow-like protein 28 [Nicotiana sylvestris]
gene13737	LOC107820288	C3H	gi|1025311756|ref|XP_016502035.1| PREDICTED: zinc finger CCCH domain-containing protein 20-like [Nicotiana tabacum]
gene1376	LOC107820162	NAC	gi|698527925|ref|XP_009760809.1| PREDICTED: protein ATAF2-like [Nicotiana sylvestris] gi|1025299824|ref|XP_016501877.1| PREDICTED: NAC domain-containing protein 86-like [Nicotiana tabacum]
gene13776	LOC107820331	WRKY	gi|698547690|ref|XP_009768106.1| PREDICTED: probable WRKY transcription factor 4 [Nicotiana sylvestris] gi|1025311912|ref|XP_016502077.1| PREDICTED: probable WRKY transcription factor 4 [Nicotiana tabacum]
gene13792	LOC107820349	NF-YC	gi|698454489|ref|XP_009780179.1| PREDICTED: nuclear transcription factor Y subunit C-1-like [Nicotiana sylvestris] gi|1025311993|ref|XP_016502099.1| PREDICTED: nuclear transcription factor Y subunit C-1-like [Nicotiana tabacum]
gene13800	LOC107820360	MYB_related	gi|697139166|ref|XP_009623671.1| PREDICTED: MYB-like transcription factor ETC3 [Nicotiana tomentosiformis] gi|698529648|ref|XP_009761639.1| PREDICTED: MYB-like transcription factor ETC3 [Nicotiana sylvestris] gi|1025128432|ref|XP_016464336.1| PREDICTED: MYB-like transcription factor ETC3 [Nicotiana tabacum] gi|1025312032|ref|XP_016502110.1| PREDICTED: MYB-like transcription factor ETC3 [Nicotiana…
gene13808	LOC107820367	MYB_related	gi|1025312117|ref|XP_016502133.1| PREDICTED: bromodomain-containing protein 8-like isoform X6 [Nicotiana tabacum] gi|1025312121|ref|XP_016502134.1| PREDICTED: bromodomain-containing protein 8-like isoform X6 [Nicotiana tabacum] gi|1025312125|ref|XP_016502135.1| PREDICTED: bromodomain-containing protein 8-like isoform X6 [Nicotiana tabacum]
gene1381	LOC107820200	WRKY	gi|1025299836|ref|XP_016501918.1| PREDICTED: WRKY transcription factor 1-like isoform X1 [Nicotiana tabacum]
gene1387	LOC107820264	MYB	gi|1025299874|ref|XP_016502014.1| PREDICTED: transcription factor MYB57-like [Nicotiana tabacum]
gene13902	LOC107820472	M-type_MADS	gi|697125233|ref|XP_009616634.1| PREDICTED: agamous-like MADS-box protein AGL80 [Nicotiana tomentosiformis] gi|1025312559|ref|XP_016502248.1| PREDICTED: agamous-like MADS-box protein AGL80 [Nicotiana tabacum]
gene13917	LOC107820490	WRKY	gi|698495491|ref|XP_009793854.1| PREDICTED: probable WRKY transcription factor 70 [Nicotiana sylvestris] gi|1025312618|ref|XP_016502265.1| PREDICTED: probable WRKY transcription factor 70 [Nicotiana tabacum]
gene13937	LOC107820513	G2-like	gi|1025312716|ref|XP_016502289.1| PREDICTED: protein PHR1-LIKE 1-like [Nicotiana tabacum]
gene13978	LOC107820556	bHLH	gi|697183864|ref|XP_009600953.1| PREDICTED: transcription factor bHLH93-like [Nicotiana tomentosiformis] gi|1025312951|ref|XP_016502344.1| PREDICTED: transcription factor bHLH93-like [Nicotiana tabacum]
gene13997	LOC107820576	MYB	gi|698499846|ref|XP_009795719.1| PREDICTED: transcription factor MYB44-like [Nicotiana sylvestris] gi|1025313051|ref|XP_016502369.1| PREDICTED: transcription factor MYB44-like [Nicotiana tabacum]
gene13998	LOC107820577	bZIP	gi|698503304|ref|XP_009797256.1| PREDICTED: uncharacterized protein LOC104243716 [Nicotiana sylvestris] gi|698503307|ref|XP_009797257.1| PREDICTED: uncharacterized protein LOC104243716 [Nicotiana sylvestris] gi|698503309|ref|XP_009797258.1| PREDICTED: uncharacterized protein LOC104243716 [Nicotiana sylvestris] gi|698503311|ref|XP_009797259.1| PREDICTED: uncharacterized protein LOC104243716 [Nicot…
gene14030	LOC107820611	C2H2	gi|698557926|ref|XP_009771157.1| PREDICTED: zinc finger protein ZAT11-like [Nicotiana sylvestris] gi|1025313221|ref|XP_016502413.1| PREDICTED: zinc finger protein ZAT11-like [Nicotiana tabacum]
gene14039	LOC107820619	bHLH	gi|1025313258|ref|XP_016502420.1| PREDICTED: transcription factor bHLH78-like [Nicotiana tabacum]
gene14043	LOC107820624	ERF	gi|1025313278|ref|XP_016502425.1| PREDICTED: ethylene-responsive transcription factor ERF109-like [Nicotiana tabacum]
gene14054	LOC107820637	HD-ZIP	gi|698579412|ref|XP_009777009.1| PREDICTED: homeobox-leucine zipper protein ATHB-6-like [Nicotiana sylvestris] gi|1025313323|ref|XP_016502437.1| PREDICTED: homeobox-leucine zipper protein ATHB-6-like [Nicotiana tabacum]
gene14064	LOC107820648	MYB_related	gi|698489614|ref|XP_009791349.1| PREDICTED: protein RADIALIS-like 5 [Nicotiana sylvestris] gi|1025313365|ref|XP_016502449.1| PREDICTED: protein RADIALIS-like 5 [Nicotiana tabacum]
gene14089	LOC107820676	LBD	gi|698568429|ref|XP_009774046.1| PREDICTED: LOB domain-containing protein 36-like [Nicotiana sylvestris] gi|1025313491|ref|XP_016502483.1| PREDICTED: LOB domain-containing protein 36-like [Nicotiana tabacum]
gene14096	LOC107820679	Trihelix	gi|698565443|ref|XP_009773262.1| PREDICTED: trihelix transcription factor GT-2-like [Nicotiana sylvestris] gi|1025313502|ref|XP_016502485.1| PREDICTED: trihelix transcription factor ASR3-like [Nicotiana tabacum]
gene14123	LOC107820713	WRKY	gi|1025313687|ref|XP_016502533.1| PREDICTED: probable WRKY transcription factor 72 isoform X1 [Nicotiana tabacum]
gene14135	LOC107820727	C3H	gi|1025313750|ref|XP_016502548.1| PREDICTED: zinc finger CCCH domain-containing protein 69-like [Nicotiana tabacum]
gene14142	LOC107820735	SBP	gi|698483847|ref|XP_009788762.1| PREDICTED: squamosa promoter-binding-like protein 6 [Nicotiana sylvestris] gi|698483850|ref|XP_009788763.1| PREDICTED: squamosa promoter-binding-like protein 6 [Nicotiana sylvestris] gi|1025313804|ref|XP_016502562.1| PREDICTED: squamosa promoter-binding-like protein 6 [Nicotiana tabacum]
gene14177	LOC107820773	C3H	gi|697110261|ref|XP_009609000.1| PREDICTED: zinc finger CCCH domain-containing protein 1-like [Nicotiana tomentosiformis] gi|1025313957|ref|XP_016502602.1| PREDICTED: zinc finger CCCH domain-containing protein 1-like [Nicotiana tabacum]
gene14188	LOC107820784	bHLH	gi|1025314001|ref|XP_016502614.1| PREDICTED: transcription factor bHLH96-like [Nicotiana tabacum]
gene141	LOC107820223	bHLH	gi|1025006815|ref|XP_016501993.1| PREDICTED: transcription factor ICE1-like, partial [Nicotiana tabacum]
gene14214	LOC107820816	M-type_MADS	gi|1025314142|ref|XP_016502647.1| PREDICTED: agamous-like MADS-box protein AGL82, partial [Nicotiana tabacum]
gene14240	LOC107820845	GATA	gi|1025314263|ref|XP_016502681.1| PREDICTED: GATA transcription factor 19-like [Nicotiana tabacum]
gene14257	LOC107820865	TCP	gi|697102514|ref|XP_009601442.1| PREDICTED: transcription factor TCP9-like [Nicotiana tomentosiformis] gi|1025314357|ref|XP_016502708.1| PREDICTED: transcription factor TCP9-like [Nicotiana tabacum]
gene14298	LOC107820911	ERF	gi|1025314554|ref|XP_016502757.1| PREDICTED: pathogenesis-related genes transcriptional activator PTI6-like [Nicotiana tabacum]
gene14302	LOC107820916	bHLH	gi|1027858568|ref|NP_001313001.1| transcription factor MYC2-like [Nicotiana tabacum] gi|296278608|gb|ADH04268.1| MYC1b transcription factor [Nicotiana tabacum] gi|316930967|gb|ADU60100.1| MYC2a transcription factor [Nicotiana tabacum]
gene14303	LOC107820920	ERF	gi|1025314585|ref|XP_016502765.1| PREDICTED: ethylene-responsive transcription factor ERF022-like [Nicotiana tabacum]
gene14314	LOC107820930	MYB	gi|1025314636|ref|XP_016502778.1| PREDICTED: transcription factor MYB3-like [Nicotiana tabacum]
gene14347	LOC107820965	bHLH	gi|697129396|ref|XP_009618756.1| PREDICTED: transcription factor FER-LIKE IRON DEFICIENCY-INDUCED TRANSCRIPTION FACTOR-like [Nicotiana tomentosiformis] gi|1025314835|ref|XP_016502819.1| PREDICTED: transcription factor FER-LIKE IRON DEFICIENCY-INDUCED TRANSCRIPTION FACTOR-like [Nicotiana tabacum]
gene14350	LOC107820969	bHLH	gi|1025314847|ref|XP_016502822.1| PREDICTED: transcription factor bHLH130-like [Nicotiana tabacum]
gene14367	LOC107820989	AP2	gi|1025314948|ref|XP_016502851.1| PREDICTED: floral homeotic protein APETALA 2-like isoform X2 [Nicotiana tabacum]
gene14384	LOC107821007	MYB	gi|697132264|ref|XP_009620176.1| PREDICTED: transcription factor MYB39-like [Nicotiana tomentosiformis] gi|1025315077|ref|XP_016502884.1| PREDICTED: transcription factor MYB39-like [Nicotiana tabacum]
gene14400	LOC107821024	NF-YA	gi|1025315168|ref|XP_016502905.1| PREDICTED: nuclear transcription factor Y subunit A-7-like [Nicotiana tabacum]
gene14403	LOC107821027	NAC	gi|1025315177|ref|XP_016502907.1| PREDICTED: protein SOMBRERO-like [Nicotiana tabacum]
gene14404	LOC107821033	MIKC_MADS	gi|1025315185|ref|XP_016502910.1| PREDICTED: MADS-box transcription factor 6-like [Nicotiana tabacum]
gene14407	LOC107821034	MIKC_MADS	gi|1025315189|ref|XP_016502911.1| PREDICTED: MADS-box protein SOC1-like [Nicotiana tabacum] gi|1025315193|ref|XP_016502912.1| PREDICTED: MADS-box protein SOC1-like [Nicotiana tabacum]
gene14451	LOC107821082	C2H2	gi|698530936|ref|XP_009762293.1| PREDICTED: zinc finger protein JACKDAW-like isoform X1 [Nicotiana sylvestris]
gene14491	LOC107821130	MIKC_MADS	gi|697124915|ref|XP_009616464.1| PREDICTED: MADS-box protein FBP24 [Nicotiana tomentosiformis] gi|697124917|ref|XP_009616465.1| PREDICTED: MADS-box protein FBP24 [Nicotiana tomentosiformis] gi|1025315669|ref|XP_016503027.1| PREDICTED: MADS-box protein FBP24-like [Nicotiana tabacum]
gene14540	LOC107821188	HSF	gi|1025315945|ref|XP_016503096.1| PREDICTED: heat stress transcription factor B-2a-like [Nicotiana tabacum]
gene14551	LOC107821197	bHLH	gi|697155594|ref|XP_009632043.1| PREDICTED: transcription factor bHLH51-like [Nicotiana tomentosiformis] gi|1025315982|ref|XP_016503104.1| PREDICTED: transcription factor bHLH51-like [Nicotiana tabacum]
gene14594	LOC107821243	ERF	gi|697135414|ref|XP_009621762.1| PREDICTED: ethylene-responsive transcription factor ERF098-like [Nicotiana tomentosiformis] gi|1025316182|ref|XP_016503153.1| PREDICTED: ethylene-responsive transcription factor ERF098-like [Nicotiana tabacum]
gene14595	LOC107821245	E2F/DP	gi|697094550|ref|XP_009606865.1| PREDICTED: transcription factor E2FB-like [Nicotiana tomentosiformis]
gene14596	LOC107821246	ERF	gi|1025316196|ref|XP_016503157.1| PREDICTED: ethylene-responsive transcription factor WIN1-like [Nicotiana tabacum]
gene14635	LOC107821289	C3H	gi|1025316407|ref|XP_016503211.1| PREDICTED: zinc finger CCCH domain-containing protein 17-like [Nicotiana tabacum]
gene14680	LOC107821339	ERF	gi|698545587|ref|XP_009767438.1| PREDICTED: ethylene-responsive transcription factor 3-like [Nicotiana sylvestris] gi|698545591|ref|XP_009767439.1| PREDICTED: ethylene-responsive transcription factor 3-like [Nicotiana sylvestris] gi|698545594|ref|XP_009767440.1| PREDICTED: ethylene-responsive transcription factor 3-like [Nicotiana sylvestris] gi|1025316599|ref|XP_016503257.1| PREDICTED: ethylene-…
gene14687	LOC107821347	C2H2	gi|1025316644|ref|XP_016503267.1| PREDICTED: protein SENSITIVE TO PROTON RHIZOTOXICITY 1-like [Nicotiana tabacum]
gene14713	LOC107821376	YABBY	gi|698419790|ref|XP_009798278.1| PREDICTED: axial regulator YABBY 5-like [Nicotiana sylvestris] gi|1025316770|ref|XP_016503299.1| PREDICTED: axial regulator YABBY 5-like [Nicotiana tabacum] gi|669253438|gb|AII20188.1| FAS protein [Nicotiana tabacum]
gene14718	LOC107821381	HD-ZIP	gi|700584298|ref|NP_001289498.1| homeobox-leucine zipper protein ATHB-14-like [Nicotiana sylvestris] gi|1027859635|ref|NP_001313006.1| homeobox-leucine zipper protein ATHB-14-like [Nicotiana tabacum] gi|45479746|gb|AAS66760.1| PHAVOLUTA-like HD-ZIPIII protein [Nicotiana sylvestris] gi|425872946|gb|AFY06677.1| PHV HD-ZIPIII [Nicotiana tabacum]
gene14744	LOC107821409	G2-like	gi|697097497|ref|XP_009621839.1| PREDICTED: uncharacterized protein LOC104113394 [Nicotiana tomentosiformis] gi|697097499|ref|XP_009621844.1| PREDICTED: uncharacterized protein LOC104113394 [Nicotiana tomentosiformis] gi|1025316889|ref|XP_016503328.1| PREDICTED: uncharacterized protein LOC107821409 [Nicotiana tabacum] gi|1025316891|ref|XP_016503329.1| PREDICTED: uncharacterized protein LOC1078214…
gene14759	LOC107821427	G2-like	gi|1025316956|ref|XP_016503348.1| PREDICTED: transcription factor PCL1-like [Nicotiana tabacum]
gene14769	LOC107821436	bHLH	gi|1025319137|ref|XP_016503356.1| PREDICTED: transcription factor bHLH55-like [Nicotiana tabacum]
gene14770	LOC107821437	bHLH	gi|697131434|ref|XP_009619774.1| PREDICTED: uncharacterized protein LOC104111721 [Nicotiana tomentosiformis] gi|1025319141|ref|XP_016503357.1| PREDICTED: uncharacterized protein LOC107821437 [Nicotiana tabacum]
gene14795	LOC107821462	Nin-like	gi|1025319247|ref|XP_016503380.1| PREDICTED: protein RKD2-like [Nicotiana tabacum]
gene14832	LOC107821501	LBD	gi|697149788|ref|XP_009629106.1| PREDICTED: LOB domain-containing protein 24-like [Nicotiana tomentosiformis] gi|1025319403|ref|XP_016503419.1| PREDICTED: LOB domain-containing protein 24-like [Nicotiana tabacum]
gene14835	LOC107821506	C2H2	gi|1025319437|ref|XP_016503427.1| PREDICTED: predicted GPI-anchored protein 58 [Nicotiana tabacum]
gene14864	LOC107821540	M-type_MADS	gi|1025319550|ref|XP_016503456.1| PREDICTED: agamous-like MADS-box protein AGL36 [Nicotiana tabacum]
gene14868	LOC107821544	C2H2	gi|697094168|ref|XP_009600727.1| PREDICTED: zinc finger protein 4-like [Nicotiana tomentosiformis]
gene14900	LOC107821578	WRKY	gi|1025319697|ref|XP_016503495.1| PREDICTED: probable WRKY transcription factor 29 [Nicotiana tabacum]
gene14950	LOC107821634	WRKY	gi|698514296|ref|XP_009802036.1| PREDICTED: probable WRKY transcription factor 65 isoform X1 [Nicotiana sylvestris] gi|1025319945|ref|XP_016503554.1| PREDICTED: probable WRKY transcription factor 65 isoform X1 [Nicotiana tabacum]
gene14961	LOC107821647	LBD	gi|1025320002|ref|XP_016503570.1| PREDICTED: LOB domain-containing protein 25-like isoform X2 [Nicotiana tabacum]
gene14971	LOC107821658	ERF	gi|1025320028|ref|XP_016503578.1| PREDICTED: ethylene-responsive transcription factor TINY-like [Nicotiana tabacum]
gene15031	LOC107821722	GATA	gi|697104130|ref|XP_009605872.1| PREDICTED: GATA transcription factor 5 [Nicotiana tomentosiformis] gi|1025320360|ref|XP_016503658.1| PREDICTED: GATA transcription factor 5-like [Nicotiana tabacum]
gene15118	LOC107821818	Nin-like	gi|1025320822|ref|XP_016503766.1| PREDICTED: protein NLP9-like [Nicotiana tabacum]
gene15156	LOC107821863	HSF	gi|1025320977|ref|XP_016503803.1| PREDICTED: heat stress transcription factor A-7a-like [Nicotiana tabacum]
gene15165	LOC107821871	GATA	gi|1025321008|ref|XP_016503811.1| PREDICTED: GATA transcription factor 8-like [Nicotiana tabacum] gi|1025321012|ref|XP_016503812.1| PREDICTED: GATA transcription factor 8-like [Nicotiana tabacum] gi|1025321014|ref|XP_016503813.1| PREDICTED: GATA transcription factor 8-like [Nicotiana tabacum]
gene15216	LOC107821928	HD-ZIP	gi|1025321308|ref|XP_016503886.1| PREDICTED: homeobox-leucine zipper protein HAT5-like [Nicotiana tabacum]
gene15265	LOC107821982	bZIP	gi|698456761|ref|XP_009780690.1| PREDICTED: transcription factor TGA1 [Nicotiana sylvestris] gi|1025321586|ref|XP_016503964.1| PREDICTED: transcription factor TGA1-like [Nicotiana tabacum]
gene15371	LOC107822101	B3	gi|698545859|ref|XP_009767530.1| PREDICTED: B3 domain-containing protein REM9-like isoform X1 [Nicotiana sylvestris] gi|698545861|ref|XP_009767531.1| PREDICTED: B3 domain-containing protein REM9-like isoform X1 [Nicotiana sylvestris] gi|1025322087|ref|XP_016504087.1| PREDICTED: B3 domain-containing protein REM9-like isoform X1 [Nicotiana tabacum] gi|1025322089|ref|XP_016504088.1| PREDICTED: B3 do…
gene15372	LOC107822104	B3	gi|698545878|ref|XP_009767536.1| PREDICTED: B3 domain-containing protein REM10-like [Nicotiana sylvestris] gi|1025322109|ref|XP_016504093.1| PREDICTED: B3 domain-containing protein REM10-like [Nicotiana tabacum]
gene15376	LOC107822111	ERF	gi|1025322135|ref|XP_016504100.1| PREDICTED: ethylene-responsive transcription factor ERF016-like [Nicotiana tabacum]
gene15379	LOC107822108	ARF	gi|697133836|ref|XP_009620963.1| PREDICTED: auxin response factor 19-like [Nicotiana tomentosiformis]
gene15407	LOC107822143	MYB_related	gi|698469669|ref|XP_009783628.1| PREDICTED: transcription factor MYB1R1 isoform X1 [Nicotiana sylvestris] gi|1025322244|ref|XP_016504131.1| PREDICTED: transcription factor MYB1R1-like isoform X1 [Nicotiana tabacum]
gene15408	LOC107822144	GRAS	gi|1025322252|ref|XP_016504133.1| PREDICTED: protein SHORT-ROOT-like [Nicotiana tabacum]
gene15430	LOC107822169	TCP	gi|698532655|ref|XP_009763147.1| PREDICTED: transcription factor CYCLOIDEA-like isoform X1 [Nicotiana sylvestris] gi|1025322358|ref|XP_016504160.1| PREDICTED: transcription factor CYCLOIDEA-like isoform X1 [Nicotiana tabacum]
gene15441	LOC107822184	G2-like	gi|698423992|ref|XP_009783076.1| PREDICTED: uncharacterized protein LOC104231721 [Nicotiana sylvestris] gi|1025322442|ref|XP_016504182.1| PREDICTED: uncharacterized protein LOC107822184 [Nicotiana tabacum]
gene15483	LOC107822230	bHLH	gi|698446858|ref|XP_009769873.1| PREDICTED: transcription factor bHLH130-like isoform X2 [Nicotiana sylvestris] gi|1025322653|ref|XP_016504239.1| PREDICTED: transcription factor bHLH130-like isoform X3 [Nicotiana tabacum]
gene15523	LOC107822274	NAC	gi|697185066|ref|XP_009601554.1| PREDICTED: protein CUP-SHAPED COTYLEDON 3-like [Nicotiana tomentosiformis] gi|1025322831|ref|XP_016504286.1| PREDICTED: protein CUP-SHAPED COTYLEDON 3-like [Nicotiana tabacum]
gene15543	LOC107822297	bHLH	gi|698467592|ref|XP_009783164.1| PREDICTED: transcription factor bHLH121-like [Nicotiana sylvestris] gi|1025322946|ref|XP_016504316.1| PREDICTED: transcription factor bHLH121-like [Nicotiana tabacum]
gene15548	LOC107822302	B3	gi|1025322965|ref|XP_016504321.1| PREDICTED: uncharacterized protein LOC107822302, partial [Nicotiana tabacum]
gene15585	LOC107822342	AP2	gi|1025323107|ref|XP_016504355.1| PREDICTED: AP2-like ethylene-responsive transcription factor PLT2 [Nicotiana tabacum]
gene15619	LOC107822382	C2H2	gi|1027853811|ref|NP_001313023.1| uncharacterized protein LOC107822382 [Nicotiana tabacum] gi|698548645|ref|XP_009768399.1| PREDICTED: uncharacterized zinc finger protein At4g06634 [Nicotiana sylvestris] gi|4519673|dbj|BAA75685.1| WREBP-2 [Nicotiana tabacum]
gene15623	LOC107822388	MYB	gi|698476591|ref|XP_009785597.1| PREDICTED: myb-related protein 306-like [Nicotiana sylvestris] gi|1025323303|ref|XP_016504410.1| PREDICTED: myb-related protein 306-like [Nicotiana tabacum]
gene15652	LOC107822418	ERF	gi|1025323422|ref|XP_016504445.1| PREDICTED: ethylene-responsive transcription factor ERF086-like [Nicotiana tabacum]
gene15674	LOC107822441	TALE	gi|1025323544|ref|XP_016504479.1| PREDICTED: BEL1-like homeodomain protein 7 [Nicotiana tabacum]
gene15678	LOC107822447	MYB	gi|1025323564|ref|XP_016504485.1| PREDICTED: transcription factor MYB108-like [Nicotiana tabacum]
gene15716	LOC107822488	ERF	gi|1025323719|ref|XP_016504526.1| PREDICTED: ethylene-responsive transcription factor ERF039-like [Nicotiana tabacum]
gene15730	LOC107822503	MYB	gi|1025323778|ref|XP_016504544.1| PREDICTED: myb-related protein 305-like [Nicotiana tabacum]
gene15733	LOC107822506	FAR1	gi|1025323789|ref|XP_016504547.1| PREDICTED: protein FAR1-RELATED SEQUENCE 5-like [Nicotiana tabacum]
gene15737	LOC107822510	Dof	gi|1025323805|ref|XP_016504551.1| PREDICTED: dof zinc finger protein DOF2.4-like [Nicotiana tabacum]
gene15754	LOC107822529	TALE	gi|698566164|ref|XP_009773433.1| PREDICTED: BEL1-like homeodomain protein 4 [Nicotiana sylvestris] gi|1025323892|ref|XP_016504574.1| PREDICTED: BEL1-like homeodomain protein 4 [Nicotiana tabacum]
gene15760	LOC107822535	NAC	gi|1025323904|ref|XP_016504577.1| PREDICTED: NAC domain-containing protein 41-like [Nicotiana tabacum]
gene15774	LOC107822552	G2-like	gi|1025323960|ref|XP_016504592.1| PREDICTED: probable transcription factor KAN3 isoform X1 [Nicotiana tabacum]
gene15776	LOC107822559	MYB	gi|1025323979|ref|XP_016504597.1| PREDICTED: transcription factor GAMYB-like [Nicotiana tabacum]
gene15827	LOC107822613	bZIP	gi|1025324373|ref|XP_016504638.1| PREDICTED: ABSCISIC ACID-INSENSITIVE 5-like protein 2 [Nicotiana tabacum] gi|1025324377|ref|XP_016504640.1| PREDICTED: ABSCISIC ACID-INSENSITIVE 5-like protein 2 [Nicotiana tabacum]
gene15854	LOC107822643	ERF	gi|1025324505|ref|XP_016504673.1| PREDICTED: ethylene-responsive transcription factor ERF087-like [Nicotiana tabacum]
gene15860	LOC107822650	B3	gi|1025324566|ref|XP_016504691.1| PREDICTED: uncharacterized protein LOC107822650 isoform X2 [Nicotiana tabacum]
gene1587	LOC107822553	C2H2	gi|698457198|ref|XP_009780788.1| PREDICTED: protein TRANSPARENT TESTA 1-like [Nicotiana sylvestris] gi|1025300870|ref|XP_016504595.1| PREDICTED: zinc finger protein WIP2-like [Nicotiana tabacum]
gene158	LOC107821759	MYB	gi|697159838|ref|XP_009588686.1| PREDICTED: transcription factor RAX3-like [Nicotiana tomentosiformis] gi|1025006874|ref|XP_016503727.1| PREDICTED: transcription factor RAX3-like [Nicotiana tabacum]
gene15900	LOC107822691	bHLH	gi|697153674|ref|XP_009631087.1| PREDICTED: transcription factor bHLH49-like isoform X1 [Nicotiana tomentosiformis] gi|1025324741|ref|XP_016504735.1| PREDICTED: transcription factor bHLH49-like isoform X1 [Nicotiana tabacum]
gene1590	LOC107822582	ERF	gi|698459010|ref|XP_009781193.1| PREDICTED: ethylene-responsive transcription factor ERF014-like [Nicotiana sylvestris] gi|1025300882|ref|XP_016504621.1| PREDICTED: ethylene-responsive transcription factor ERF014-like [Nicotiana tabacum]
gene15967	LOC107822767	bHLH	gi|1025325073|ref|XP_016504822.1| PREDICTED: transcription factor FER-LIKE IRON DEFICIENCY-INDUCED TRANSCRIPTION FACTOR-like [Nicotiana tabacum]
gene1596	LOC107822648	SBP	gi|1025300936|ref|XP_016504721.1| PREDICTED: squamosa promoter-binding-like protein 12 isoform X3 [Nicotiana tabacum]
gene1599	LOC107822738	LFY	gi|697120077|ref|XP_009614004.1| PREDICTED: floricaula/leafy homolog 1 isoform X2 [Nicotiana tomentosiformis]
gene1604	LOC107822779	ERF	gi|1025300979|ref|XP_016504834.1| PREDICTED: ethylene-responsive transcription factor ERF113-like isoform X1 [Nicotiana tabacum]
gene16058	LOC107822867	bZIP	gi|1025325504|ref|XP_016504929.1| PREDICTED: G-box-binding factor 1-like [Nicotiana tabacum]
gene16059	LOC107822868	HD-ZIP	gi|1025325508|ref|XP_016504930.1| PREDICTED: homeobox-leucine zipper protein ATHB-40-like [Nicotiana tabacum]
gene1607	LOC107822821	Trihelix	gi|1025301003|ref|XP_016504881.1| PREDICTED: trihelix transcription factor ASR3-like [Nicotiana tabacum]
gene16083	LOC107822894	HD-ZIP	gi|1025325650|ref|XP_016504967.1| PREDICTED: homeobox-leucine zipper protein REVOLUTA-like [Nicotiana tabacum] gi|1025325654|ref|XP_016504968.1| PREDICTED: homeobox-leucine zipper protein REVOLUTA-like [Nicotiana tabacum]
gene16092	LOC107822903	bZIP	gi|697179523|ref|XP_009598744.1| PREDICTED: ABSCISIC ACID-INSENSITIVE 5-like protein 2 isoform X1 [Nicotiana tomentosiformis] gi|697179525|ref|XP_009598745.1| PREDICTED: ABSCISIC ACID-INSENSITIVE 5-like protein 2 isoform X1 [Nicotiana tomentosiformis] gi|1025325687|ref|XP_016504977.1| PREDICTED: ABSCISIC ACID-INSENSITIVE 5-like protein 2 [Nicotiana tabacum]
gene16101	LOC107822913	bHLH	gi|698580612|ref|XP_009777337.1| PREDICTED: transcription factor bHLH87-like [Nicotiana sylvestris] gi|698580615|ref|XP_009777338.1| PREDICTED: transcription factor bHLH87-like [Nicotiana sylvestris] gi|698580619|ref|XP_009777339.1| PREDICTED: transcription factor bHLH87-like [Nicotiana sylvestris] gi|1025325729|ref|XP_016504990.1| PREDICTED: transcription factor bHLH87-like [Nicotiana tabacum]
gene16133	LOC107822949	WRKY	gi|698487400|ref|XP_009790361.1| PREDICTED: probable WRKY transcription factor 32 [Nicotiana sylvestris] gi|1025325877|ref|XP_016505021.1| PREDICTED: probable WRKY transcription factor 32 [Nicotiana tabacum]
gene1613	LOC107822866	HD-ZIP	gi|698463239|ref|XP_009782170.1| PREDICTED: homeobox-leucine zipper protein ATHB-40-like [Nicotiana sylvestris] gi|1025301031|ref|XP_016504931.1| PREDICTED: homeobox-leucine zipper protein ATHB-40-like [Nicotiana tabacum]
gene16162	LOC107822981	NAC	gi|1025326011|ref|XP_016505053.1| PREDICTED: NAC domain-containing protein 86-like [Nicotiana tabacum]
gene16180	LOC107822998	YABBY	gi|698493611|ref|XP_009793076.1| PREDICTED: axial regulator YABBY 1 [Nicotiana sylvestris] gi|1025326077|ref|XP_016505067.1| PREDICTED: axial regulator YABBY 1-like [Nicotiana tabacum]
gene16184	LOC107823004	ERF	gi|1025326092|ref|XP_016505072.1| PREDICTED: ethylene-responsive transcription factor 1B-like [Nicotiana tabacum]
gene16227	LOC107823054	CPP	gi|1025326333|ref|XP_016505129.1| PREDICTED: CRC domain-containing protein TSO1-like [Nicotiana tabacum]
gene16299	LOC107823135	M-type_MADS	gi|1025326708|ref|XP_016505217.1| PREDICTED: agamous-like MADS-box protein AGL61 [Nicotiana tabacum]
gene16321	LOC107823160	HSF	gi|698557332|ref|XP_009770996.1| PREDICTED: heat stress transcription factor A-8 [Nicotiana sylvestris] gi|1025326808|ref|XP_016505243.1| PREDICTED: heat stress transcription factor A-8 [Nicotiana tabacum]
gene16325	LOC107823164	NAC	gi|1025326826|ref|XP_016505247.1| PREDICTED: NAC domain-containing protein 37-like [Nicotiana tabacum]
gene16328	LOC107823167	C2H2	gi|697124658|ref|XP_009616335.1| PREDICTED: protein SHOOT GRAVITROPISM 5-like isoform X2 [Nicotiana tomentosiformis] gi|1025326840|ref|XP_016505251.1| PREDICTED: protein SHOOT GRAVITROPISM 5-like isoform X2 [Nicotiana tabacum]
gene1634	LOC107823042	YABBY	gi|1025301105|ref|XP_016505118.1| PREDICTED: protein CRABS CLAW-like, partial [Nicotiana tabacum]
gene16361	LOC107823205	Dof	gi|1025326994|ref|XP_016505291.1| PREDICTED: cyclic dof factor 3-like [Nicotiana tabacum]
gene16371	LOC107823216	SBP	gi|1025327048|ref|XP_016505306.1| PREDICTED: squamosa promoter-binding-like protein 9 [Nicotiana tabacum]
gene16372	LOC107823217	Trihelix	gi|698450166|ref|XP_009775235.1| PREDICTED: uncharacterized protein LOC104225161 [Nicotiana sylvestris]
gene16383	LOC107823228	bZIP	gi|1025327151|ref|XP_016505329.1| PREDICTED: probable transcription factor PosF21 [Nicotiana tabacum] gi|1025327155|ref|XP_016505330.1| PREDICTED: probable transcription factor PosF21 [Nicotiana tabacum]
gene16386	LOC107823232	TALE	gi|1025327186|ref|XP_016505338.1| PREDICTED: homeobox protein knotted-1-like LET12 isoform X2 [Nicotiana tabacum]
gene16397	LOC107823244	HSF	gi|1025327249|ref|XP_016505355.1| PREDICTED: heat stress transcription factor B-2b-like [Nicotiana tabacum] gi|1025327253|ref|XP_016505356.1| PREDICTED: heat stress transcription factor B-2b-like [Nicotiana tabacum]
gene16434	LOC107823287	GRF	gi|1025327436|ref|XP_016505401.1| PREDICTED: growth-regulating factor 8-like [Nicotiana tabacum]
gene16439	LOC107823295	G2-like	gi|1025322267|ref|XP_016504136.1| PREDICTED: uncharacterized protein LOC107822148, partial [Nicotiana tabacum]
gene16474	LOC107823331	B3	gi|1025327624|ref|XP_016505442.1| PREDICTED: putative B3 domain-containing protein REM15 [Nicotiana tabacum]
gene16507	LOC107823371	NAC	gi|1025327844|ref|XP_016505492.1| PREDICTED: NAC domain-containing protein 2-like isoform X1 [Nicotiana tabacum]
gene16517	LOC107823381	Dof	gi|697142011|ref|XP_009625121.1| PREDICTED: dof zinc finger protein DOF1.8-like [Nicotiana tomentosiformis] gi|1025327892|ref|XP_016505504.1| PREDICTED: dof zinc finger protein DOF1.8-like [Nicotiana tabacum]
gene16519	LOC107823382	MYB	gi|697142003|ref|XP_009625117.1| PREDICTED: myb-related protein 308-like [Nicotiana tomentosiformis] gi|1025327896|ref|XP_016505505.1| PREDICTED: myb-related protein 308-like [Nicotiana tabacum]
gene16521	LOC107823385	bHLH	gi|1025164480|ref|XP_016469787.1| PREDICTED: transcription factor PRE1-like [Nicotiana tabacum]
gene16596	LOC107823467	MYB	gi|697172645|ref|XP_009595257.1| PREDICTED: transcription factor MYB108-like [Nicotiana tomentosiformis] gi|1025328252|ref|XP_016505593.1| PREDICTED: transcription factor MYB108-like [Nicotiana tabacum]
gene16618	LOC107823490	ERF	gi|1025328350|ref|XP_016505621.1| PREDICTED: ethylene-responsive transcription factor ERF011-like [Nicotiana tabacum]
gene16641	LOC107823513	BES1	gi|1025328508|ref|XP_016505654.1| PREDICTED: BES1/BZR1 homolog protein 4-like [Nicotiana tabacum]
gene1669	LOC107823459	bHLH	gi|698422203|ref|XP_009780308.1| PREDICTED: transcription factor bHLH48-like isoform X2 [Nicotiana sylvestris] gi|1025301305|ref|XP_016505589.1| PREDICTED: transcription factor bHLH48-like isoform X2 [Nicotiana tabacum]
gene16749	LOC107823628	M-type_MADS	gi|1025329082|ref|XP_016505803.1| PREDICTED: agamous-like MADS-box protein AGL62 [Nicotiana tabacum]
gene16772	LOC107823652	LBD	gi|697177142|ref|XP_009597524.1| PREDICTED: LOB domain-containing protein 25-like [Nicotiana tomentosiformis] gi|1025329159|ref|XP_016505823.1| PREDICTED: LOB domain-containing protein 25-like [Nicotiana tabacum]
gene16781	LOC107823662	GRAS	gi|1025329199|ref|XP_016505834.1| PREDICTED: scarecrow-like protein 3 [Nicotiana tabacum]
gene16786	LOC107823668	C2H2	gi|1025329247|ref|XP_016505846.1| PREDICTED: uncharacterized protein LOC107823668 isoform X3 [Nicotiana tabacum]
gene16802	LOC107823686	C2H2	gi|1025329309|ref|XP_016505864.1| PREDICTED: DNAJ protein JJJ1 homolog [Nicotiana tabacum]
gene1687	LOC107823800	TALE	gi|1025301521|ref|XP_016505998.1| PREDICTED: homeobox protein ATH1-like [Nicotiana tabacum]
gene16910	LOC107823802	NF-YC	gi|698476461|ref|XP_009785550.1| PREDICTED: nuclear transcription factor Y subunit C-2-like [Nicotiana sylvestris] gi|1025329847|ref|XP_016505996.1| PREDICTED: nuclear transcription factor Y subunit C-2-like [Nicotiana tabacum]
gene16913	LOC107823807	MYB	gi|698475906|ref|XP_009785308.1| PREDICTED: myb-related protein 306-like [Nicotiana sylvestris] gi|1025329869|ref|XP_016506003.1| PREDICTED: myb-related protein 306-like [Nicotiana tabacum]
gene16950	LOC107823845	AP2	gi|698534112|ref|XP_009763770.1| PREDICTED: AP2-like ethylene-responsive transcription factor AIL1 [Nicotiana sylvestris] gi|1025330009|ref|XP_016506032.1| PREDICTED: AP2-like ethylene-responsive transcription factor AIL1 [Nicotiana tabacum]
gene16962	LOC107823859	NAC	gi|1025330060|ref|XP_016506045.1| PREDICTED: NAC domain-containing protein 83-like [Nicotiana tabacum]
gene17003	LOC107823905	WRKY	gi|698584487|ref|XP_009778379.1| PREDICTED: probable WRKY transcription factor 27 [Nicotiana sylvestris] gi|1025330284|ref|XP_016506104.1| PREDICTED: probable WRKY transcription factor 27 [Nicotiana tabacum]
gene17007	LOC107823908	GRF	gi|697177202|ref|XP_009597554.1| PREDICTED: growth-regulating factor 7-like isoform X1 [Nicotiana tomentosiformis]
gene17068	LOC107823978	MYB	gi|1025330567|ref|XP_016506175.1| PREDICTED: myb-related protein 340-like [Nicotiana tabacum]
gene17086	LOC107823995	NAC	gi|1025330662|ref|XP_016506197.1| PREDICTED: uncharacterized protein LOC107823995 [Nicotiana tabacum] gi|1025330666|ref|XP_016506198.1| PREDICTED: uncharacterized protein LOC107823995 [Nicotiana tabacum] gi|1025330670|ref|XP_016506200.1| PREDICTED: uncharacterized protein LOC107823995 [Nicotiana tabacum] gi|1025330674|ref|XP_016506201.1| PREDICTED: uncharacterized protein LOC107823995 [Nicotiana …
gene17087	LOC107823996	MYB	gi|697094070|ref|XP_009596031.1| PREDICTED: transcription factor GAMYB-like isoform X1 [Nicotiana tomentosiformis]
gene17153	LOC107824071	Nin-like	gi|1025330990|ref|XP_016506272.1| PREDICTED: protein NLP5-like [Nicotiana tabacum]
gene1715	LOC107824217	NAC	gi|1025317125|ref|XP_016506449.1| PREDICTED: NAC domain-containing protein 43-like [Nicotiana tabacum]
gene17174	LOC107824091	Nin-like	gi|1025331094|ref|XP_016506302.1| PREDICTED: protein NLP4-like [Nicotiana tabacum]
gene1717	LOC107824231	ERF	gi|697164483|ref|XP_009591053.1| PREDICTED: ethylene-responsive transcription factor 8-like [Nicotiana tomentosiformis] gi|1025317133|ref|XP_016506469.1| PREDICTED: ethylene-responsive transcription factor 8-like [Nicotiana tabacum] gi|379056260|dbj|BAL68170.1| ethylene response factor #206 [Nicotiana tabacum]
gene17181	LOC107824098	bHLH	gi|1025331117|ref|XP_016506308.1| PREDICTED: transcription factor bHLH62-like isoform X1 [Nicotiana tabacum]
gene17182	LOC107824099	GRAS	gi|698526801|ref|XP_009760243.1| PREDICTED: scarecrow-like protein 32 [Nicotiana sylvestris] gi|1025331125|ref|XP_016506310.1| PREDICTED: scarecrow-like protein 32 [Nicotiana tabacum]
gene1718	LOC107824225	ERF	gi|1025317129|ref|XP_016506458.1| PREDICTED: ethylene-responsive transcription factor 8-like [Nicotiana tabacum] gi|379056262|dbj|BAL68171.1| ethylene response factor #208 [Nicotiana tabacum]
gene17196	LOC107824110	NAC	gi|1025331185|ref|XP_016506326.1| PREDICTED: NAC domain-containing protein 101-like, partial [Nicotiana tabacum]
gene1722	LOC107824270	bHLH	gi|697141464|ref|XP_009624851.1| PREDICTED: putative transcription factor bHLH041 [Nicotiana tomentosiformis]
gene17280	LOC107824204	LBD	gi|698560899|ref|XP_009771981.1| PREDICTED: LOB domain-containing protein 14-like [Nicotiana sylvestris] gi|1025331622|ref|XP_016506434.1| PREDICTED: LOB domain-containing protein 14-like [Nicotiana tabacum]
gene17296	LOC107824220	MYB_related	gi|1025331677|ref|XP_016506448.1| PREDICTED: SWI/SNF complex subunit SWI3B-like isoform X1 [Nicotiana tabacum]
gene17318	LOC107824247	M-type_MADS	gi|697168302|ref|XP_009593028.1| PREDICTED: MADS-box transcription factor 22-like [Nicotiana tomentosiformis] gi|1025331810|ref|XP_016506481.1| PREDICTED: MADS-box protein AGL71-like [Nicotiana tabacum]
gene17335	LOC107824266	WRKY	gi|1025331897|ref|XP_016506502.1| PREDICTED: probable WRKY transcription factor 48 isoform X3 [Nicotiana tabacum]
gene1734	LOC107824425	bZIP	gi|1027859297|ref|NP_001313060.1| transcriptional activator TAF-1-like [Nicotiana tabacum] gi|1025317217|ref|XP_016506669.1| PREDICTED: transcriptional activator TAF-1-like [Nicotiana tabacum] gi|728626|emb|CAA88492.1| TAF-2 [Nicotiana tabacum]
gene17359	LOC107824293	NAC	gi|1025331998|ref|XP_016506527.1| PREDICTED: NAC domain-containing protein 104-like [Nicotiana tabacum]
gene17416	LOC107824355	WRKY	gi|1025332255|ref|XP_016506588.1| PREDICTED: probable WRKY transcription factor 31 [Nicotiana tabacum]
gene17418	LOC107824357	M-type_MADS	gi|1025332262|ref|XP_016506589.1| PREDICTED: agamous-like MADS-box protein AGL62 [Nicotiana tabacum]
gene17438	LOC107824380	MYB	gi|698551152|ref|XP_009769218.1| PREDICTED: transcription factor LAF1-like [Nicotiana sylvestris] gi|1025332349|ref|XP_016506610.1| PREDICTED: transcription factor LAF1-like [Nicotiana tabacum]
gene17444	LOC107824387	bZIP	gi|1027852167|ref|NP_001313058.1| bZIP transcription factor TRAB1-like [Nicotiana tabacum] gi|1025332373|ref|XP_016506615.1| PREDICTED: bZIP transcription factor TRAB1-like [Nicotiana tabacum] gi|568246972|gb|AHD24943.1| ABRE binding factor [Nicotiana tabacum]
gene17451	LOC107824394	M-type_MADS	gi|1025332406|ref|XP_016506626.1| PREDICTED: agamous-like MADS-box protein AGL62 [Nicotiana tabacum]
gene1745	LOC107824541	C3H	gi|698450978|ref|XP_009776613.1| PREDICTED: zinc finger CCCH domain-containing protein 32-like isoform X1 [Nicotiana sylvestris] gi|1025317268|ref|XP_016506824.1| PREDICTED: zinc finger CCCH domain-containing protein 32-like isoform X1 [Nicotiana tabacum]
gene17476	LOC107824419	SBP	gi|697133135|ref|XP_009620616.1| PREDICTED: squamosa promoter-binding-like protein 3 isoform X1 [Nicotiana tomentosiformis]
gene17538	LOC107824489	Trihelix	gi|1025332911|ref|XP_016506754.1| PREDICTED: uncharacterized protein LOC107824489 [Nicotiana tabacum]
gene17559	LOC107824514	MYB	gi|698461427|ref|XP_009781770.1| PREDICTED: transcription factor GAMYB-like [Nicotiana sylvestris]
gene17569	LOC107824524	MYB	gi|1025333091|ref|XP_016506796.1| PREDICTED: transcription factor DIVARICATA-like [Nicotiana tabacum]
gene17572	LOC107824535	TCP	gi|1025333158|ref|XP_016506815.1| PREDICTED: transcription factor DICHOTOMA-like [Nicotiana tabacum]
gene17585	LOC107824538	ERF	gi|1025333169|ref|XP_016506818.1| PREDICTED: ethylene-responsive transcription factor CRF1-like [Nicotiana tabacum]
gene17604	LOC107824562	C2H2	gi|1025333272|ref|XP_016506843.1| PREDICTED: transcriptional regulator SUPERMAN-like [Nicotiana tabacum]
gene17621	LOC107824583	ERF	gi|1025333386|ref|XP_016506871.1| PREDICTED: dehydration-responsive element-binding protein 1D-like [Nicotiana tabacum]
gene17622	LOC107824584	ERF	gi|698472457|ref|XP_009784267.1| PREDICTED: dehydration-responsive element-binding protein 1D-like [Nicotiana sylvestris]
gene17624	LOC107824587	WRKY	gi|1025333399|ref|XP_016506875.1| PREDICTED: probable WRKY transcription factor 40 [Nicotiana tabacum]
gene17641	LOC107824607	HSF	gi|698501359|ref|XP_009796383.1| PREDICTED: heat stress transcription factor A-4c-like [Nicotiana sylvestris] gi|698501362|ref|XP_009796384.1| PREDICTED: heat stress transcription factor A-4c-like [Nicotiana sylvestris] gi|1025333479|ref|XP_016506894.1| PREDICTED: heat stress transcription factor A-4c-like [Nicotiana tabacum] gi|1025333483|ref|XP_016506895.1| PREDICTED: heat stress transcription …
gene17704	LOC107824677	CAMTA	gi|1025335948|ref|XP_016506959.1| PREDICTED: calmodulin-binding transcription activator 1-like isoform X1 [Nicotiana tabacum]
gene17714	LOC107824688	M-type_MADS	gi|1025336008|ref|XP_016506973.1| PREDICTED: agamous-like MADS-box protein AGL61 [Nicotiana tabacum]
gene17716	LOC107824690	B3	gi|698565425|ref|XP_009773257.1| PREDICTED: B3 domain-containing protein REM8-like [Nicotiana sylvestris] gi|1025336014|ref|XP_016506975.1| PREDICTED: B3 domain-containing protein REM8-like [Nicotiana tabacum]
gene17764	LOC107824744	G2-like	gi|697105221|ref|XP_009606424.1| PREDICTED: transcription factor PCL1-like [Nicotiana tomentosiformis] gi|1025336261|ref|XP_016507037.1| PREDICTED: transcription factor PCL1-like [Nicotiana tabacum]
gene17790	LOC107824770	ZF-HD	gi|698481836|ref|XP_009787877.1| PREDICTED: zinc-finger homeodomain protein 9-like [Nicotiana sylvestris] gi|1025336361|ref|XP_016507066.1| PREDICTED: zinc-finger homeodomain protein 9-like [Nicotiana tabacum]
gene17796	LOC107824780	Nin-like	gi|1025336394|ref|XP_016507073.1| PREDICTED: protein RKD4-like [Nicotiana tabacum]
gene17803	LOC107824784	Dof	gi|1025336410|ref|XP_016507077.1| PREDICTED: dof zinc finger protein DOF2.5-like [Nicotiana tabacum]
gene17807	LOC107824790	NAC	gi|1025336433|ref|XP_016507083.1| PREDICTED: NAC domain-containing protein 101-like [Nicotiana tabacum]
gene17817	LOC107824800	NAC	gi|698573681|ref|XP_009775469.1| PREDICTED: NAC domain-containing protein 67-like [Nicotiana sylvestris] gi|1025336476|ref|XP_016507092.1| PREDICTED: NAC domain-containing protein 67-like [Nicotiana tabacum]
gene17820	LOC107824805	ERF	gi|697111413|ref|XP_009609581.1| PREDICTED: ethylene-responsive transcription factor 1B-like [Nicotiana tomentosiformis] gi|1025336496|ref|XP_016507098.1| PREDICTED: ethylene-responsive transcription factor 1B-like [Nicotiana tabacum]
gene17843	LOC107824825	GeBP	gi|1025336566|ref|XP_016507116.1| PREDICTED: uncharacterized protein LOC107824825 [Nicotiana tabacum]
gene1784	LOC107824933	bHLH	gi|697106928|ref|XP_009607290.1| PREDICTED: transcription factor UNE12-like [Nicotiana tomentosiformis] gi|1025317443|ref|XP_016507239.1| PREDICTED: transcription factor UNE12-like [Nicotiana tabacum]
gene17862	LOC107824853	Nin-like	gi|698567453|ref|XP_009773780.1| PREDICTED: protein NLP7-like isoform X1 [Nicotiana sylvestris] gi|1025336705|ref|XP_016507147.1| PREDICTED: protein NLP7-like isoform X1 [Nicotiana tabacum]
gene17863	LOC107824854	Nin-like	gi|1025336711|ref|XP_016507149.1| PREDICTED: protein NLP7-like [Nicotiana tabacum]
gene17870	LOC107824862	ERF	gi|1025336732|ref|XP_016507154.1| PREDICTED: ethylene-responsive transcription factor RAP2-4-like [Nicotiana tabacum]
gene1789	LOC107824974	WRKY	gi|697121791|ref|XP_009614876.1| PREDICTED: probable WRKY transcription factor 31 [Nicotiana tomentosiformis] gi|1025317458|ref|XP_016507284.1| PREDICTED: probable WRKY transcription factor 31 [Nicotiana tabacum]
gene1795	LOC107825035	ERF	gi|1025317486|ref|XP_016507356.1| PREDICTED: ethylene-responsive transcription factor 5-like [Nicotiana tabacum]
gene17968	LOC107824973	LBD	gi|1025337213|ref|XP_016507282.1| PREDICTED: LOB domain-containing protein 6-like [Nicotiana tabacum]
gene17971	LOC107824977	MYB	gi|698586081|ref|XP_009778824.1| PREDICTED: transcription factor AS1 [Nicotiana sylvestris] gi|1025337224|ref|XP_016507285.1| PREDICTED: transcription factor AS1-like [Nicotiana tabacum]
gene17972	LOC107824978	C3H	gi|697184184|ref|XP_009601117.1| PREDICTED: zinc finger CCCH domain-containing protein 37 isoform X1 [Nicotiana tomentosiformis]
gene1797	LOC107825044	ERF	gi|1027859012|ref|NP_001313071.1| ethylene-responsive transcription factor 1 [Nicotiana tabacum] gi|57012756|sp|Q40476.1|ERF1_TOBAC RecName: Full=Ethylene-responsive transcription factor 1; Short=NtERF1; AltName: Full=Ethylene-responsive element-binding factor 1; Short=EREBP-1 gi|1208495|dbj|BAA07321.1| ERF1 [Nicotiana tabacum]
gene17982	LOC107824991	TALE	gi|1025337287|ref|XP_016507301.1| PREDICTED: BEL1-like homeodomain protein 11 [Nicotiana tabacum]
gene17983	LOC107824990	TALE	gi|1025337284|ref|XP_016507300.1| PREDICTED: BEL1-like homeodomain protein 7 isoform X2 [Nicotiana tabacum]
gene1799	LOC107825081	C3H	gi|1025317520|ref|XP_016507418.1| PREDICTED: zinc finger CCCH domain-containing protein 32-like isoform X2 [Nicotiana tabacum]
gene18010	LOC107825022	MYB_related	gi|698510658|ref|XP_009800479.1| PREDICTED: myb-related protein 315-like [Nicotiana sylvestris] gi|1025337438|ref|XP_016507340.1| PREDICTED: transcription factor MYB35-like [Nicotiana tabacum]
gene18043	LOC107825059	ERF	gi|698521897|ref|XP_009757757.1| PREDICTED: ethylene-responsive transcription factor ERF021-like [Nicotiana sylvestris] gi|1025337598|ref|XP_016507382.1| PREDICTED: ethylene-responsive transcription factor ERF021-like [Nicotiana tabacum]
gene18047	LOC107825063	WRKY	gi|1025337610|ref|XP_016507386.1| PREDICTED: probable WRKY transcription factor 45 [Nicotiana tabacum]
gene18050	LOC107825065	LSD	gi|1026023318|ref|XP_016557999.1| PREDICTED: protein LSD1-like [Capsicum annuum] gi|1026023320|ref|XP_016558000.1| PREDICTED: protein LSD1-like [Capsicum annuum]
gene1806	LOC107825179	MYB	gi|1025317552|ref|XP_016507496.1| PREDICTED: myb-related protein Myb4-like [Nicotiana tabacum]
gene18075	LOC107825095	C3H	gi|1025337730|ref|XP_016507415.1| PREDICTED: zinc finger CCCH domain-containing protein 16-like isoform X1 [Nicotiana tabacum]
gene18098	LOC107825118	MIKC_MADS	gi|1025337811|ref|XP_016507439.1| PREDICTED: MADS-box transcription factor 23-like isoform X1 [Nicotiana tabacum]
gene18111	LOC107825132	Trihelix	gi|698528116|ref|XP_009760894.1| PREDICTED: uncharacterized protein LOC104213156 [Nicotiana sylvestris] gi|1025337859|ref|XP_016507452.1| PREDICTED: trihelix transcription factor ASIL2-like [Nicotiana tabacum]
gene18134	LOC107825158	C2H2	gi|1025337953|ref|XP_016507472.1| PREDICTED: zinc finger protein ZAT9-like [Nicotiana tabacum]
gene18191	LOC107825223	NAC	gi|1025338203|ref|XP_016507538.1| PREDICTED: NAC domain-containing protein 86-like [Nicotiana tabacum]
gene18195	LOC107825228	bHLH	gi|1025338221|ref|XP_016507543.1| PREDICTED: transcription factor bHLH18-like [Nicotiana tabacum]
gene18197	LOC107825229	bHLH	gi|1025338225|ref|XP_016507544.1| PREDICTED: transcription factor bHLH18-like [Nicotiana tabacum]
gene18202	LOC107825236	bHLH	gi|1025338269|ref|XP_016507553.1| PREDICTED: transcription factor bHLH93-like [Nicotiana tabacum]
gene18235	LOC107825272	Dof	gi|1025338398|ref|XP_016507590.1| PREDICTED: cyclic dof factor 3-like [Nicotiana tabacum]
gene18248	LOC107825286	GRF	gi|1025338482|ref|XP_016507606.1| PREDICTED: growth-regulating factor 4-like [Nicotiana tabacum] gi|1025338486|ref|XP_016507607.1| PREDICTED: growth-regulating factor 4-like [Nicotiana tabacum] gi|1025338490|ref|XP_016507608.1| PREDICTED: growth-regulating factor 4-like [Nicotiana tabacum] gi|1025338494|ref|XP_016507609.1| PREDICTED: growth-regulating factor 4-like [Nicotiana tabacum] gi|10253384…
gene18250	LOC107825287	MIKC_MADS	gi|697172950|ref|XP_009595410.1| PREDICTED: MADS-box transcription factor 23-like isoform X3 [Nicotiana tomentosiformis] gi|1025338519|ref|XP_016507616.1| PREDICTED: MADS-box transcription factor 23-like isoform X6 [Nicotiana tabacum]
gene18251	LOC107825290	NAC	gi|1027856392|ref|NP_001313077.1| NAC domain-containing protein 30-like [Nicotiana tabacum] gi|425872954|gb|AFY06681.1| NAC domain-containing protein 7 [Nicotiana tabacum]
gene18261	LOC107825301	C2H2	gi|698466754|ref|XP_009782985.1| PREDICTED: zinc finger protein ZAT5-like [Nicotiana sylvestris] gi|1025338577|ref|XP_016507626.1| PREDICTED: zinc finger protein ZAT5-like [Nicotiana tabacum]
gene1826	LOC107825398	Trihelix	gi|1025317631|ref|XP_016507743.1| PREDICTED: trihelix transcription factor PTL-like [Nicotiana tabacum]
gene18303	LOC107825349	LBD	gi|1025338817|ref|XP_016507684.1| PREDICTED: LOB domain-containing protein 40-like [Nicotiana tabacum]
gene18304	LOC107825347	CO-like	gi|1025338811|ref|XP_016507682.1| PREDICTED: zinc finger protein CONSTANS-LIKE 16-like [Nicotiana tabacum]
gene18314	LOC107825357	SBP	gi|1025338855|ref|XP_016507693.1| PREDICTED: squamosa promoter-binding-like protein 1 [Nicotiana tabacum]
gene18336	LOC107825384	LSD	gi|1025338983|ref|XP_016507725.1| PREDICTED: protein LSD1-like [Nicotiana tabacum]
gene18374	LOC107825426	HB-PHD	gi|1025339156|ref|XP_016507766.1| PREDICTED: pathogenesis-related homeodomain protein-like isoform X1 [Nicotiana tabacum] gi|1025339160|ref|XP_016507768.1| PREDICTED: pathogenesis-related homeodomain protein-like isoform X1 [Nicotiana tabacum] gi|1025339164|ref|XP_016507769.1| PREDICTED: pathogenesis-related homeodomain protein-like isoform X1 [Nicotiana tabacum]
gene18380	LOC107825434	Dof	gi|698487965|ref|XP_009790601.1| PREDICTED: dof zinc finger protein DOF3.1-like [Nicotiana sylvestris] gi|1025339206|ref|XP_016507781.1| PREDICTED: dof zinc finger protein DOF3.1-like [Nicotiana tabacum]
gene18389	LOC107825443	CAMTA	gi|1025339246|ref|XP_016507791.1| PREDICTED: calmodulin-binding transcription activator 4-like isoform X1 [Nicotiana tabacum]
gene183	LOC107824027	MYB_related	gi|1025006967|ref|XP_016506260.1| PREDICTED: telomere repeat-binding factor 1-like [Nicotiana tabacum] gi|1025006970|ref|XP_016506327.1| PREDICTED: telomere repeat-binding factor 1-like [Nicotiana tabacum] gi|1025006974|ref|XP_016506387.1| PREDICTED: telomere repeat-binding factor 1-like [Nicotiana tabacum] gi|1025006978|ref|XP_016506453.1| PREDICTED: telomere repeat-binding factor 1-like [Nicoti…
gene18428	LOC107825485	G2-like	gi|697097916|ref|XP_009624042.1| PREDICTED: probable transcription factor KAN4 [Nicotiana tomentosiformis] gi|697097918|ref|XP_009624048.1| PREDICTED: probable transcription factor KAN4 [Nicotiana tomentosiformis] gi|1025339445|ref|XP_016507830.1| PREDICTED: probable transcription factor KAN4 [Nicotiana tabacum] gi|1025339449|ref|XP_016507831.1| PREDICTED: probable transcription factor KAN4 [Nico…
gene18430	LOC107825487	ERF	gi|698491633|ref|XP_009792227.1| PREDICTED: ethylene-responsive transcription factor ABR1-like isoform X1 [Nicotiana sylvestris] gi|1025339456|ref|XP_016507834.1| PREDICTED: ethylene-responsive transcription factor ABR1-like isoform X1 [Nicotiana tabacum]
gene18457	LOC107825517	bHLH	gi|698516373|ref|XP_009803066.1| PREDICTED: transcription factor bHLH3 [Nicotiana sylvestris] gi|698516375|ref|XP_009803067.1| PREDICTED: transcription factor bHLH3 [Nicotiana sylvestris] gi|1025339557|ref|XP_016507862.1| PREDICTED: transcription factor bHLH3-like [Nicotiana tabacum] gi|1025339561|ref|XP_016507863.1| PREDICTED: transcription factor bHLH3-like [Nicotiana tabacum]
gene18465	LOC107825526	Trihelix	gi|1025339604|ref|XP_016507875.1| PREDICTED: uncharacterized protein LOC107825526 isoform X1 [Nicotiana tabacum] gi|1025339608|ref|XP_016507876.1| PREDICTED: uncharacterized protein LOC107825526 isoform X1 [Nicotiana tabacum] gi|1025339612|ref|XP_016507877.1| PREDICTED: uncharacterized protein LOC107825526 isoform X1 [Nicotiana tabacum] gi|1025339616|ref|XP_016507879.1| PREDICTED: uncharacterized…
gene18501	LOC107825567	DBB	gi|697123177|ref|XP_009615578.1| PREDICTED: probable salt tolerance-like protein At1g78600 [Nicotiana tomentosiformis] gi|1025339803|ref|XP_016507921.1| PREDICTED: B-box zinc finger protein 22-like [Nicotiana tabacum]
gene18532	LOC107825600	LBD	gi|698444739|ref|XP_009766717.1| PREDICTED: LOB domain-containing protein 25-like isoform X1 [Nicotiana sylvestris] gi|698444746|ref|XP_009766723.1| PREDICTED: LOB domain-containing protein 25-like isoform X1 [Nicotiana sylvestris] gi|1025339962|ref|XP_016507963.1| PREDICTED: LOB domain-containing protein 25-like isoform X1 [Nicotiana tabacum]
gene18591	LOC107825661	GATA	gi|698526154|ref|XP_009759907.1| PREDICTED: GATA transcription factor 24-like [Nicotiana sylvestris] gi|1025340234|ref|XP_016508029.1| PREDICTED: GATA transcription factor 19-like [Nicotiana tabacum]
gene18592	LOC107825662	GATA	gi|698526156|ref|XP_009759908.1| PREDICTED: GATA transcription factor 25-like [Nicotiana sylvestris] gi|698526158|ref|XP_009759909.1| PREDICTED: GATA transcription factor 25-like [Nicotiana sylvestris] gi|698526160|ref|XP_009759910.1| PREDICTED: GATA transcription factor 25-like [Nicotiana sylvestris] gi|1025340241|ref|XP_016508030.1| PREDICTED: GATA transcription factor 25-like [Nicotiana tabacu…
gene18593	LOC107825663	bHLH	gi|1025340245|ref|XP_016508031.1| PREDICTED: transcription factor bHLH25-like [Nicotiana tabacum]
gene18631	LOC107825706	MYB	gi|1025340428|ref|XP_016508080.1| PREDICTED: myb-related protein 3R-1-like [Nicotiana tabacum]
gene18689	LOC107825769	bHLH	gi|1025340758|ref|XP_016508165.1| PREDICTED: transcription factor MYC3-like [Nicotiana tabacum]
gene18690	LOC107825770	Trihelix	gi|1025340762|ref|XP_016508166.1| PREDICTED: trihelix transcription factor PTL-like [Nicotiana tabacum]
gene18781	LOC107825872	bZIP	gi|1025341200|ref|XP_016508279.1| PREDICTED: bZIP transcription factor 16-like [Nicotiana tabacum] gi|1025341204|ref|XP_016508280.1| PREDICTED: bZIP transcription factor 16-like [Nicotiana tabacum]
gene18833	LOC107825932	Whirly	gi|697178732|ref|XP_009598355.1| PREDICTED: single-stranded DNA-bindig protein WHY2, mitochondrial isoform X1 [Nicotiana tomentosiformis] gi|1025341423|ref|XP_016508343.1| PREDICTED: single-stranded DNA-bindig protein WHY2, mitochondrial-like isoform X1 [Nicotiana tabacum]
gene18854	LOC107825953	WRKY	gi|698550453|ref|XP_009768979.1| PREDICTED: probable WRKY transcription factor 53 [Nicotiana sylvestris] gi|1025341559|ref|XP_016508373.1| PREDICTED: probable WRKY transcription factor 53 [Nicotiana tabacum]
gene18880	LOC107825987	MYB_related	gi|1025341666|ref|XP_016508400.1| PREDICTED: protein ODORANT1-like, partial [Nicotiana tabacum]
gene18931	LOC107826043	MYB	gi|1025341940|ref|XP_016508470.1| PREDICTED: myb-related protein Myb4-like [Nicotiana tabacum]
gene18935	LOC107826050	C2H2	gi|697171645|ref|XP_009594752.1| PREDICTED: zinc finger protein ZAT11-like [Nicotiana tomentosiformis] gi|1025341962|ref|XP_016508475.1| PREDICTED: zinc finger protein ZAT11-like [Nicotiana tabacum]
gene18943	LOC107826057	FAR1	gi|697110815|ref|XP_009609279.1| PREDICTED: protein FAR1-RELATED SEQUENCE 3 isoform X1 [Nicotiana tomentosiformis] gi|1025341991|ref|XP_016508483.1| PREDICTED: protein FAR1-RELATED SEQUENCE 3-like isoform X2 [Nicotiana tabacum]
gene18953	LOC107826067	NF-YA	gi|1025342040|ref|XP_016508495.1| PREDICTED: nuclear transcription factor Y subunit A-10-like, partial [Nicotiana tabacum]
gene19009	LOC107826134	BES1	gi|1025342336|ref|XP_016508570.1| PREDICTED: protein BRASSINAZOLE-RESISTANT 1-like [Nicotiana tabacum]
gene19010	LOC107826136	ERF	gi|1025342339|ref|XP_016508571.1| PREDICTED: ethylene-responsive transcription factor ERF027-like [Nicotiana tabacum]
gene19035	LOC107826165	GRAS	gi|697133379|ref|XP_009620744.1| PREDICTED: DELLA protein RGL1-like [Nicotiana tomentosiformis] gi|1025342478|ref|XP_016508607.1| PREDICTED: DELLA protein RGL1-like [Nicotiana tabacum]
gene19047	LOC107826179	bHLH	gi|1025342534|ref|XP_016508620.1| PREDICTED: transcription factor BEE 3-like isoform X2 [Nicotiana tabacum]
gene1904	LOC107826210	MIKC_MADS	gi|1025318034|ref|XP_016508650.1| PREDICTED: MADS-box transcription factor 23-like [Nicotiana tabacum]
gene19059	LOC107826191	HD-ZIP	gi|698516818|ref|XP_009803292.1| PREDICTED: homeobox-leucine zipper protein ATHB-12-like [Nicotiana sylvestris] gi|1025342569|ref|XP_016508631.1| PREDICTED: homeobox-leucine zipper protein ATHB-12-like [Nicotiana tabacum]
gene1907	LOC107826232	C3H	gi|1025318048|ref|XP_016508686.1| PREDICTED: zinc finger CCCH domain-containing protein 67-like isoform X2 [Nicotiana tabacum]
gene19082	LOC107826218	ARF	gi|1025342660|ref|XP_016508655.1| PREDICTED: auxin response factor 4-like [Nicotiana tabacum]
gene19144	LOC107826285	bHLH	gi|697108176|ref|XP_009607937.1| PREDICTED: transcription factor bHLH18-like isoform X1 [Nicotiana tomentosiformis] gi|1025343002|ref|XP_016508733.1| PREDICTED: transcription factor bHLH18-like [Nicotiana tabacum]
gene19227	LOC107826373	LBD	gi|1025343346|ref|XP_016508823.1| PREDICTED: LOB domain-containing protein 27-like [Nicotiana tabacum]
gene19242	LOC107826394	GATA	gi|1025343440|ref|XP_016508845.1| PREDICTED: GATA transcription factor 18-like [Nicotiana tabacum]
gene19288	LOC107826445	GRAS	gi|1025343701|ref|XP_016508910.1| PREDICTED: scarecrow-like protein 14 [Nicotiana tabacum]
gene19291	LOC107826448	MYB	gi|1025343722|ref|XP_016508917.1| PREDICTED: uncharacterized protein LOC107826448 isoform X2 [Nicotiana tabacum]
gene19295	LOC107826452	TCP	gi|1025343742|ref|XP_016508921.1| PREDICTED: transcription factor TCP23-like [Nicotiana tabacum]
gene19301	LOC107826459	HD-ZIP	gi|1025343760|ref|XP_016508926.1| PREDICTED: homeobox-leucine zipper protein MERISTEM L1-like [Nicotiana tabacum] gi|1025343764|ref|XP_016508927.1| PREDICTED: homeobox-leucine zipper protein MERISTEM L1-like [Nicotiana tabacum]
gene19319	LOC107826475	M-type_MADS	gi|1025343847|ref|XP_016508949.1| PREDICTED: agamous-like MADS-box protein AGL29 [Nicotiana tabacum]
gene19320	LOC107826482	M-type_MADS	gi|1025343883|ref|XP_016508956.1| PREDICTED: agamous-like MADS-box protein AGL29 [Nicotiana tabacum]
gene19324	LOC107826485	HD-ZIP	gi|1025343894|ref|XP_016508958.1| PREDICTED: homeobox-leucine zipper protein ATHB-40-like [Nicotiana tabacum]
gene19338	LOC107826502	GeBP	gi|1025343957|ref|XP_016508976.1| PREDICTED: mediator-associated protein 1-like [Nicotiana tabacum]
gene19364	LOC107826531	GRAS	gi|1025344087|ref|XP_016509006.1| PREDICTED: scarecrow-like protein 30 [Nicotiana tabacum]
gene19392	LOC107826559	TALE	gi|1027858359|ref|NP_001311561.1| homeobox protein knotted-1-like LET6 [Nicotiana tabacum] gi|698582224|ref|XP_009777769.1| PREDICTED: homeobox protein knotted-1-like LET6 isoform X1 [Nicotiana sylvestris] gi|425872942|gb|AFY06675.1| shoot meristemless [Nicotiana tabacum]
gene19414	LOC107826581	B3	gi|698551538|ref|XP_009769346.1| PREDICTED: B3 domain-containing protein Os11g0197600-like [Nicotiana sylvestris] gi|1025344278|ref|XP_016509054.1| PREDICTED: B3 domain-containing protein Os11g0197600-like [Nicotiana tabacum]
gene19432	LOC107826603	TCP	gi|1025344392|ref|XP_016509080.1| PREDICTED: transcription factor TCP4-like [Nicotiana tabacum]
gene19442	LOC107826614	CO-like	gi|698579897|ref|XP_009777143.1| PREDICTED: zinc finger protein CONSTANS-LIKE 4-like [Nicotiana sylvestris] gi|1025344465|ref|XP_016509100.1| PREDICTED: zinc finger protein CONSTANS-LIKE 4-like [Nicotiana tabacum]
gene19497	LOC107826673	NAC	gi|1025344785|ref|XP_016509171.1| PREDICTED: NAC domain-containing protein 19-like [Nicotiana tabacum]
gene19516	LOC107826696	FAR1	gi|1025344894|ref|XP_016509199.1| PREDICTED: protein FAR-RED IMPAIRED RESPONSE 1-like isoform X3 [Nicotiana tabacum]
gene19523	LOC107826703	NAC	gi|1025344932|ref|XP_016509208.1| PREDICTED: protein CUP-SHAPED COTYLEDON 2-like [Nicotiana tabacum]
gene1953	LOC107826782	MIKC_MADS	gi|698521057|ref|XP_009757345.1| PREDICTED: developmental protein SEPALLATA 1-like isoform X1 [Nicotiana sylvestris] gi|1025318279|ref|XP_016509299.1| PREDICTED: developmental protein SEPALLATA 1-like [Nicotiana tabacum]
gene19549	LOC107826732	C2H2	gi|1025345066|ref|XP_016509241.1| PREDICTED: protein indeterminate-domain 2-like isoform X1 [Nicotiana tabacum]
gene19577	LOC107826762	EIL	gi|1025345207|ref|XP_016509274.1| PREDICTED: ETHYLENE INSENSITIVE 3-like 1 protein [Nicotiana tabacum]
gene19615	LOC107826804	MYB	gi|1025345399|ref|XP_016509323.1| PREDICTED: transcription factor MYB35-like [Nicotiana tabacum]
gene19626	LOC107826816	C2H2	gi|697188244|ref|XP_009603158.1| PREDICTED: zinc finger protein JACKDAW-like [Nicotiana tomentosiformis] gi|1025345444|ref|XP_016509335.1| PREDICTED: protein indeterminate-domain 5, chloroplastic-like [Nicotiana tabacum]
gene19629	LOC107826818	G2-like	gi|697104057|ref|XP_009605835.1| PREDICTED: putative Myb family transcription factor At1g14600 [Nicotiana tomentosiformis] gi|1025345448|ref|XP_016509337.1| PREDICTED: putative Myb family transcription factor At1g14600 [Nicotiana tabacum]
gene19646	LOC107826836	E2F/DP	gi|698572911|ref|XP_009775271.1| PREDICTED: E2F transcription factor-like E2FE isoform X2 [Nicotiana sylvestris] gi|1025345512|ref|XP_016509350.1| PREDICTED: E2F transcription factor-like E2FE [Nicotiana tabacum]
gene19673	LOC107826866	M-type_MADS	gi|1025345642|ref|XP_016509382.1| PREDICTED: agamous-like MADS-box protein AGL61 [Nicotiana tabacum]
gene19674	LOC107826867	SBP	gi|698451302|ref|XP_009777325.1| PREDICTED: squamosa promoter-binding-like protein 6 isoform X1 [Nicotiana sylvestris] gi|698451306|ref|XP_009777331.1| PREDICTED: squamosa promoter-binding-like protein 6 isoform X1 [Nicotiana sylvestris]
gene19680	LOC107826873	Nin-like	gi|697176647|ref|XP_009597274.1| PREDICTED: uncharacterized protein LOC104093253 [Nicotiana tomentosiformis] gi|1025345699|ref|XP_016509396.1| PREDICTED: uncharacterized protein LOC107826873 isoform X4 [Nicotiana tabacum]
gene19694	LOC107826890	TCP	gi|1025345790|ref|XP_016509420.1| PREDICTED: transcription factor TCP17-like [Nicotiana tabacum]
gene19706	LOC107826900	B3	gi|698492526|ref|XP_009792605.1| PREDICTED: B3 domain-containing protein Os04g0386900-like [Nicotiana sylvestris]
gene19765	LOC107826968	FAR1	gi|698515990|ref|XP_009802876.1| PREDICTED: protein FAR1-RELATED SEQUENCE 5 isoform X1 [Nicotiana sylvestris] gi|1025346111|ref|XP_016509498.1| PREDICTED: protein FAR1-RELATED SEQUENCE 5-like [Nicotiana tabacum]
gene19773	LOC107826976	bHLH	gi|698452432|ref|XP_009779730.1| PREDICTED: transcription factor EGL1-like isoform X1 [Nicotiana sylvestris] gi|1025346152|ref|XP_016509506.1| PREDICTED: transcription factor EGL1-like [Nicotiana tabacum]
gene19777	LOC107826981	BBR-BPC	gi|1027855121|ref|NP_001313105.1| protein BASIC PENTACYSTEINE6-like [Nicotiana tabacum] gi|697112557|ref|XP_009610156.1| PREDICTED: protein BASIC PENTACYSTEINE6-like [Nicotiana tomentosiformis] gi|697112559|ref|XP_009610157.1| PREDICTED: protein BASIC PENTACYSTEINE6-like [Nicotiana tomentosiformis] gi|698506762|ref|XP_009798749.1| PREDICTED: protein BASIC PENTACYSTEINE6-like [Nicotiana sylvestris…
gene19781	LOC107826986	LBD	gi|697113870|ref|XP_009610820.1| PREDICTED: LOB domain-containing protein 1-like [Nicotiana tomentosiformis] gi|1025346202|ref|XP_016509518.1| PREDICTED: LOB domain-containing protein 1-like [Nicotiana tabacum]
gene19788	LOC107826994	LBD	gi|697144827|ref|XP_009626535.1| PREDICTED: LOB domain-containing protein 6-like [Nicotiana tomentosiformis] gi|697144829|ref|XP_009626536.1| PREDICTED: LOB domain-containing protein 6-like [Nicotiana tomentosiformis] gi|697144831|ref|XP_009626537.1| PREDICTED: LOB domain-containing protein 6-like [Nicotiana tomentosiformis]
gene19809	LOC107827018	bZIP	gi|1027852714|ref|NP_001312154.1| transcription factor TGA2-like [Nicotiana tabacum] gi|698497293|ref|XP_009794636.1| PREDICTED: transcription factor TGA2-like [Nicotiana sylvestris] gi|1025072273|ref|XP_016452354.1| PREDICTED: transcription factor TGA2-like [Nicotiana tabacum] gi|1025346383|ref|XP_016509560.1| PREDICTED: transcription factor TGA2-like [Nicotiana tabacum] gi|6288682|gb|AAF06696.1…
gene19813	LOC107827021	bHLH	gi|1025346395|ref|XP_016509563.1| PREDICTED: transcription factor bHLH79-like [Nicotiana tabacum]
gene19820	LOC107827030	NAC	gi|1025346429|ref|XP_016509571.1| PREDICTED: putative NAC domain-containing protein 94 isoform X2 [Nicotiana tabacum]
gene19845	LOC107827054	MYB	gi|1025346538|ref|XP_016509600.1| PREDICTED: transcription factor MYB24-like [Nicotiana tabacum]
gene19876	LOC107827092	HD-ZIP	gi|1025346698|ref|XP_016509639.1| PREDICTED: homeobox-leucine zipper protein HAT5-like [Nicotiana tabacum]
gene19901	LOC107827122	FAR1	gi|1025346855|ref|XP_016509681.1| PREDICTED: protein FAR-RED IMPAIRED RESPONSE 1-like [Nicotiana tabacum]
gene19987	LOC107827213	MYB	gi|1025347353|ref|XP_016509791.1| PREDICTED: transcription factor MYB57-like isoform X1 [Nicotiana tabacum]
gene20021	LOC107827249	WRKY	gi|698588070|ref|XP_009779355.1| PREDICTED: probable WRKY transcription factor 50 [Nicotiana sylvestris] gi|1025347510|ref|XP_016509832.1| PREDICTED: probable WRKY transcription factor 50 [Nicotiana tabacum]
gene20034	LOC107827265	FAR1	gi|1025347566|ref|XP_016509844.1| PREDICTED: protein FAR-RED IMPAIRED RESPONSE 1-like [Nicotiana tabacum]
gene20035	LOC107827266	C2H2	gi|698462308|ref|XP_009781958.1| PREDICTED: transcriptional regulator TAC1-like [Nicotiana sylvestris] gi|1025347570|ref|XP_016509845.1| PREDICTED: transcriptional regulator TAC1-like [Nicotiana tabacum]
gene20052	LOC107827286	HD-ZIP	gi|697097680|ref|XP_009622827.1| PREDICTED: homeobox-leucine zipper protein HAT5 [Nicotiana tomentosiformis] gi|1025347656|ref|XP_016509870.1| PREDICTED: homeobox-leucine zipper protein HAT5-like [Nicotiana tabacum]
gene2006	LOC107827396	ERF	gi|698535383|ref|XP_009764166.1| PREDICTED: ethylene-responsive transcription factor ERF118-like [Nicotiana sylvestris] gi|1025318577|ref|XP_016510019.1| PREDICTED: ethylene-responsive transcription factor ERF118-like [Nicotiana tabacum]
gene20100	LOC107827338	CO-like	gi|1025347864|ref|XP_016509923.1| PREDICTED: zinc finger protein CONSTANS-LIKE 13-like [Nicotiana tabacum]
gene20160	LOC107827402	bZIP	gi|1025348263|ref|XP_016510026.1| PREDICTED: basic leucine zipper 61-like [Nicotiana tabacum]
gene20177	LOC107827424	MYB_related	gi|697124068|ref|XP_009616026.1| PREDICTED: telomere repeat-binding factor 4 [Nicotiana tomentosiformis] gi|1025348389|ref|XP_016510058.1| PREDICTED: telomere repeat-binding factor 4-like [Nicotiana tabacum]
gene20185	LOC107827435	NAC	gi|698472437|ref|XP_009784261.1| PREDICTED: NAC domain-containing protein 43-like [Nicotiana sylvestris] gi|1025348430|ref|XP_016510067.1| PREDICTED: NAC domain-containing protein 43-like [Nicotiana tabacum]
gene20208	LOC107827458	Trihelix	gi|1025348498|ref|XP_016510083.1| PREDICTED: trihelix transcription factor GT-2-like isoform X1 [Nicotiana tabacum]
gene20216	LOC107827466	ZF-HD	gi|1025348537|ref|XP_016510094.1| PREDICTED: zinc-finger homeodomain protein 4-like [Nicotiana tabacum]
gene20234	LOC107827485	ERF	gi|1025348620|ref|XP_016510115.1| PREDICTED: ethylene-responsive transcription factor 8-like [Nicotiana tabacum]
gene20238	LOC107827490	bHLH	gi|1025348636|ref|XP_016510119.1| PREDICTED: transcription factor bHLH144-like [Nicotiana tabacum]
gene20253	LOC107827505	MYB_related	gi|1025348703|ref|XP_016510136.1| PREDICTED: uncharacterized protein LOC107827505 [Nicotiana tabacum]
gene20254	LOC107827508	C2H2	gi|1025348739|ref|XP_016510140.1| PREDICTED: zinc finger protein ZAT1-like [Nicotiana tabacum]
gene20348	LOC107827609	MYB	gi|1025349222|ref|XP_016510264.1| PREDICTED: myb-related protein Myb4-like [Nicotiana tabacum]
gene20359	LOC107827621	Dof	gi|697146908|ref|XP_009627605.1| PREDICTED: dof zinc finger protein DOF2.4-like [Nicotiana tomentosiformis] gi|1025349287|ref|XP_016510281.1| PREDICTED: dof zinc finger protein DOF2.4-like [Nicotiana tabacum]
gene20364	LOC107827627	ERF	gi|1025349305|ref|XP_016510284.1| PREDICTED: ethylene-responsive transcription factor ABR1-like isoform X1 [Nicotiana tabacum]
gene2042	LOC107827827	LSD	gi|698469609|ref|XP_009783613.1| PREDICTED: protein LOL2-like isoform X1 [Nicotiana sylvestris] gi|1025318793|ref|XP_016510524.1| PREDICTED: protein LOL2-like [Nicotiana tabacum]
gene20439	LOC107827709	GATA	gi|698511768|ref|XP_009800952.1| PREDICTED: GATA transcription factor 5-like [Nicotiana sylvestris] gi|1025351600|ref|XP_016510379.1| PREDICTED: GATA transcription factor 5-like [Nicotiana tabacum]
gene2043	LOC107827834	BES1	gi|1025318797|ref|XP_016510533.1| PREDICTED: beta-amylase 7-like isoform X1 [Nicotiana tabacum] gi|1025318801|ref|XP_016510539.1| PREDICTED: beta-amylase 7-like isoform X1 [Nicotiana tabacum]
gene20452	LOC107827724	MYB_related	gi|1025351679|ref|XP_016510400.1| PREDICTED: protein REVEILLE 3-like, partial [Nicotiana tabacum]
gene20461	LOC107827734	bZIP	gi|698587295|ref|XP_009779143.1| PREDICTED: TGACG-sequence-specific DNA-binding protein TGA-1A-like [Nicotiana sylvestris] gi|698587299|ref|XP_009779144.1| PREDICTED: TGACG-sequence-specific DNA-binding protein TGA-1A-like [Nicotiana sylvestris] gi|1025351729|ref|XP_016510412.1| PREDICTED: TGACG-sequence-specific DNA-binding protein TGA-1A-like [Nicotiana tabacum] gi|1025351733|ref|XP_016510413.1…
gene20488	LOC107827767	GRAS	gi|697164000|ref|XP_009590821.1| PREDICTED: scarecrow-like transcription factor PAT1 [Nicotiana tomentosiformis] gi|697164002|ref|XP_009590822.1| PREDICTED: scarecrow-like transcription factor PAT1 [Nicotiana tomentosiformis] gi|697164004|ref|XP_009590823.1| PREDICTED: scarecrow-like transcription factor PAT1 [Nicotiana tomentosiformis]
gene20496	LOC107827775	MYB	gi|697126799|ref|XP_009617435.1| PREDICTED: transcription factor DIVARICATA-like [Nicotiana tomentosiformis] gi|1025351950|ref|XP_016510464.1| PREDICTED: transcription factor DIVARICATA-like [Nicotiana tabacum]
gene20519	LOC107827800	MYB	gi|698433026|ref|XP_009796939.1| PREDICTED: transcription factor DIVARICATA-like [Nicotiana sylvestris] gi|1025352075|ref|XP_016510488.1| PREDICTED: transcription factor DIVARICATA-like [Nicotiana tabacum]
gene20532	LOC107827815	GATA	gi|1025352137|ref|XP_016510501.1| PREDICTED: putative GATA transcription factor 22 [Nicotiana tabacum]
gene20535	LOC107827821	NAC	gi|698487707|ref|XP_009790485.1| PREDICTED: NAC domain-containing protein 74 isoform X2 [Nicotiana sylvestris] gi|1025352197|ref|XP_016510515.1| PREDICTED: NAC domain-containing protein 86-like isoform X2 [Nicotiana tabacum]
gene20584	LOC107827873	ARR-B	gi|1025352446|ref|XP_016510575.1| PREDICTED: two-component response regulator-like APRR2 isoform X1 [Nicotiana tabacum] gi|1025352450|ref|XP_016510576.1| PREDICTED: two-component response regulator-like APRR2 isoform X1 [Nicotiana tabacum] gi|1025352454|ref|XP_016510577.1| PREDICTED: two-component response regulator-like APRR2 isoform X1 [Nicotiana tabacum]
gene20615	LOC107827909	GATA	gi|698546184|ref|XP_009767635.1| PREDICTED: GATA transcription factor 15-like isoform X1 [Nicotiana sylvestris] gi|1025352666|ref|XP_016510622.1| PREDICTED: GATA transcription factor 15-like [Nicotiana tabacum]
gene20616	LOC107827910	ARR-B	gi|1025352680|ref|XP_016510626.1| PREDICTED: two-component response regulator ARR2-like isoform X4 [Nicotiana tabacum] gi|1025352684|ref|XP_016510627.1| PREDICTED: two-component response regulator ARR2-like isoform X5 [Nicotiana tabacum]
gene20631	LOC107827926	bHLH	gi|698496317|ref|XP_009794217.1| PREDICTED: transcription factor PIF3-like [Nicotiana sylvestris] gi|1025352752|ref|XP_016510646.1| PREDICTED: transcription factor PIF3-like [Nicotiana tabacum] gi|1025352756|ref|XP_016510647.1| PREDICTED: transcription factor PIF3-like [Nicotiana tabacum]
gene20638	LOC107827933	HD-ZIP	gi|1025352789|ref|XP_016510654.1| PREDICTED: homeobox-leucine zipper protein HDG2-like [Nicotiana tabacum]
gene2063	LOC107828035	NF-YB	gi|698547245|ref|XP_009767971.1| PREDICTED: nuclear transcription factor Y subunit B-10-like isoform X1 [Nicotiana sylvestris] gi|1025318898|ref|XP_016510778.1| PREDICTED: nuclear transcription factor Y subunit B-10-like isoform X2 [Nicotiana tabacum]
gene20692	LOC107827994	NAC	gi|1025353067|ref|XP_016510726.1| PREDICTED: NAC domain-containing protein 92-like [Nicotiana tabacum]
gene20693	LOC107827998	SBP	gi|1027858694|ref|NP_001313122.1| squamosa promoter-binding-like protein 6 [Nicotiana tabacum] gi|1025353083|ref|XP_016510730.1| PREDICTED: squamosa promoter-binding-like protein 6 isoform X1 [Nicotiana tabacum] gi|987996210|dbj|BAU51038.1| squamosa promoter binding protein NtabSPL6-7 [Nicotiana tabacum]
gene20698	LOC107827999	GATA	gi|697179638|ref|XP_009598796.1| PREDICTED: GATA transcription factor 11-like isoform X1 [Nicotiana tomentosiformis] gi|1025353091|ref|XP_016510732.1| PREDICTED: GATA transcription factor 11-like isoform X1 [Nicotiana tabacum]
gene20699	LOC107828000	ARF	gi|1025353099|ref|XP_016510734.1| PREDICTED: auxin response factor 18-like [Nicotiana tabacum] gi|1025353103|ref|XP_016510735.1| PREDICTED: auxin response factor 18-like [Nicotiana tabacum] gi|1025353107|ref|XP_016510736.1| PREDICTED: auxin response factor 18-like [Nicotiana tabacum]
gene20710	LOC107828013	bHLH	gi|698431455|ref|XP_009794497.1| PREDICTED: transcription factor PIF1 [Nicotiana sylvestris] gi|1025353154|ref|XP_016510749.1| PREDICTED: transcription factor PIF1-like [Nicotiana tabacum]
gene20722	LOC107828029	B3	gi|1025353207|ref|XP_016510763.1| PREDICTED: uncharacterized protein LOC107828029 [Nicotiana tabacum]
gene20724	LOC107828027	MYB_related	gi|1025353200|ref|XP_016510762.1| PREDICTED: transcription factor MYB1R1-like [Nicotiana tabacum]
gene20759	LOC107828068	bHLH	gi|698475331|ref|XP_009785053.1| PREDICTED: transcription factor ORG3-like [Nicotiana sylvestris] gi|1025353359|ref|XP_016510802.1| PREDICTED: transcription factor ORG3-like [Nicotiana tabacum]
gene20789	LOC107828102	SRS	gi|697148464|ref|XP_009628417.1| PREDICTED: protein SHI RELATED SEQUENCE 5-like isoform X1 [Nicotiana tomentosiformis] gi|1025353525|ref|XP_016510843.1| PREDICTED: protein SHI RELATED SEQUENCE 5-like [Nicotiana tabacum]
gene20812	LOC107828127	B3	gi|1025353625|ref|XP_016510869.1| PREDICTED: B3 domain-containing transcription factor NGA1-like [Nicotiana tabacum]
gene20819	LOC107828136	LBD	gi|1025353667|ref|XP_016510881.1| PREDICTED: LOB domain-containing protein 20-like [Nicotiana tabacum]
gene20841	LOC107828161	bHLH	gi|697125262|ref|XP_009616651.1| PREDICTED: transcription factor ILI5-like [Nicotiana tomentosiformis] gi|1025353784|ref|XP_016510911.1| PREDICTED: transcription factor ILI5-like [Nicotiana tabacum]
gene20850	LOC107828171	NAC	gi|698419942|ref|XP_009801092.1| PREDICTED: NAC domain-containing protein 90-like [Nicotiana sylvestris] gi|1025353816|ref|XP_016510918.1| PREDICTED: NAC domain-containing protein 53-like [Nicotiana tabacum]
gene20856	LOC107828178	ERF	gi|1025353863|ref|XP_016510932.1| PREDICTED: ethylene-responsive transcription factor RAP2-12-like [Nicotiana tabacum]
gene20867	LOC107828188	M-type_MADS	gi|1025353919|ref|XP_016510944.1| PREDICTED: MADS-box transcription factor 23-like [Nicotiana tabacum]
gene20893	LOC107828216	LBD	gi|698584340|ref|XP_009778337.1| PREDICTED: protein LATERAL ORGAN BOUNDARIES-like [Nicotiana sylvestris] gi|698584344|ref|XP_009778338.1| PREDICTED: protein LATERAL ORGAN BOUNDARIES-like [Nicotiana sylvestris] gi|1025354045|ref|XP_016510977.1| PREDICTED: protein LATERAL ORGAN BOUNDARIES-like [Nicotiana tabacum]
gene2089	LOC107828317	B3	gi|698436789|ref|XP_009802511.1| PREDICTED: B3 domain-containing protein At1g49475-like [Nicotiana sylvestris] gi|1025319012|ref|XP_016511083.1| PREDICTED: B3 domain-containing protein At1g49475-like [Nicotiana tabacum]
gene20918	LOC107828246	C3H	gi|698437617|ref|XP_009803802.1| PREDICTED: zinc finger CCCH domain-containing protein 48 [Nicotiana sylvestris] gi|1025354194|ref|XP_016511012.1| PREDICTED: zinc finger CCCH domain-containing protein 48 [Nicotiana tabacum]
gene20942	LOC107828273	ERF	gi|697140939|ref|XP_009624576.1| PREDICTED: ethylene-responsive transcription factor CRF4-like [Nicotiana tomentosiformis] gi|1025354301|ref|XP_016511042.1| PREDICTED: ethylene-responsive transcription factor CRF4-like [Nicotiana tabacum]
gene20962	LOC107828294	NF-YC	gi|698588081|ref|XP_009779358.1| PREDICTED: nuclear transcription factor Y subunit C-1-like [Nicotiana sylvestris] gi|1025354377|ref|XP_016511061.1| PREDICTED: nuclear transcription factor Y subunit C-1-like [Nicotiana tabacum]
gene20991	LOC107828328	ERF	gi|697169195|ref|XP_009593489.1| PREDICTED: ethylene-responsive transcription factor 13-like [Nicotiana tomentosiformis] gi|1025354517|ref|XP_016511096.1| PREDICTED: ethylene-responsive transcription factor 13-like [Nicotiana tabacum] gi|514237334|dbj|BAN58168.1| ethylene response factor 163 [Nicotiana tabacum]
gene20992	LOC107828329	ERF	gi|1025354521|ref|XP_016511097.1| PREDICTED: ethylene-responsive transcription factor 13-like [Nicotiana tabacum]
gene21009	LOC107828347	bHLH	gi|1025354622|ref|XP_016511122.1| PREDICTED: transcription factor bHLH101-like [Nicotiana tabacum]
gene21018	LOC107828351	MYB_related	gi|1025354644|ref|XP_016511126.1| PREDICTED: telomere repeat-binding factor 1-like isoform X1 [Nicotiana tabacum]
gene21030	LOC107828370	bHLH	gi|698546407|ref|XP_009767697.1| PREDICTED: transcription factor PRE6-like [Nicotiana sylvestris] gi|1025354715|ref|XP_016511145.1| PREDICTED: transcription factor PRE6-like [Nicotiana tabacum]
gene21050	LOC107828394	LBD	gi|697110411|ref|XP_009609072.1| PREDICTED: protein LATERAL ORGAN BOUNDARIES-like [Nicotiana tomentosiformis] gi|697110413|ref|XP_009609073.1| PREDICTED: protein LATERAL ORGAN BOUNDARIES-like [Nicotiana tomentosiformis] gi|1025354816|ref|XP_016511169.1| PREDICTED: protein LATERAL ORGAN BOUNDARIES-like [Nicotiana tabacum]
gene21058	LOC107828401	Whirly	gi|1025354856|ref|XP_016511175.1| PREDICTED: single-stranded DNA-bindig protein WHY2, mitochondrial isoform X1 [Nicotiana tabacum]
gene21062	LOC107828406	C2H2	gi|697098462|ref|XP_009626824.1| PREDICTED: protein SENSITIVE TO PROTON RHIZOTOXICITY 1-like [Nicotiana tomentosiformis]
gene21128	LOC107828483	Nin-like	gi|1025355320|ref|XP_016511290.1| PREDICTED: protein NLP9-like, partial [Nicotiana tabacum]
gene21146	LOC107828503	MYB	gi|698429674|ref|XP_009791846.1| PREDICTED: transcription factor MYB108-like [Nicotiana sylvestris] gi|1025355436|ref|XP_016511320.1| PREDICTED: transcription factor MYB108-like [Nicotiana tabacum]
gene21176	LOC107828535	B3	gi|1025355527|ref|XP_016511348.1| PREDICTED: B3 domain-containing protein At3g06220-like isoform X1 [Nicotiana tabacum]
gene21180	LOC107828538	TALE	gi|1025355542|ref|XP_016511352.1| PREDICTED: BEL1-like homeodomain protein 1 [Nicotiana tabacum]
gene21183	LOC107828543	LBD	gi|697138483|ref|XP_009623318.1| PREDICTED: LOB domain-containing protein 21-like [Nicotiana tomentosiformis] gi|1025355565|ref|XP_016511359.1| PREDICTED: LOB domain-containing protein 21-like [Nicotiana tabacum]
gene21200	LOC107828561	G2-like	gi|1025355658|ref|XP_016511385.1| PREDICTED: myb family transcription factor APL-like isoform X2 [Nicotiana tabacum]
gene21213	LOC107828578	NAC	gi|1025355732|ref|XP_016511406.1| PREDICTED: NAC domain-containing protein 92-like [Nicotiana tabacum]
gene21216	LOC107828580	B3	gi|697172490|ref|XP_009595180.1| PREDICTED: B3 domain-containing transcription repressor VAL1-like isoform X3 [Nicotiana tomentosiformis]
gene21222	LOC107828587	G2-like	gi|697143744|ref|XP_009625990.1| PREDICTED: probable transcription factor KAN2 isoform X2 [Nicotiana tomentosiformis]
gene21236	LOC107828604	LBD	gi|698582169|ref|XP_009777754.1| PREDICTED: LOB domain-containing protein 27-like [Nicotiana sylvestris] gi|1025355865|ref|XP_016511440.1| PREDICTED: LOB domain-containing protein 27-like [Nicotiana tabacum]
gene21255	LOC107828625	B3	gi|697159493|ref|XP_009588506.1| PREDICTED: uncharacterized protein LOC104086059 [Nicotiana tomentosiformis] gi|697159495|ref|XP_009588507.1| PREDICTED: uncharacterized protein LOC104086059 [Nicotiana tomentosiformis] gi|1025355956|ref|XP_016511461.1| PREDICTED: uncharacterized protein LOC107828625 [Nicotiana tabacum]
gene21256	LOC107828626	C3H	gi|698422398|ref|XP_009780696.1| PREDICTED: zinc finger CCCH domain-containing protein 14-like [Nicotiana sylvestris] gi|1025355960|ref|XP_016511462.1| PREDICTED: zinc finger CCCH domain-containing protein 14-like [Nicotiana tabacum]
gene21271	LOC107828642	B3	gi|1025356041|ref|XP_016511480.1| PREDICTED: auxin response factor 7-like isoform X3 [Nicotiana tabacum]
gene21275	LOC107828646	SAP	gi|1025356057|ref|XP_016511484.1| PREDICTED: transcriptional regulator STERILE APETALA-like [Nicotiana tabacum]
gene2127	LOC107828748	DBB	gi|1025333716|ref|XP_016511606.1| PREDICTED: B-box zinc finger protein 24-like [Nicotiana tabacum]
gene21280	LOC107828651	ERF	gi|697131291|ref|XP_009619700.1| PREDICTED: ethylene-responsive transcription factor 1B-like [Nicotiana tomentosiformis]
gene21361	LOC107828738	MIKC_MADS	gi|698463025|ref|XP_009782122.1| PREDICTED: MADS-box protein SOC1-like [Nicotiana sylvestris] gi|1025356487|ref|XP_016511592.1| PREDICTED: MADS-box protein SOC1-like [Nicotiana tabacum]
gene21368	LOC107828746	WRKY	gi|1025356514|ref|XP_016511599.1| PREDICTED: probable WRKY transcription factor 65 isoform X1 [Nicotiana tabacum]
gene21385	LOC107828766	bZIP	gi|698487263|ref|XP_009790299.1| PREDICTED: uncharacterized protein LOC104237777 [Nicotiana sylvestris] gi|1025356595|ref|XP_016511623.1| PREDICTED: bZIP transcription factor 17-like [Nicotiana tabacum]
gene21423	LOC107828807	ARR-B	gi|1025356765|ref|XP_016511668.1| PREDICTED: two-component response regulator-like APRR2 isoform X1 [Nicotiana tabacum] gi|1025356769|ref|XP_016511669.1| PREDICTED: two-component response regulator-like APRR2 isoform X1 [Nicotiana tabacum] gi|1025356773|ref|XP_016511670.1| PREDICTED: two-component response regulator-like APRR2 isoform X1 [Nicotiana tabacum] gi|1025356779|ref|XP_016511671.1| PREDI…
gene21431	LOC107828817	bHLH	gi|1025356819|ref|XP_016511682.1| PREDICTED: transcription factor bHLH118-like [Nicotiana tabacum]
gene21460	LOC107828850	ERF	gi|1025356970|ref|XP_016511718.1| PREDICTED: ethylene-responsive transcription factor ABR1-like [Nicotiana tabacum]
gene21497	LOC107828891	ERF	gi|698575594|ref|XP_009775978.1| PREDICTED: ethylene-responsive transcription factor 1B [Nicotiana sylvestris] gi|1025357145|ref|XP_016511764.1| PREDICTED: ethylene-responsive transcription factor 1B-like [Nicotiana tabacum]
gene21533	LOC107828933	M-type_MADS	gi|1025357334|ref|XP_016511813.1| PREDICTED: agamous-like MADS-box protein AGL62 [Nicotiana tabacum]
gene2155	LOC107829019	ERF	gi|1025333830|ref|XP_016511921.1| PREDICTED: dehydration-responsive element-binding protein 2D-like [Nicotiana tabacum]
gene21563	LOC107828966	C2H2	gi|1025357497|ref|XP_016511850.1| PREDICTED: G patch domain-containing protein 8-like [Nicotiana tabacum]
gene21605	LOC107829012	B3	gi|1025357724|ref|XP_016511910.1| PREDICTED: B3 domain-containing transcription factor NGA1-like [Nicotiana tabacum]
gene21633	LOC107829048	YABBY	gi|697134028|ref|XP_009621066.1| PREDICTED: axial regulator YABBY 4 isoform X1 [Nicotiana tomentosiformis] gi|1025357885|ref|XP_016511953.1| PREDICTED: axial regulator YABBY 4-like isoform X1 [Nicotiana tabacum]
gene21638	LOC107829050	bHLH	gi|697163801|ref|XP_009590722.1| PREDICTED: transcription factor ABORTED MICROSPORES isoform X1 [Nicotiana tomentosiformis] gi|1025357897|ref|XP_016511956.1| PREDICTED: transcription factor ABORTED MICROSPORES-like [Nicotiana tabacum]
gene21655	LOC107829069	MYB	gi|698577207|ref|XP_009776410.1| PREDICTED: myb-related protein 315-like [Nicotiana sylvestris]
gene21664	LOC107829080	bHLH	gi|1025358069|ref|XP_016511999.1| PREDICTED: transcription factor bHLH93-like [Nicotiana tabacum]
gene21691	LOC107829110	C2H2	gi|698572043|ref|XP_009775040.1| PREDICTED: zinc finger protein 4-like [Nicotiana sylvestris] gi|1025358261|ref|XP_016512037.1| PREDICTED: zinc finger protein 4-like [Nicotiana tabacum]
gene21692	LOC107829112	FAR1	gi|1025358265|ref|XP_016512038.1| PREDICTED: putative protein FAR1-RELATED SEQUENCE 10 [Nicotiana tabacum] gi|1025358270|ref|XP_016512039.1| PREDICTED: putative protein FAR1-RELATED SEQUENCE 10 [Nicotiana tabacum]
gene21740	LOC107829170	ERF	gi|697113486|ref|XP_009610624.1| PREDICTED: ethylene-responsive transcription factor ERF038-like [Nicotiana tomentosiformis]
gene21751	LOC107829180	RAV	gi|697095820|ref|XP_009613275.1| PREDICTED: AP2/ERF and B3 domain-containing transcription factor RAV1 [Nicotiana tomentosiformis] gi|1025358640|ref|XP_016512131.1| PREDICTED: AP2/ERF and B3 domain-containing transcription factor RAV1-like [Nicotiana tabacum]
gene21773	LOC107829205	ERF	gi|1025358749|ref|XP_016512157.1| PREDICTED: ethylene-responsive transcription factor ABR1-like [Nicotiana tabacum]
gene21805	LOC107829240	NAC	gi|1027852065|ref|NP_001313150.1| NAC domain-containing protein 83-like [Nicotiana tabacum] gi|193527448|gb|ACF19789.1| NAC transcription factor [Nicotiana tabacum]
gene21807	LOC107829243	TCP	gi|1025358922|ref|XP_016512205.1| PREDICTED: transcription factor TCP2-like [Nicotiana tabacum]
gene21949	LOC107829396	MYB	gi|1025359540|ref|XP_016512353.1| PREDICTED: myb-related protein 308-like [Nicotiana tabacum]
gene21960	LOC107829409	MYB_related	gi|697094292|ref|XP_009605567.1| PREDICTED: protein RADIALIS-like 1 [Nicotiana tomentosiformis] gi|1025359588|ref|XP_016512361.1| PREDICTED: protein RADIALIS-like 1 [Nicotiana tabacum]
gene219	LOC107828565	ZF-HD	gi|697166070|ref|XP_009591850.1| PREDICTED: mini zinc finger protein 1-like [Nicotiana tomentosiformis] gi|1025007111|ref|XP_016511425.1| PREDICTED: mini zinc finger protein 1-like [Nicotiana tabacum]
gene22007	LOC107829460	Dof	gi|1025359756|ref|XP_016512398.1| PREDICTED: dof zinc finger protein DOF2.1-like [Nicotiana tabacum]
gene22012	LOC107829465	NAC	gi|1025359774|ref|XP_016512401.1| PREDICTED: protein NTM1-like 9, partial [Nicotiana tabacum]
gene22020	LOC107829475	DBB	gi|698528364|ref|XP_009761013.1| PREDICTED: probable salt tolerance-like protein At1g78600 [Nicotiana sylvestris] gi|1025359815|ref|XP_016512410.1| PREDICTED: B-box zinc finger protein 19-like [Nicotiana tabacum]
gene22064	LOC107829524	MIKC_MADS	gi|1027854534|ref|NP_001313154.1| floral homeotic protein GLOBOSA [Nicotiana tabacum] gi|417063|sp|Q03416.1|GLOB_TOBAC RecName: Full=Floral homeotic protein GLOBOSA gi|19871|emb|CAA48142.1| NTGLOBOSA [Nicotiana tabacum] gi|448288|prf||1916408A NTGLO gene
gene22114	LOC107829580	WRKY	gi|1025360236|ref|XP_016512511.1| PREDICTED: probable WRKY transcription factor 41 [Nicotiana tabacum]
gene22129	LOC107829596	G2-like	gi|698472420|ref|XP_009784257.1| PREDICTED: transcription repressor KAN1-like isoform X1 [Nicotiana sylvestris] gi|1025360300|ref|XP_016512529.1| PREDICTED: transcription repressor KAN1-like isoform X1 [Nicotiana tabacum]
gene22139	LOC107829607	bHLH	gi|1025360353|ref|XP_016512542.1| PREDICTED: transcription factor HEC2-like [Nicotiana tabacum]
gene22168	LOC107829639	bHLH	gi|697192485|ref|XP_009605333.1| PREDICTED: transcription factor bHLH120-like [Nicotiana tomentosiformis] gi|1025360491|ref|XP_016512579.1| PREDICTED: transcription factor bHLH120-like [Nicotiana tabacum]
gene22170	LOC107829641	SRS	gi|1025360498|ref|XP_016512581.1| PREDICTED: protein SHI RELATED SEQUENCE 1-like isoform X1 [Nicotiana tabacum]
gene22171	LOC107829642	ERF	gi|697118408|ref|XP_009613128.1| PREDICTED: ethylene-responsive transcription factor ERF039-like [Nicotiana tomentosiformis] gi|1025360506|ref|XP_016512583.1| PREDICTED: ethylene-responsive transcription factor ERF039-like [Nicotiana tabacum]
gene22175	LOC107829647	bHLH	gi|697122745|ref|XP_009615362.1| PREDICTED: transcription factor PRE3-like [Nicotiana tomentosiformis] gi|1025360518|ref|XP_016512588.1| PREDICTED: transcription factor PRE3-like [Nicotiana tabacum]
gene22182	LOC107829654	ERF	gi|1025360562|ref|XP_016512598.1| PREDICTED: ethylene-responsive transcription factor SHINE 3-like [Nicotiana tabacum]
gene221	LOC107828652	NAC	gi|698487025|ref|XP_009790203.1| PREDICTED: NAC domain-containing protein 4-like isoform X1 [Nicotiana sylvestris] gi|698487027|ref|XP_009790204.1| PREDICTED: NAC domain-containing protein 4-like isoform X1 [Nicotiana sylvestris] gi|698487030|ref|XP_009790205.1| PREDICTED: NAC domain-containing protein 4-like isoform X1 [Nicotiana sylvestris] gi|698487032|ref|XP_009790206.1| PREDICTED: NAC domain…
gene22202	LOC107829676	NAC	gi|1025360683|ref|XP_016512625.1| PREDICTED: NAC domain-containing protein 71-like, partial [Nicotiana tabacum]
gene22218	LOC107829693	HSF	gi|697158817|ref|XP_009588171.1| PREDICTED: heat stress transcription factor C-1 [Nicotiana tomentosiformis] gi|1025360762|ref|XP_016512646.1| PREDICTED: heat stress transcription factor C-1-like [Nicotiana tabacum]
gene22243	LOC107829722	bZIP	gi|698487724|ref|XP_009790493.1| PREDICTED: uncharacterized protein At4g06598-like isoform X2 [Nicotiana sylvestris]
gene22254	LOC107829734	ERF	gi|1025360926|ref|XP_016512690.1| PREDICTED: ethylene-responsive transcription factor 13-like [Nicotiana tabacum]
gene22269	LOC107829749	AP2、ERF	gi|697184686|ref|XP_009601360.1| PREDICTED: ethylene-responsive transcription factor ERF003-like isoform X1 [Nicotiana tomentosiformis] gi|1025360970|ref|XP_016512702.1| PREDICTED: ethylene-responsive transcription factor ERF003-like isoform X1 [Nicotiana tabacum]
gene22288	LOC107829769	MYB	gi|1027852690|ref|NP_001313160.1| transcription factor AS1-like [Nicotiana tabacum] gi|1025361057|ref|XP_016512724.1| PREDICTED: transcription factor AS1-like [Nicotiana tabacum] gi|1025361061|ref|XP_016512725.1| PREDICTED: transcription factor AS1-like [Nicotiana tabacum] gi|425872948|gb|AFY06678.1| asymmetric leaves 1 [Nicotiana tabacum]
gene22313	LOC107829797	LBD	gi|1025361157|ref|XP_016512749.1| PREDICTED: LOB domain-containing protein 11-like [Nicotiana tabacum]
gene22359	LOC107829848	WRKY	gi|1025361360|ref|XP_016512799.1| PREDICTED: probable WRKY transcription factor 30 [Nicotiana tabacum]
gene22362	LOC107829853	ARF	gi|1025361376|ref|XP_016512804.1| PREDICTED: auxin response factor 8-like [Nicotiana tabacum]
gene22375	LOC107829866	NAC	gi|698481927|ref|XP_009787917.1| PREDICTED: NAC domain-containing protein 89-like [Nicotiana sylvestris]
gene22381	LOC107829873	ERF	gi|1025361461|ref|XP_016512826.1| PREDICTED: ethylene-responsive transcription factor SHINE 3-like [Nicotiana tabacum]
gene22383	LOC107829875	C3H	gi|1025361473|ref|XP_016512829.1| PREDICTED: uncharacterized mitochondrial protein AtMg00810-like isoform X1 [Nicotiana tabacum]
gene22389	LOC107829883	C2H2	gi|698520229|ref|XP_009804983.1| PREDICTED: zinc finger protein ZAT9-like [Nicotiana sylvestris] gi|1025361525|ref|XP_016512842.1| PREDICTED: zinc finger protein ZAT9-like [Nicotiana tabacum]
gene22395	LOC107829889	SBP	gi|1025361543|ref|XP_016512846.1| PREDICTED: squamosa promoter-binding-like protein 12 [Nicotiana tabacum]
gene22399	LOC107829895	MYB	gi|1025361571|ref|XP_016512853.1| PREDICTED: myb-related protein 340-like, partial [Nicotiana tabacum]
gene22402	LOC107829899	MYB	gi|698561540|ref|XP_009772158.1| PREDICTED: transcription repressor MYB4-like [Nicotiana sylvestris]
gene22410	LOC107829907	bHLH	gi|1025361610|ref|XP_016512863.1| PREDICTED: transcription factor PRE5-like [Nicotiana tabacum]
gene22418	LOC107829915	NAC	gi|697153094|ref|XP_009630787.1| PREDICTED: protein SOMBRERO-like [Nicotiana tomentosiformis] gi|1025361653|ref|XP_016512873.1| PREDICTED: protein SOMBRERO-like [Nicotiana tabacum]
gene22419	LOC107829916	NAC	gi|1025361657|ref|XP_016512874.1| PREDICTED: uncharacterized protein LOC107829916, partial [Nicotiana tabacum]
gene22471	LOC107829974	bHLH	gi|1025361880|ref|XP_016512926.1| PREDICTED: transcription factor bHLH18-like [Nicotiana tabacum]
gene22492	LOC107829997	HD-ZIP	gi|698557712|ref|XP_009771098.1| PREDICTED: homeobox-leucine zipper protein ATHB-15-like [Nicotiana sylvestris] gi|1025361985|ref|XP_016512956.1| PREDICTED: homeobox-leucine zipper protein ATHB-15-like [Nicotiana tabacum]
gene2249	LOC107830151	bZIP	gi|698429554|ref|XP_009791619.1| PREDICTED: uncharacterized protein LOC104238836 [Nicotiana sylvestris] gi|698429560|ref|XP_009791625.1| PREDICTED: uncharacterized protein LOC104238836 [Nicotiana sylvestris] gi|1025334322|ref|XP_016513116.1| PREDICTED: basic leucine zipper 23-like [Nicotiana tabacum] gi|1025334326|ref|XP_016513124.1| PREDICTED: basic leucine zipper 23-like [Nicotiana tabacum]
gene224	LOC107829014	C3H	gi|698497773|ref|XP_009794839.1| PREDICTED: zinc finger CCCH domain-containing protein 1 [Nicotiana sylvestris] gi|1025007139|ref|XP_016511945.1| PREDICTED: zinc finger CCCH domain-containing protein 1-like [Nicotiana tabacum]
gene22536	LOC107830044	B3	gi|698562918|ref|XP_009772546.1| PREDICTED: B3 domain-containing protein At3g19184-like [Nicotiana sylvestris] gi|1025362214|ref|XP_016513011.1| PREDICTED: B3 domain-containing protein At3g19184-like [Nicotiana tabacum]
gene22537	LOC107830045	B3	gi|1025362222|ref|XP_016513014.1| PREDICTED: B3 domain-containing protein At5g42700-like isoform X2 [Nicotiana tabacum]
gene22539	LOC107830049	B3	gi|1025362242|ref|XP_016513019.1| PREDICTED: B3 domain-containing protein Os01g0234100-like [Nicotiana tabacum]
gene22540	LOC107830050	B3	gi|1025362246|ref|XP_016513020.1| PREDICTED: B3 domain-containing protein At5g42700-like isoform X1 [Nicotiana tabacum]
gene22594	LOC107830108	MYB_related	gi|697170872|ref|XP_009594360.1| PREDICTED: protein RADIALIS-like 1 [Nicotiana tomentosiformis] gi|1025362455|ref|XP_016513075.1| PREDICTED: protein RADIALIS-like 1 [Nicotiana tabacum]
gene22607	LOC107830123	HD-ZIP	gi|1025362509|ref|XP_016513091.1| PREDICTED: homeobox-leucine zipper protein ATHB-40-like [Nicotiana tabacum]
gene22610	LOC107830125	C2H2	gi|698538467|ref|XP_009765149.1| PREDICTED: protein SHOOT GRAVITROPISM 5-like [Nicotiana sylvestris] gi|1025362517|ref|XP_016513093.1| PREDICTED: protein SHOOT GRAVITROPISM 5-like [Nicotiana tabacum]
gene22641	LOC107830161	NAC	gi|1025362650|ref|XP_016513125.1| PREDICTED: NAC domain-containing protein 21/22-like [Nicotiana tabacum]
gene22656	LOC107830175	TCP	gi|1025362712|ref|XP_016513140.1| PREDICTED: transcription factor TCP7-like [Nicotiana tabacum]
gene22670	LOC107830190	NF-YC	gi|698435501|ref|XP_009800538.1| PREDICTED: DNA ligase 1-like [Nicotiana sylvestris] gi|1025362762|ref|XP_016513155.1| PREDICTED: DNA ligase 1-like isoform X1 [Nicotiana tabacum]
gene22691	LOC107830213	TCP	gi|1025362863|ref|XP_016513183.1| PREDICTED: transcription factor TCP19-like [Nicotiana tabacum]
gene22693	LOC107830215	bHLH	gi|1025362871|ref|XP_016513185.1| PREDICTED: transcription factor HEC2-like [Nicotiana tabacum]
gene22702	LOC107830225	FAR1	gi|1025362961|ref|XP_016513209.1| PREDICTED: protein FAR1-RELATED SEQUENCE 5-like [Nicotiana tabacum]
gene2272	LOC107830371	ERF	gi|697130136|ref|XP_009619132.1| PREDICTED: ethylene-responsive transcription factor ERF003-like [Nicotiana tomentosiformis] gi|1025334430|ref|XP_016513393.1| PREDICTED: ethylene-responsive transcription factor ERF003-like [Nicotiana tabacum]
gene22730	LOC107830259	MYB_related	gi|698478992|ref|XP_009786616.1| PREDICTED: protein RADIALIS-like 1 [Nicotiana sylvestris] gi|1025363163|ref|XP_016513252.1| PREDICTED: protein RADIALIS-like 1 [Nicotiana tabacum]
gene22761	LOC107830293	M-type_MADS	gi|1025363361|ref|XP_016513302.1| PREDICTED: agamous-like MADS-box protein AGL29 [Nicotiana tabacum]
gene22805	LOC107830346	C2H2	gi|698513854|ref|XP_009801846.1| PREDICTED: zinc finger protein ZAT9-like [Nicotiana sylvestris] gi|1025363567|ref|XP_016513354.1| PREDICTED: zinc finger protein ZAT9-like [Nicotiana tabacum]
gene22810	LOC107830350	bHLH	gi|698513826|ref|XP_009801833.1| PREDICTED: transcription factor PIF7 [Nicotiana sylvestris]
gene22846	LOC107830387	Trihelix	gi|1025363785|ref|XP_016513409.1| PREDICTED: ESF1 homolog, partial [Nicotiana tabacum]
gene2284	LOC107830515	MIKC_MADS	gi|698514664|ref|XP_009802200.1| PREDICTED: MADS-box protein SVP-like isoform X1 [Nicotiana sylvestris]
gene22853	LOC107830397	bHLH	gi|1025363851|ref|XP_016513426.1| PREDICTED: transcription factor bHLH49-like [Nicotiana tabacum] gi|1025363855|ref|XP_016513427.1| PREDICTED: transcription factor bHLH49-like [Nicotiana tabacum] gi|1025363859|ref|XP_016513428.1| PREDICTED: transcription factor bHLH49-like [Nicotiana tabacum]
gene22861	LOC107830405	G2-like	gi|698478274|ref|XP_009786306.1| PREDICTED: uncharacterized protein LOC104234442 isoform X1 [Nicotiana sylvestris] gi|1025363889|ref|XP_016513437.1| PREDICTED: uncharacterized protein LOC107830405 [Nicotiana tabacum]
gene22870	LOC107830415	Dof	gi|1025363928|ref|XP_016513445.1| PREDICTED: cyclic dof factor 1-like [Nicotiana tabacum]
gene22895	LOC107830441	M-type_MADS	gi|1025364033|ref|XP_016513472.1| PREDICTED: agamous-like MADS-box protein AGL62 [Nicotiana tabacum]
gene2289	LOC107830580	M-type_MADS	gi|1025334545|ref|XP_016513680.1| PREDICTED: agamous-like MADS-box protein AGL29 [Nicotiana tabacum]
gene22934	LOC107830484	bHLH	gi|1025364271|ref|XP_016513537.1| PREDICTED: transcription factor bHLH81-like isoform X2 [Nicotiana tabacum]
gene23124	LOC107830695	ARF	gi|698566065|ref|XP_009773407.1| PREDICTED: uncharacterized protein LOC104223639 isoform X2 [Nicotiana sylvestris] gi|698566068|ref|XP_009773408.1| PREDICTED: uncharacterized protein LOC104223639 isoform X2 [Nicotiana sylvestris] gi|698566072|ref|XP_009773409.1| PREDICTED: uncharacterized protein LOC104223639 isoform X2 [Nicotiana sylvestris] gi|698566075|ref|XP_009773411.1| PREDICTED: uncharacte…
gene23192	LOC107830770	NF-YA	gi|1025367822|ref|XP_016513896.1| PREDICTED: nuclear transcription factor Y subunit A-1-like isoform X1 [Nicotiana tabacum]
gene23209	LOC107830790	FAR1	gi|1025367952|ref|XP_016513926.1| PREDICTED: uncharacterized protein LOC107830790 [Nicotiana tabacum]
gene23210	LOC107830791	FAR1	gi|1025367956|ref|XP_016513927.1| PREDICTED: protein FAR1-RELATED SEQUENCE 2-like [Nicotiana tabacum] gi|1025367960|ref|XP_016513928.1| PREDICTED: protein FAR1-RELATED SEQUENCE 2-like [Nicotiana tabacum] gi|1025367965|ref|XP_016513929.1| PREDICTED: protein FAR1-RELATED SEQUENCE 2-like [Nicotiana tabacum] gi|1025367969|ref|XP_016513930.1| PREDICTED: protein FAR1-RELATED SEQUENCE 2-like [Nicotiana …
gene23211	LOC107830792	MYB	gi|698466816|ref|XP_009782999.1| PREDICTED: transcriptional activator Myb-like [Nicotiana sylvestris] gi|1025367973|ref|XP_016513931.1| PREDICTED: transcriptional activator Myb-like [Nicotiana tabacum]
gene23219	LOC107830801	Trihelix	gi|1025368011|ref|XP_016513939.1| PREDICTED: FERM domain-containing protein C-like isoform X2 [Nicotiana tabacum]
gene23222	LOC107830804	Trihelix	gi|697130649|ref|XP_009619381.1| PREDICTED: uncharacterized protein LOC104111397 [Nicotiana tomentosiformis] gi|1025368021|ref|XP_016513942.1| PREDICTED: uncharacterized protein LOC107830804 [Nicotiana tabacum]
gene23243	LOC107830827	WOX	gi|698439425|ref|XP_009758504.1| PREDICTED: WUSCHEL-related homeobox 2 [Nicotiana sylvestris] gi|1025368131|ref|XP_016513970.1| PREDICTED: WUSCHEL-related homeobox 2-like [Nicotiana tabacum]
gene23284	LOC107830873	ERF	gi|1025368354|ref|XP_016514028.1| PREDICTED: ethylene-responsive transcription factor 4-like [Nicotiana tabacum]
gene23297	LOC107830886	MYB	gi|698555896|ref|XP_009770621.1| PREDICTED: transcription factor MYB48-like [Nicotiana sylvestris] gi|1025368427|ref|XP_016514046.1| PREDICTED: transcription factor MYB48-like [Nicotiana tabacum]
gene232	LOC107829699	bZIP	gi|1025007169|ref|XP_016512683.1| PREDICTED: ABSCISIC ACID-INSENSITIVE 5-like protein 2 [Nicotiana tabacum]
gene23301	LOC107830890	bHLH	gi|698521554|ref|XP_009757584.1| PREDICTED: transcription factor BIM1 isoform X1 [Nicotiana sylvestris] gi|1025368443|ref|XP_016514051.1| PREDICTED: transcription factor BIM1-like isoform X1 [Nicotiana tabacum]
gene23340	LOC107830932	DBB	gi|1025368680|ref|XP_016514113.1| PREDICTED: B-box zinc finger protein 21-like [Nicotiana tabacum]
gene23363	LOC107830958	Nin-like	gi|1025368785|ref|XP_016514142.1| PREDICTED: protein NLP3-like, partial [Nicotiana tabacum]
gene2337	LOC107831180	HSF	gi|1027857496|ref|NP_001313182.1| heat stress transcription factor A-4c-like [Nicotiana tabacum] gi|697166717|ref|XP_009592186.1| PREDICTED: heat stress transcription factor A-4c-like [Nicotiana tomentosiformis] gi|5821138|dbj|BAA83711.1| heat shock factor [Nicotiana tabacum]
gene23409	LOC107831009	HD-ZIP	gi|1025369037|ref|XP_016514208.1| PREDICTED: homeobox-leucine zipper protein ATHB-52-like, partial [Nicotiana tabacum]
gene23427	LOC107831029	GATA	gi|698578730|ref|XP_009776828.1| PREDICTED: GATA transcription factor 12 [Nicotiana sylvestris] gi|1025369104|ref|XP_016514226.1| PREDICTED: GATA transcription factor 9-like [Nicotiana tabacum]
gene23445	LOC107831049	B3	gi|1025369190|ref|XP_016514249.1| PREDICTED: B3 domain-containing protein Os07g0563300-like isoform X1 [Nicotiana tabacum]
gene23478	LOC107831080	M-type_MADS	gi|698454799|ref|XP_009780250.1| PREDICTED: agamous-like MADS-box protein AGL62 [Nicotiana sylvestris] gi|1025369369|ref|XP_016514293.1| PREDICTED: agamous-like MADS-box protein AGL62 [Nicotiana tabacum]
gene23509	LOC107831116	M-type_MADS	gi|1025276317|ref|XP_016494312.1| PREDICTED: agamous-like MADS-box protein AGL62 [Nicotiana tabacum]
gene23600	LOC107831217	bHLH	gi|698437483|ref|XP_009803615.1| PREDICTED: transcription factor bHLH112-like [Nicotiana sylvestris] gi|1025369977|ref|XP_016514446.1| PREDICTED: transcription factor bHLH112-like [Nicotiana tabacum]
gene23626	LOC107831246	M-type_MADS	gi|1025370132|ref|XP_016514484.1| PREDICTED: MADS-box transcription factor 23-like [Nicotiana tabacum]
gene23654	LOC107831280	ERF	gi|698490778|ref|XP_009791847.1| PREDICTED: ethylene-responsive transcription factor ERF016-like [Nicotiana sylvestris] gi|1025370272|ref|XP_016514523.1| PREDICTED: ethylene-responsive transcription factor ERF016-like [Nicotiana tabacum]
gene23657	LOC107831276	ARF	gi|1025370245|ref|XP_016514516.1| PREDICTED: auxin response factor 19-like [Nicotiana tabacum]
gene23677	LOC107831302	SBP	gi|1025370358|ref|XP_016514544.1| PREDICTED: squamosa promoter-binding-like protein 7, partial [Nicotiana tabacum]
gene23688	LOC107831317	Trihelix	gi|1025370439|ref|XP_016514564.1| PREDICTED: trihelix transcription factor GT-2-like [Nicotiana tabacum]
gene23702	LOC107831331	LBD	gi|1025370496|ref|XP_016514578.1| PREDICTED: LOB domain-containing protein 30-like [Nicotiana tabacum]
gene23704	LOC107831343	LBD	gi|1025370571|ref|XP_016514595.1| PREDICTED: LOB domain-containing protein 19-like [Nicotiana tabacum]
gene23752	LOC107831388	HSF	gi|698433000|ref|XP_009796891.1| PREDICTED: heat stress transcription factor B-3-like [Nicotiana sylvestris] gi|1025370740|ref|XP_016514635.1| PREDICTED: heat stress transcription factor B-3-like [Nicotiana tabacum]
gene23828	LOC107831475	GATA	gi|698500134|ref|XP_009795845.1| PREDICTED: GATA transcription factor 11-like isoform X1 [Nicotiana sylvestris] gi|1025371130|ref|XP_016514725.1| PREDICTED: GATA transcription factor 11-like isoform X1 [Nicotiana tabacum]
gene23838	LOC107831486	C2H2	gi|1025371181|ref|XP_016514741.1| PREDICTED: uncharacterized protein LOC107831486 [Nicotiana tabacum]
gene2392	LOC107831731	ARF	gi|698516743|ref|XP_009803255.1| PREDICTED: auxin response factor 18-like [Nicotiana sylvestris] gi|698516745|ref|XP_009803256.1| PREDICTED: auxin response factor 18-like [Nicotiana sylvestris]
gene23946	LOC107831606	TCP	gi|1025371735|ref|XP_016514875.1| PREDICTED: transcription factor TCP8-like [Nicotiana tabacum]
gene23954	LOC107831613	NAC	gi|1025371770|ref|XP_016514883.1| PREDICTED: NAC domain-containing protein 76-like [Nicotiana tabacum]
gene23956	LOC107831618	GRAS	gi|1025371786|ref|XP_016514887.1| PREDICTED: protein SCARECROW-like [Nicotiana tabacum]
gene23966	LOC107831629	ARF	gi|1025371826|ref|XP_016514896.1| PREDICTED: auxin response factor 2-like isoform X2 [Nicotiana tabacum]
gene2396	LOC107831774	C3H	gi|1025335143|ref|XP_016515057.1| PREDICTED: zinc finger CCCH domain-containing protein 17-like [Nicotiana tabacum]
gene23996	LOC107831662	B3	gi|1025371972|ref|XP_016514932.1| PREDICTED: B3 domain-containing protein REM16-like [Nicotiana tabacum]
gene24009	LOC107831675	CPP	gi|1025372001|ref|XP_016514944.1| PREDICTED: protein tesmin/TSO1-like CXC 6 isoform X1 [Nicotiana tabacum]
gene24028	LOC107831697	C2H2	gi|697166264|ref|XP_009591959.1| PREDICTED: uncharacterized protein LOC104088902 [Nicotiana tomentosiformis] gi|1025372093|ref|XP_016514970.1| PREDICTED: uncharacterized protein LOC107831697 [Nicotiana tabacum]
gene24081	LOC107831757	HSF	gi|1025372346|ref|XP_016515036.1| PREDICTED: heat stress transcription factor A-2-like [Nicotiana tabacum] gi|1025372350|ref|XP_016515037.1| PREDICTED: heat stress transcription factor A-2-like [Nicotiana tabacum] gi|1025372354|ref|XP_016515038.1| PREDICTED: heat stress transcription factor A-2-like [Nicotiana tabacum]
gene24102	LOC107831779	NAC	gi|1025372426|ref|XP_016515059.1| PREDICTED: protein SOMBRERO-like [Nicotiana tabacum]
gene2410	LOC107831940	ERF	gi|697103341|ref|XP_009605490.1| PREDICTED: ethylene-responsive transcription factor RAP2-12-like [Nicotiana tomentosiformis] gi|1025335205|ref|XP_016515225.1| PREDICTED: ethylene-responsive transcription factor RAP2-12-like [Nicotiana tabacum]
gene24120	LOC107831798	GATA	gi|697183128|ref|XP_009600584.1| PREDICTED: GATA transcription factor 26-like [Nicotiana tomentosiformis] gi|1025372509|ref|XP_016515080.1| PREDICTED: GATA transcription factor 26-like [Nicotiana tabacum]
gene24167	LOC107831851	B3	gi|697152348|ref|XP_009630412.1| PREDICTED: B3 domain-containing protein Os04g0386900-like [Nicotiana tomentosiformis] gi|1025372706|ref|XP_016515131.1| PREDICTED: B3 domain-containing protein Os04g0386900-like [Nicotiana tabacum]
gene24183	LOC107831868	C3H	gi|1025372784|ref|XP_016515153.1| PREDICTED: zinc finger CCCH domain-containing protein 14-like [Nicotiana tabacum]
gene24186	LOC107831871	NAC	gi|1025372795|ref|XP_016515157.1| PREDICTED: NAC domain-containing protein 17-like [Nicotiana tabacum]
gene24193	LOC107831879	HD-ZIP	gi|698426382|ref|XP_009786815.1| PREDICTED: homeobox-leucine zipper protein HAT4-like [Nicotiana sylvestris] gi|1025372822|ref|XP_016515164.1| PREDICTED: homeobox-leucine zipper protein HAT4-like [Nicotiana tabacum]
gene24208	LOC107831898	SBP	gi|1025372903|ref|XP_016515187.1| PREDICTED: squamosa promoter-binding-like protein 3 [Nicotiana tabacum]
gene2423	LOC107832065	NF-YC	gi|698489052|ref|XP_009791103.1| PREDICTED: nuclear transcription factor Y subunit C-9-like isoform X2 [Nicotiana sylvestris] gi|1025335260|ref|XP_016515372.1| PREDICTED: nuclear transcription factor Y subunit C-9-like isoform X2 [Nicotiana tabacum]
gene24284	LOC107831979	FAR1	gi|1025373207|ref|XP_016515263.1| PREDICTED: protein FAR1-RELATED SEQUENCE 2-like, partial [Nicotiana tabacum]
gene24312	LOC107832012	NAC	gi|1025373342|ref|XP_016515300.1| PREDICTED: NAC domain-containing protein 40-like [Nicotiana tabacum]
gene24329	LOC107832030	MYB_related	gi|1025373397|ref|XP_016515315.1| PREDICTED: AT-rich interactive domain-containing protein 2-like isoform X1 [Nicotiana tabacum] gi|1025373401|ref|XP_016515316.1| PREDICTED: AT-rich interactive domain-containing protein 2-like isoform X1 [Nicotiana tabacum] gi|1025373405|ref|XP_016515317.1| PREDICTED: AT-rich interactive domain-containing protein 2-like isoform X1 [Nicotiana tabacum] gi|102537340…
gene24333	LOC107832036	MIKC_MADS	gi|697100974|ref|XP_009593700.1| PREDICTED: agamous-like MADS-box protein AGL12 [Nicotiana tomentosiformis] gi|1025373448|ref|XP_016515329.1| PREDICTED: agamous-like MADS-box protein AGL12 [Nicotiana tabacum]
gene24341	LOC107832043	BBR-BPC	gi|1025373498|ref|XP_016515335.1| PREDICTED: barley B recombinant-like protein D [Nicotiana tabacum]
gene24344	LOC107832046	NAC	gi|1025373510|ref|XP_016515338.1| PREDICTED: NAC domain-containing protein 37-like [Nicotiana tabacum]
gene24356	LOC107832061	WRKY	gi|697097474|ref|XP_009621692.1| PREDICTED: probable WRKY transcription factor 48 [Nicotiana tomentosiformis] gi|1025373561|ref|XP_016515350.1| PREDICTED: probable WRKY transcription factor 48 [Nicotiana tabacum]
gene24364	LOC107832070	C2H2	gi|1025373613|ref|XP_016515361.1| PREDICTED: zinc finger protein ZAT4-like isoform X2 [Nicotiana tabacum]
gene24368	LOC107832074	bHLH	gi|1025373646|ref|XP_016515370.1| PREDICTED: transcription factor PIF7-like [Nicotiana tabacum]
gene2438	LOC107832210	ARF	gi|1025335326|ref|XP_016515513.1| PREDICTED: auxin response factor 19-like [Nicotiana tabacum]
gene24422	LOC107832136	Dof	gi|1025373882|ref|XP_016515428.1| PREDICTED: dof zinc finger protein DOF2.4-like [Nicotiana tabacum]
gene24446	LOC107832164	bHLH	gi|1025373991|ref|XP_016515457.1| PREDICTED: transcription factor ABORTED MICROSPORES-like [Nicotiana tabacum] gi|1025373995|ref|XP_016515458.1| PREDICTED: transcription factor ABORTED MICROSPORES-like [Nicotiana tabacum] gi|1025373999|ref|XP_016515459.1| PREDICTED: transcription factor ABORTED MICROSPORES-like [Nicotiana tabacum] gi|1025374003|ref|XP_016515460.1| PREDICTED: transcription factor …
gene24474	LOC107832195	ERF	gi|1025374130|ref|XP_016515494.1| PREDICTED: uncharacterized protein LOC107832195 [Nicotiana tabacum]
gene24477	LOC107832198	NAC	gi|698585878|ref|XP_009778771.1| PREDICTED: transcription factor JUNGBRUNNEN 1-like [Nicotiana sylvestris] gi|1025374141|ref|XP_016515497.1| PREDICTED: transcription factor JUNGBRUNNEN 1-like [Nicotiana tabacum]
gene24488	LOC107832209	MYB	gi|1025374195|ref|XP_016515510.1| PREDICTED: protein ODORANT1-like [Nicotiana tabacum]
gene24519	LOC107832246	LBD	gi|697176271|ref|XP_009597089.1| PREDICTED: LOB domain-containing protein 12-like [Nicotiana tomentosiformis] gi|1025374376|ref|XP_016515554.1| PREDICTED: LOB domain-containing protein 12-like [Nicotiana tabacum]
gene24538	LOC107832266	MYB	gi|1025374439|ref|XP_016515570.1| PREDICTED: transcription factor MYB44-like [Nicotiana tabacum]
gene24555	LOC107832284	ERF	gi|1027858423|ref|NP_001313204.1| ethylene-responsive transcription factor 1B-like [Nicotiana tabacum] gi|697111409|ref|XP_009609579.1| PREDICTED: ethylene-responsive transcription factor 1B-like [Nicotiana tomentosiformis] gi|52547872|gb|AAU81956.1| ERF transcription factor 5 [Nicotiana tabacum]
gene24614	LOC107832352	NF-YA	gi|1025374807|ref|XP_016515661.1| PREDICTED: nuclear transcription factor Y subunit A-1-like [Nicotiana tabacum] gi|1025374811|ref|XP_016515662.1| PREDICTED: nuclear transcription factor Y subunit A-1-like [Nicotiana tabacum]
gene24628	LOC107832367	bHLH	gi|697175667|ref|XP_009596776.1| PREDICTED: transcription factor bHLH93-like [Nicotiana tomentosiformis] gi|1025374940|ref|XP_016515694.1| PREDICTED: transcription factor bHLH93-like [Nicotiana tabacum]
gene24631	LOC107832371	WRKY	gi|1025374952|ref|XP_016515697.1| PREDICTED: probable WRKY transcription factor 72 [Nicotiana tabacum]
gene24668	LOC107832408	B3	gi|697117630|ref|XP_009612757.1| PREDICTED: B3 domain-containing protein At3g19184-like [Nicotiana tomentosiformis] gi|1025375076|ref|XP_016515734.1| PREDICTED: B3 domain-containing protein At3g19184-like [Nicotiana tabacum]
gene24669	LOC107832410	B3	gi|1025375090|ref|XP_016515737.1| PREDICTED: B3 domain-containing protein At5g42700-like isoform X2 [Nicotiana tabacum]
gene2466	LOC107832572	MYB_related	gi|1025335513|ref|XP_016515921.1| PREDICTED: protein REVEILLE 4-like [Nicotiana tabacum]
gene24744	LOC107832488	bHLH	gi|1025375479|ref|XP_016515826.1| PREDICTED: transcription factor bHLH30-like [Nicotiana tabacum]
gene2481	LOC107832714	C2H2	gi|697142195|ref|XP_009625207.1| PREDICTED: transcriptional regulator SUPERMAN-like [Nicotiana tomentosiformis] gi|1025335566|ref|XP_016516066.1| PREDICTED: transcriptional regulator SUPERMAN-like [Nicotiana tabacum]
gene24844	LOC107832603	HSF	gi|1025375949|ref|XP_016515948.1| PREDICTED: heat stress transcription factor A-1-like isoform X2 [Nicotiana tabacum]
gene24851	LOC107832611	C2H2	gi|697149553|ref|XP_009628988.1| PREDICTED: zinc finger protein NUTCRACKER-like [Nicotiana tomentosiformis] gi|1025375985|ref|XP_016515957.1| PREDICTED: protein indeterminate-domain 2-like [Nicotiana tabacum]
gene2489	LOC107832809	Dof	gi|698524136|ref|XP_009758869.1| PREDICTED: cyclic dof factor 1-like [Nicotiana sylvestris] gi|1025335603|ref|XP_016516181.1| PREDICTED: cyclic dof factor 1-like [Nicotiana tabacum]
gene24904	LOC107832669	ERF	gi|698458427|ref|XP_009781057.1| PREDICTED: ethylene-responsive transcription factor ERF036-like [Nicotiana sylvestris]
gene24979	LOC107832752	G2-like	gi|698556201|ref|XP_009770705.1| PREDICTED: uncharacterized protein LOC104221350 isoform X2 [Nicotiana sylvestris] gi|1025376597|ref|XP_016516112.1| PREDICTED: uncharacterized protein LOC107832752 isoform X2 [Nicotiana tabacum]
gene25010	LOC107832788	MYB_related	gi|1025376747|ref|XP_016516150.1| PREDICTED: telomere repeat-binding protein 5-like isoform X1 [Nicotiana tabacum]
gene25021	LOC107832799	NAC	gi|1025122000|ref|XP_016463299.1| PREDICTED: protein CUP-SHAPED COTYLEDON 3-like [Nicotiana tabacum]
gene25026	LOC107832805	MYB	gi|1025376824|ref|XP_016516169.1| PREDICTED: cell division cycle 5-like protein, partial [Nicotiana tabacum]
gene25030	LOC107832810	HB-other	gi|1025376888|ref|XP_016516183.1| PREDICTED: protein OVEREXPRESSOR OF CATIONIC PEROXIDASE 3-like isoform X2 [Nicotiana tabacum]
gene25064	LOC107832848	TCP	gi|697120622|ref|XP_009614274.1| PREDICTED: transcription factor TCP14-like [Nicotiana tomentosiformis] gi|1025377056|ref|XP_016516230.1| PREDICTED: transcription factor TCP14-like [Nicotiana tabacum]
gene25075	LOC107758915	TALE	gi|1025377128|ref|XP_016432248.1| PREDICTED: BEL1-like homeodomain protein 7 [Nicotiana tabacum]
gene25077	LOC107758919	WRKY	gi|1025377147|ref|XP_016432253.1| PREDICTED: probable WRKY transcription factor 72 [Nicotiana tabacum]
gene25080	LOC107758920	MYB_related	gi|697168011|ref|XP_009592875.1| PREDICTED: transcription factor MYB1R1-like [Nicotiana tomentosiformis] gi|1025377151|ref|XP_016432254.1| PREDICTED: transcription factor MYB1R1-like [Nicotiana tabacum]
gene25148	LOC107758996	ERF	gi|1025377503|ref|XP_016432338.1| PREDICTED: ethylene-responsive transcription factor 15-like [Nicotiana tabacum]
gene25150	LOC107758999	B3	gi|1025377515|ref|XP_016432341.1| PREDICTED: B3 domain-containing protein REM10-like [Nicotiana tabacum]
gene25151	LOC107759000	B3	gi|1025377523|ref|XP_016432343.1| PREDICTED: B3 domain-containing protein REM8-like isoform X2 [Nicotiana tabacum]
gene25159	LOC107759009	MYB	gi|1025377580|ref|XP_016432352.1| PREDICTED: transcription factor MYB108-like [Nicotiana tabacum]
gene25165	LOC107759014	M-type_MADS	gi|1025377596|ref|XP_016432357.1| PREDICTED: agamous-like MADS-box protein AGL80 [Nicotiana tabacum]
gene2516	LOC107759220	bHLH	gi|1025335761|ref|XP_016432594.1| PREDICTED: transcription factor PRE1-like [Nicotiana tabacum]
gene25182	LOC107759034	ERF	gi|698510940|ref|XP_009800610.1| PREDICTED: ethylene-responsive transcription factor ERF096-like [Nicotiana sylvestris] gi|1025377696|ref|XP_016432386.1| PREDICTED: ethylene-responsive transcription factor ERF096-like [Nicotiana tabacum]
gene25201	LOC107759054	ERF	gi|698487087|ref|XP_009790228.1| PREDICTED: ethylene-responsive transcription factor ERF098-like [Nicotiana sylvestris] gi|1025377776|ref|XP_016432408.1| PREDICTED: ethylene-responsive transcription factor ERF098-like [Nicotiana tabacum]
gene25210	LOC107759065	bZIP	gi|1025377828|ref|XP_016432422.1| PREDICTED: transcription factor RF2b-like [Nicotiana tabacum]
gene25216	LOC107759071	C2H2	gi|1025377847|ref|XP_016432428.1| PREDICTED: protein indeterminate-domain 5, chloroplastic-like [Nicotiana tabacum] gi|1025377851|ref|XP_016432429.1| PREDICTED: protein indeterminate-domain 5, chloroplastic-like [Nicotiana tabacum]
gene25239	LOC107759097	ERF	gi|1025377943|ref|XP_016432455.1| PREDICTED: ethylene-responsive transcription factor ERF038-like [Nicotiana tabacum]
gene25257	LOC107759117	MYB	gi|697188689|ref|XP_009603384.1| PREDICTED: transcription factor DIVARICATA-like [Nicotiana tomentosiformis] gi|697188691|ref|XP_009603385.1| PREDICTED: transcription factor DIVARICATA-like [Nicotiana tomentosiformis] gi|1025378030|ref|XP_016432478.1| PREDICTED: transcription factor DIVARICATA-like [Nicotiana tabacum]
gene25273	LOC107759135	B3	gi|1025378103|ref|XP_016432496.1| PREDICTED: B3 domain-containing protein REM16-like [Nicotiana tabacum]
gene25276	LOC107759137	NAC	gi|697130831|ref|XP_009619467.1| PREDICTED: NAC domain-containing protein 78-like [Nicotiana tomentosiformis]
gene25289	LOC107759150	ERF	gi|698579385|ref|XP_009777001.1| PREDICTED: uncharacterized protein LOC104226669 [Nicotiana sylvestris]
gene2528	LOC107759353	AP2	gi|697114779|ref|XP_009611308.1| PREDICTED: AP2-like ethylene-responsive transcription factor TOE3 isoform X1 [Nicotiana tomentosiformis] gi|697114781|ref|XP_009611309.1| PREDICTED: AP2-like ethylene-responsive transcription factor TOE3 isoform X1 [Nicotiana tomentosiformis] gi|697114783|ref|XP_009611311.1| PREDICTED: AP2-like ethylene-responsive transcription factor TOE3 isoform X1 [Nicotiana to…
gene25320	LOC107759183	VOZ	gi|1025378303|ref|XP_016432550.1| PREDICTED: transcription factor VOZ1-like [Nicotiana tabacum]
gene25341	LOC107759204	TALE	gi|3046821|dbj|BAA25546.1| NTH15 [Nicotiana tabacum]
gene25351	LOC107759214	ZF-HD	gi|697133960|ref|XP_009621029.1| PREDICTED: mini zinc finger protein 2-like [Nicotiana tomentosiformis] gi|1025378438|ref|XP_016432582.1| PREDICTED: mini zinc finger protein 2-like [Nicotiana tabacum]
gene25353	LOC107759216	MYB	gi|697149823|ref|XP_009629125.1| PREDICTED: myb-related protein 306-like [Nicotiana tomentosiformis] gi|1025378446|ref|XP_016432585.1| PREDICTED: myb-related protein 306-like [Nicotiana tabacum]
gene25380	LOC107759248	bHLH	gi|1025378586|ref|XP_016432620.1| PREDICTED: transcription factor ORG2-like [Nicotiana tabacum]
gene25394	LOC107759263	ERF	gi|1025378647|ref|XP_016432636.1| PREDICTED: dehydration-responsive element-binding protein 2G-like [Nicotiana tabacum]
gene25436	LOC107759308	MIKC_MADS	gi|698488454|ref|XP_009790827.1| PREDICTED: transcription factor CAULIFLOWER-like isoform X2 [Nicotiana sylvestris] gi|1025378859|ref|XP_016432681.1| PREDICTED: agamous-like MADS-box protein AGL104 isoform X2 [Nicotiana tabacum]
gene25478	LOC107759358	bHLH	gi|697186806|ref|XP_009602440.1| PREDICTED: transcription factor PRE5-like [Nicotiana tomentosiformis] gi|1025379188|ref|XP_016432768.1| PREDICTED: transcription factor PRE5-like [Nicotiana tabacum]
gene25517	LOC107759399	WRKY	gi|698542089|ref|XP_009766292.1| PREDICTED: probable WRKY transcription factor 71 [Nicotiana sylvestris] gi|1025379448|ref|XP_016432826.1| PREDICTED: probable WRKY transcription factor 71 [Nicotiana tabacum]
gene25519	LOC107759401	Nin-like	gi|698542099|ref|XP_009766294.1| PREDICTED: protein NLP2 [Nicotiana sylvestris] gi|1025379452|ref|XP_016432827.1| PREDICTED: protein NLP2-like [Nicotiana tabacum]
gene25527	LOC107759411	Nin-like	gi|1025379491|ref|XP_016432838.1| PREDICTED: protein NLP5-like [Nicotiana tabacum] gi|1025379495|ref|XP_016432839.1| PREDICTED: protein NLP5-like [Nicotiana tabacum]
gene25557	LOC107759443	G2-like	gi|1025379613|ref|XP_016432871.1| PREDICTED: probable transcription factor KAN4 [Nicotiana tabacum]
gene25571	LOC107759456	C2H2	gi|1026068259|ref|XP_016578565.1| PREDICTED: probable phospholipid-transporting ATPase 7 [Capsicum annuum]
gene25578	LOC107759469	AP2	gi|697116153|ref|XP_009611994.1| PREDICTED: ethylene-responsive transcription factor WRI1-like [Nicotiana tomentosiformis] gi|1025379752|ref|XP_016432907.1| PREDICTED: ethylene-responsive transcription factor WRI1-like [Nicotiana tabacum]
gene25582	LOC107759473	WRKY	gi|1025379770|ref|XP_016432911.1| PREDICTED: probable WRKY transcription factor 9 [Nicotiana tabacum]
gene25624	LOC107759518	MYB	gi|697116234|ref|XP_009612035.1| PREDICTED: myb-related protein Hv33-like [Nicotiana tomentosiformis] gi|1025379992|ref|XP_016432968.1| PREDICTED: myb-related protein Hv33-like [Nicotiana tabacum]
gene25626	LOC107759521	HD-ZIP	gi|1025380004|ref|XP_016432971.1| PREDICTED: homeobox-leucine zipper protein HAT4-like [Nicotiana tabacum]
gene25648	LOC107759545	S1Fa-like	gi|698460007|ref|XP_009781429.1| PREDICTED: DNA-binding protein S1FA-like [Nicotiana sylvestris] gi|1025380100|ref|XP_016432997.1| PREDICTED: DNA-binding protein S1FA-like [Nicotiana tabacum]
gene25654	LOC107759552	GRAS	gi|697106723|ref|XP_009607182.1| PREDICTED: scarecrow-like protein 32 [Nicotiana tomentosiformis] gi|1025380126|ref|XP_016433002.1| PREDICTED: scarecrow-like protein 32 [Nicotiana tabacum]
gene256	LOC107759063	C2H2	gi|1025007340|ref|XP_016432452.1| PREDICTED: transcription factor IIIA-like [Nicotiana tabacum]
gene25710	LOC107759614	NF-YC	gi|697107788|ref|XP_009607736.1| PREDICTED: dr1-associated corepressor-like [Nicotiana tomentosiformis]
gene25731	LOC107759638	ERF	gi|1025380507|ref|XP_016433104.1| PREDICTED: ethylene-responsive transcription factor RAP2-13-like [Nicotiana tabacum]
gene25738	LOC107759645	TCP	gi|1025380552|ref|XP_016433116.1| PREDICTED: transcription factor TCP2-like [Nicotiana tabacum]
gene25740	LOC107759648	GATA	gi|1025380564|ref|XP_016433120.1| PREDICTED: GATA transcription factor 24-like [Nicotiana tabacum]
gene25741	LOC107759649	GATA	gi|1025380586|ref|XP_016433125.1| PREDICTED: GATA transcription factor 17-like isoform X5 [Nicotiana tabacum]
gene25760	LOC107759673	HD-ZIP	gi|697163317|ref|XP_009590483.1| PREDICTED: homeobox-leucine zipper protein ATHB-40 [Nicotiana tomentosiformis] gi|1025380682|ref|XP_016433151.1| PREDICTED: homeobox-leucine zipper protein ATHB-40-like [Nicotiana tabacum]
gene25762	LOC107759670	bZIP	gi|697163313|ref|XP_009590481.1| PREDICTED: G-box-binding factor 1 isoform X4 [Nicotiana tomentosiformis] gi|1025380670|ref|XP_016433148.1| PREDICTED: G-box-binding factor 1-like isoform X4 [Nicotiana tabacum]
gene25763	LOC107759671	GRAS	gi|1025380674|ref|XP_016433149.1| PREDICTED: scarecrow-like protein 15 [Nicotiana tabacum]
gene25808	LOC107759728	MYB	gi|698492974|ref|XP_009792792.1| PREDICTED: transcription factor DIVARICATA-like [Nicotiana sylvestris] gi|1025380949|ref|XP_016433214.1| PREDICTED: transcription factor DIVARICATA-like [Nicotiana tabacum]
gene2580	LOC107759879	M-type_MADS	gi|1025349661|ref|XP_016433373.1| PREDICTED: agamous-like MADS-box protein AGL80 [Nicotiana tabacum]
gene25815	LOC107759738	NAC	gi|1025380990|ref|XP_016433226.1| PREDICTED: NAC domain-containing protein 43-like [Nicotiana tabacum]
gene2582	LOC107759907	ERF	gi|1027853964|ref|NP_001311590.1| ethylene-responsive transcription factor ERF071-like [Nicotiana tabacum] gi|594615382|gb|AHM22938.1| ethylene response factor 2 [Nicotiana tabacum]
gene25831	LOC107759750	MYB	gi|697132177|ref|XP_009620130.1| PREDICTED: transcription factor MYB44-like [Nicotiana tomentosiformis] gi|1025381021|ref|XP_016433235.1| PREDICTED: transcription factor MYB44-like [Nicotiana tabacum]
gene258	LOC107759231	MYB	gi|1025007344|ref|XP_016432631.1| PREDICTED: transcription factor MYB3-like [Nicotiana tabacum]
gene25908	LOC107759839	LBD	gi|698580005|ref|XP_009777174.1| PREDICTED: LOB domain-containing protein 38-like [Nicotiana sylvestris] gi|1025381421|ref|XP_016433338.1| PREDICTED: LOB domain-containing protein 38-like [Nicotiana tabacum]
gene25923	LOC107759854	E2F/DP	gi|1025381485|ref|XP_016433353.1| PREDICTED: E2F transcription factor-like E2FE [Nicotiana tabacum]
gene2593	LOC107760028	bHLH	gi|1025349722|ref|XP_016433537.1| PREDICTED: transcription factor bHLH122-like [Nicotiana tabacum] gi|1025349726|ref|XP_016433545.1| PREDICTED: transcription factor bHLH122-like [Nicotiana tabacum]
gene25966	LOC107759902	M-type_MADS	gi|1025381691|ref|XP_016433393.1| PREDICTED: agamous-like MADS-box protein AGL92 [Nicotiana tabacum]
gene25979	LOC107759919	Trihelix	gi|698581257|ref|XP_009777500.1| PREDICTED: uncharacterized protein LOC104227066 [Nicotiana sylvestris] gi|1025383957|ref|XP_016433408.1| PREDICTED: uncharacterized protein LOC107759919 [Nicotiana tabacum]
gene2598	LOC107760076	C2H2	gi|698570522|ref|XP_009774627.1| PREDICTED: zinc finger protein NUTCRACKER-like [Nicotiana sylvestris] gi|698570525|ref|XP_009774629.1| PREDICTED: zinc finger protein NUTCRACKER-like [Nicotiana sylvestris] gi|1025349745|ref|XP_016433584.1| PREDICTED: protein indeterminate-domain 7-like [Nicotiana tabacum] gi|1025349749|ref|XP_016433590.1| PREDICTED: protein indeterminate-domain 7-like [Nicotiana …
gene26003	LOC107759940	G2-like	gi|1025384089|ref|XP_016433444.1| PREDICTED: uncharacterized protein LOC107759940 [Nicotiana tabacum]
gene26028	LOC107759968	GRAS	gi|1025384197|ref|XP_016433469.1| PREDICTED: scarecrow-like protein 23 [Nicotiana tabacum]
gene26051	LOC107759993	MYB	gi|698582437|ref|XP_009777823.1| PREDICTED: transcription factor MYB98-like [Nicotiana sylvestris] gi|1025384307|ref|XP_016433498.1| PREDICTED: transcription factor MYB98-like [Nicotiana tabacum]
gene26081	LOC107760031	C2H2	gi|1025384489|ref|XP_016433539.1| PREDICTED: uncharacterized protein LOC107760031 [Nicotiana tabacum]
gene26114	LOC107760064	ARF	gi|1025384656|ref|XP_016433572.1| PREDICTED: auxin response factor 18-like isoform X2 [Nicotiana tabacum]
gene26172	LOC107760125	B3	gi|1025384866|ref|XP_016433629.1| PREDICTED: B3 domain-containing transcription repressor VAL2-like isoform X2 [Nicotiana tabacum]
gene26199	LOC107760162	ZF-HD	gi|1025384993|ref|XP_016433661.1| PREDICTED: mini zinc finger protein 2-like [Nicotiana tabacum]
gene26211	LOC107760174	bHLH	gi|1025385038|ref|XP_016433676.1| PREDICTED: transcription factor bHLH63-like isoform X2 [Nicotiana tabacum]
gene26221	LOC107760186	MYB	gi|698587470|ref|XP_009779196.1| PREDICTED: myb-related protein Zm38-like [Nicotiana sylvestris] gi|1025385079|ref|XP_016433687.1| PREDICTED: myb-related protein Zm38-like [Nicotiana tabacum]
gene26275	LOC107760247	SBP	gi|697137103|ref|XP_009622640.1| PREDICTED: squamosa promoter-binding protein 1 [Nicotiana tomentosiformis] gi|697137105|ref|XP_009622641.1| PREDICTED: squamosa promoter-binding protein 1 [Nicotiana tomentosiformis] gi|1025385333|ref|XP_016433751.1| PREDICTED: squamosa promoter-binding protein 1-like [Nicotiana tabacum]
gene26298	LOC107760270	HSF	gi|698503873|ref|XP_009797496.1| PREDICTED: heat stress transcription factor A-6b-like [Nicotiana sylvestris] gi|698503875|ref|XP_009797497.1| PREDICTED: heat stress transcription factor A-6b-like [Nicotiana sylvestris]
gene26333	LOC107760309	B3	gi|1025385626|ref|XP_016433829.1| PREDICTED: B3 domain-containing transcription factor ABI3-like [Nicotiana tabacum]
gene26337	LOC107760314	GATA	gi|1025385649|ref|XP_016433836.1| PREDICTED: GATA transcription factor 4-like [Nicotiana tabacum]
gene26351	LOC107760331	C3H	gi|1025385701|ref|XP_016433850.1| PREDICTED: zinc finger CCCH domain-containing protein 37-like, partial [Nicotiana tabacum]
gene26405	LOC107760394	MYB	gi|1025385990|ref|XP_016433925.1| PREDICTED: transcription factor MYB108-like [Nicotiana tabacum]
gene26407	LOC107760392	bHLH	gi|1025385983|ref|XP_016433923.1| PREDICTED: transcription factor BEE 3-like [Nicotiana tabacum]
gene26426	LOC107760416	G2-like	gi|698484350|ref|XP_009788985.1| PREDICTED: uncharacterized protein LOC104236700 isoform X1 [Nicotiana sylvestris] gi|1025386107|ref|XP_016433946.1| PREDICTED: uncharacterized protein LOC107760416 isoform X1 [Nicotiana tabacum]
gene2643	LOC107760492	Dof	gi|1025349931|ref|XP_016434033.1| PREDICTED: dof zinc finger protein DOF4.2-like [Nicotiana tabacum]
gene26446	LOC107760435	MYB	gi|698453600|ref|XP_009779987.1| PREDICTED: myb-related protein Myb4-like [Nicotiana sylvestris] gi|1025386182|ref|XP_016433966.1| PREDICTED: myb-related protein Myb4-like isoform X1 [Nicotiana tabacum]
gene26448	LOC107760438	MYB	gi|698546401|ref|XP_009767695.1| PREDICTED: transcription repressor MYB4 [Nicotiana sylvestris] gi|1025386194|ref|XP_016433969.1| PREDICTED: transcription repressor MYB4-like [Nicotiana tabacum]
gene26460	LOC107760450	NAC	gi|1025386252|ref|XP_016433985.1| PREDICTED: NAC domain-containing protein 100-like [Nicotiana tabacum]
gene26509	LOC107760506	Trihelix	gi|258168|gb|AAB23811.1| Box II Factor, partial [Nicotiana tabacum] gi|404085|gb|AAA34054.1| DNA-binding protein, partial [Nicotiana tabacum]
gene26512	LOC107760509	NAC	gi|1025386520|ref|XP_016434051.1| PREDICTED: NAC domain-containing protein 8-like isoform X1 [Nicotiana tabacum]
gene2652	LOC107760605	TALE	gi|698528464|ref|XP_009761064.1| PREDICTED: BEL1-like homeodomain protein 11 isoform X1 [Nicotiana sylvestris] gi|698528466|ref|XP_009761065.1| PREDICTED: BEL1-like homeodomain protein 11 isoform X1 [Nicotiana sylvestris] gi|1025349985|ref|XP_016434169.1| PREDICTED: BEL1-like homeodomain protein 11 [Nicotiana tabacum] gi|1025349989|ref|XP_016434177.1| PREDICTED: BEL1-like homeodomain protein 11 […
gene26549	LOC107760551	HD-ZIP	gi|1025386739|ref|XP_016434103.1| PREDICTED: homeobox-leucine zipper protein ATHB-15-like isoform X1 [Nicotiana tabacum] gi|1025386743|ref|XP_016434104.1| PREDICTED: homeobox-leucine zipper protein ATHB-15-like isoform X1 [Nicotiana tabacum]
gene26590	LOC107760601	HSF	gi|1025386962|ref|XP_016434163.1| PREDICTED: heat stress transcription factor A-6b-like [Nicotiana tabacum]
gene26602	LOC107760614	NAC	gi|1025387026|ref|XP_016434183.1| PREDICTED: protein BEARSKIN2-like [Nicotiana tabacum]
gene26606	LOC107760620	GATA	gi|1025387046|ref|XP_016434188.1| PREDICTED: GATA transcription factor 24-like [Nicotiana tabacum]
gene26608	LOC107760621	bHLH	gi|698427279|ref|XP_009788103.1| PREDICTED: transcription factor bHLH121 [Nicotiana sylvestris] gi|1025387050|ref|XP_016434189.1| PREDICTED: transcription factor bHLH121-like [Nicotiana tabacum] gi|1025387052|ref|XP_016434190.1| PREDICTED: transcription factor bHLH121-like [Nicotiana tabacum]
gene26624	LOC107760642	bZIP	gi|1025387132|ref|XP_016434211.1| PREDICTED: probable transcription factor PosF21 [Nicotiana tabacum]
gene26643	LOC107760659	BES1	gi|697137340|ref|XP_009622768.1| PREDICTED: BES1/BZR1 homolog protein 4-like [Nicotiana tomentosiformis] gi|1025387203|ref|XP_016434229.1| PREDICTED: BES1/BZR1 homolog protein 4-like [Nicotiana tabacum]
gene2666	LOC107760764	GATA	gi|698515595|ref|XP_009802675.1| PREDICTED: GATA transcription factor 12 [Nicotiana sylvestris] gi|1025350057|ref|XP_016434357.1| PREDICTED: GATA transcription factor 12-like [Nicotiana tabacum]
gene26699	LOC107760722	ERF	gi|1025387496|ref|XP_016434306.1| PREDICTED: ethylene-responsive transcription factor ERF027-like [Nicotiana tabacum]
gene26714	LOC107760739	bZIP	gi|1025387555|ref|XP_016434321.1| PREDICTED: protein ABSCISIC ACID-INSENSITIVE 5-like isoform X1 [Nicotiana tabacum] gi|1025387559|ref|XP_016434322.1| PREDICTED: protein ABSCISIC ACID-INSENSITIVE 5-like isoform X1 [Nicotiana tabacum]
gene2676	LOC107760838	bHLH	gi|698554602|ref|XP_009770264.1| PREDICTED: transcription factor bHLH13-like [Nicotiana sylvestris] gi|1025350087|ref|XP_016434433.1| PREDICTED: transcription factor bHLH13-like [Nicotiana tabacum]
gene26777	LOC107760809	C3H	gi|1025387882|ref|XP_016434399.1| PREDICTED: putative protein TPRXL [Nicotiana tabacum] gi|1025387886|ref|XP_016434400.1| PREDICTED: putative protein TPRXL [Nicotiana tabacum] gi|1025387890|ref|XP_016434401.1| PREDICTED: putative protein TPRXL [Nicotiana tabacum]
gene26798	LOC107760833	bHLH	gi|697139147|ref|XP_009623662.1| PREDICTED: transcription factor bHLH18-like [Nicotiana tomentosiformis] gi|1025387981|ref|XP_016434421.1| PREDICTED: transcription factor bHLH18-like [Nicotiana tabacum]
gene26824	LOC107760863	MYB	gi|1025388120|ref|XP_016434457.1| PREDICTED: transcription factor MYB122-like [Nicotiana tabacum]
gene26826	LOC107760866	bHLH	gi|1025388132|ref|XP_016434460.1| PREDICTED: transcription factor bHLH18-like [Nicotiana tabacum]
gene26830	LOC107760871	MIKC_MADS	gi|698477232|ref|XP_009785850.1| PREDICTED: MADS-box protein FBP24 isoform X1 [Nicotiana sylvestris] gi|698477235|ref|XP_009785851.1| PREDICTED: MADS-box protein FBP24 isoform X1 [Nicotiana sylvestris] gi|698477237|ref|XP_009785852.1| PREDICTED: MADS-box protein FBP24 isoform X2 [Nicotiana sylvestris] gi|1025388152|ref|XP_016434468.1| PREDICTED: MADS-box protein FBP24-like [Nicotiana tabacum]
gene26948	LOC107761005	NAC	gi|1025388840|ref|XP_016434644.1| PREDICTED: NAC domain-containing protein 83-like [Nicotiana tabacum]
gene26977	LOC107761037	NF-YB	gi|1025388994|ref|XP_016434682.1| PREDICTED: nuclear transcription factor Y subunit B-3-like [Nicotiana tabacum]
gene26988	LOC107761047	GRAS	gi|698524131|ref|XP_009758867.1| PREDICTED: scarecrow-like protein 9 [Nicotiana sylvestris] gi|1025389074|ref|XP_016434704.1| PREDICTED: scarecrow-like protein 9 [Nicotiana tabacum]
gene2699	LOC107761056	C2H2	gi|697120637|ref|XP_009614282.1| PREDICTED: zinc finger protein 2 [Nicotiana tomentosiformis] gi|1025350193|ref|XP_016434712.1| PREDICTED: zinc finger protein 2-like [Nicotiana tabacum]
gene27065	LOC107761138	Dof	gi|1025389461|ref|XP_016434796.1| PREDICTED: cyclic dof factor 1-like [Nicotiana tabacum]
gene27071	LOC107761145	C3H	gi|1025389496|ref|XP_016434806.1| PREDICTED: zinc finger CCCH domain-containing protein 30-like [Nicotiana tabacum]
gene27076	LOC107761157	TCP	gi|698481887|ref|XP_009787900.1| PREDICTED: transcription factor TCP12-like [Nicotiana sylvestris] gi|1025389576|ref|XP_016434825.1| PREDICTED: transcription factor TCP12-like [Nicotiana tabacum]
gene27079	LOC107761153	MYB	gi|698423491|ref|XP_009782369.1| PREDICTED: transcription factor DIVARICATA-like [Nicotiana sylvestris] gi|1025389554|ref|XP_016434821.1| PREDICTED: transcription factor DIVARICATA-like [Nicotiana tabacum]
gene2711	LOC107761166	ERF	gi|1025350231|ref|XP_016434837.1| PREDICTED: dehydration-responsive element-binding protein 1B-like [Nicotiana tabacum]
gene27129	LOC107761205	LBD	gi|1025389788|ref|XP_016434883.1| PREDICTED: LOB domain-containing protein 2-like [Nicotiana tabacum]
gene27131	LOC107761210	HSF	gi|1025389835|ref|XP_016434894.1| PREDICTED: heat stress transcription factor B-3-like [Nicotiana tabacum]
gene27163	LOC107761245	ERF	gi|1025390030|ref|XP_016434934.1| PREDICTED: ethylene-responsive transcription factor CRF6-like [Nicotiana tabacum]
gene27167	LOC107761249	CO-like	gi|1025390056|ref|XP_016434941.1| PREDICTED: zinc finger protein CONSTANS-LIKE 16-like [Nicotiana tabacum]
gene27183	LOC107761268	MIKC_MADS	gi|1027856436|ref|NP_001311638.1| truncated transcription factor CAULIFLOWER A-like [Nicotiana tabacum] gi|1025390142|ref|XP_016434962.1| PREDICTED: truncated transcription factor CAULIFLOWER A-like [Nicotiana tabacum] gi|5070140|gb|AAD39035.1|AF068724_1 MADS-box protein MADS5 [Nicotiana tabacum] gi|425872960|gb|AFY06684.1| apetala 1 protein [Nicotiana tabacum]
gene27187	LOC107761272	MYB_related	gi|1025390158|ref|XP_016434966.1| PREDICTED: protein ALWAYS EARLY 3-like isoform X1 [Nicotiana tabacum] gi|1025390162|ref|XP_016434967.1| PREDICTED: protein ALWAYS EARLY 3-like isoform X1 [Nicotiana tabacum]
gene27188	LOC107761274	C3H	gi|697099858|ref|XP_009588295.1| PREDICTED: zinc finger CCCH domain-containing protein 58 [Nicotiana tomentosiformis] gi|1025390170|ref|XP_016434969.1| PREDICTED: zinc finger CCCH domain-containing protein 58-like [Nicotiana tabacum]
gene27189	LOC107761276	ERF	gi|697099856|ref|XP_009588287.1| PREDICTED: ethylene-responsive transcription factor ERF086 [Nicotiana tomentosiformis] gi|1025390183|ref|XP_016434973.1| PREDICTED: ethylene-responsive transcription factor ERF086-like [Nicotiana tabacum]
gene27201	LOC107761287	C2H2	gi|698480933|ref|XP_009787489.1| PREDICTED: zinc finger protein 4 [Nicotiana sylvestris] gi|1025390253|ref|XP_016434992.1| PREDICTED: zinc finger protein 4-like [Nicotiana tabacum]
gene27235	LOC107761324	C2H2	gi|1025390421|ref|XP_016435036.1| PREDICTED: zinc finger protein 8-like [Nicotiana tabacum]
gene27236	LOC107761327	LBD	gi|697191279|ref|XP_009604707.1| PREDICTED: LOB domain-containing protein 12-like isoform X2 [Nicotiana tomentosiformis] gi|1025390439|ref|XP_016435041.1| PREDICTED: LOB domain-containing protein 12-like [Nicotiana tabacum]
gene27247	LOC107761337	bHLH	gi|697186080|ref|XP_009602075.1| PREDICTED: transcription factor bHLH84-like isoform X1 [Nicotiana tomentosiformis] gi|1025390486|ref|XP_016435053.1| PREDICTED: transcription factor bHLH84-like isoform X1 [Nicotiana tabacum]
gene27248	LOC107761338	bHLH	gi|1025390494|ref|XP_016435055.1| PREDICTED: transcription factor bHLH139-like [Nicotiana tabacum]
gene27285	LOC107761380	FAR1	gi|1025390671|ref|XP_016435093.1| PREDICTED: protein FAR1-RELATED SEQUENCE 5-like [Nicotiana tabacum]
gene2728	LOC107761367	NAC	gi|697136434|ref|XP_009622295.1| PREDICTED: NAC transcription factor 25 isoform X1 [Nicotiana tomentosiformis] gi|1025350337|ref|XP_016435084.1| PREDICTED: NAC domain-containing protein 104-like isoform X1 [Nicotiana tabacum]
gene2733	LOC107761409	CAMTA	gi|1025350359|ref|XP_016435125.1| PREDICTED: calmodulin-binding transcription activator 4-like, partial [Nicotiana tabacum]
gene2734	LOC107761435	Nin-like	gi|1025350364|ref|XP_016435146.1| PREDICTED: protein NLP3-like [Nicotiana tabacum]
gene27361	LOC107761464	B3	gi|1025390973|ref|XP_016435166.1| PREDICTED: putative B3 domain-containing protein REM15 isoform X1 [Nicotiana tabacum]
gene2741	LOC107761503	CO-like	gi|1025350393|ref|XP_016435216.1| PREDICTED: putative zinc finger protein CONSTANS-LIKE 11 [Nicotiana tabacum]
gene27472	LOC107761587	bHLH	gi|697131436|ref|XP_009619775.1| PREDICTED: transcription factor bHLH55-like [Nicotiana tomentosiformis] gi|1025391533|ref|XP_016435311.1| PREDICTED: transcription factor bHLH55-like [Nicotiana tabacum]
gene27499	LOC107761613	MYB	gi|697145464|ref|XP_009626870.1| PREDICTED: myb-like protein Q [Nicotiana tomentosiformis] gi|1025391639|ref|XP_016435339.1| PREDICTED: transcriptional activator Myb-like [Nicotiana tabacum]
gene27530	LOC107761650	GRAS	gi|698499491|ref|XP_009795565.1| PREDICTED: nodulation-signaling pathway 1 protein-like [Nicotiana sylvestris] gi|1025391794|ref|XP_016435382.1| PREDICTED: nodulation-signaling pathway 1 protein-like [Nicotiana tabacum]
gene27532	LOC107761653	C2H2	gi|1027853291|ref|NP_001311653.1| zinc finger protein ZAT10-like [Nicotiana tabacum] gi|698558548|ref|XP_009771319.1| PREDICTED: zinc finger protein ZAT10-like [Nicotiana sylvestris] gi|71979887|dbj|BAE17114.1| Cys2-His2 type zinc finger protein [Nicotiana tabacum]
gene2753	LOC107761666	CPP	gi|1025350469|ref|XP_016435401.1| PREDICTED: CRC domain-containing protein TSO1-like [Nicotiana tabacum]
gene27545	LOC107761668	bHLH	gi|697097813|ref|XP_009623539.1| PREDICTED: transcription factor MYC3-like isoform X2 [Nicotiana tomentosiformis] gi|1025391862|ref|XP_016435399.1| PREDICTED: transcription factor MYC3-like isoform X2 [Nicotiana tabacum]
gene27615	LOC107761745	MIKC_MADS	gi|698561335|ref|XP_009772098.1| PREDICTED: agamous-like MADS-box protein AGL19 [Nicotiana sylvestris] gi|1025392250|ref|XP_016435497.1| PREDICTED: agamous-like MADS-box protein AGL19 [Nicotiana tabacum]
gene27616	LOC107761748	BBR-BPC	gi|697118472|ref|XP_009613159.1| PREDICTED: protein BASIC PENTACYSTEINE7-like isoform X2 [Nicotiana tomentosiformis] gi|1025392262|ref|XP_016435500.1| PREDICTED: protein BASIC PENTACYSTEINE7-like isoform X2 [Nicotiana tabacum]
gene27640	LOC107761773	ARF	gi|1025392394|ref|XP_016435534.1| PREDICTED: auxin response factor 6-like isoform X2 [Nicotiana tabacum]
gene27649	LOC107761784	B3	gi|698548013|ref|XP_009768197.1| PREDICTED: B3 domain-containing transcription repressor VAL2-like isoform X2 [Nicotiana sylvestris] gi|1025392439|ref|XP_016435546.1| PREDICTED: B3 domain-containing transcription repressor VAL2-like isoform X2 [Nicotiana tabacum]
gene27676	LOC107761813	MIKC_MADS	gi|1025392574|ref|XP_016435581.1| PREDICTED: floral homeotic protein AGAMOUS-like isoform X1 [Nicotiana tabacum] gi|1025392578|ref|XP_016435582.1| PREDICTED: floral homeotic protein AGAMOUS-like isoform X2 [Nicotiana tabacum]
gene27698	LOC107761838	ERF	gi|1027858429|ref|NP_001311661.1| ethylene-responsive transcription factor 9-like [Nicotiana tabacum] gi|698526574|ref|XP_009760120.1| PREDICTED: ethylene-responsive transcription factor 9-like [Nicotiana sylvestris] gi|1025392685|ref|XP_016435613.1| PREDICTED: ethylene-responsive transcription factor 9-like isoform X1 [Nicotiana tabacum] gi|379056256|dbj|BAL68168.1| ethylene response factor #193…
gene27709	LOC107761852	NF-YB	gi|1025392739|ref|XP_016435625.1| PREDICTED: nuclear transcription factor Y subunit B-3-like [Nicotiana tabacum]
gene27725	LOC107761869	CO-like	gi|1025392813|ref|XP_016435645.1| PREDICTED: zinc finger protein CONSTANS-LIKE 5-like [Nicotiana tabacum]
gene27738	LOC107761881	C2H2	gi|697118488|ref|XP_009613168.1| PREDICTED: lysine-specific demethylase REF6 isoform X1 [Nicotiana tomentosiformis] gi|1025392851|ref|XP_016435656.1| PREDICTED: lysine-specific demethylase REF6-like isoform X1 [Nicotiana tabacum]
gene27739	LOC107761883	HD-ZIP	gi|1025392862|ref|XP_016435660.1| PREDICTED: homeobox-leucine zipper protein ROC8-like [Nicotiana tabacum]
gene27744	LOC107761889	bZIP	gi|1027856728|ref|NP_001311663.1| bZIP transcription factor 60-like [Nicotiana tabacum] gi|156712750|dbj|BAF76429.1| basic region leucine zipper protein [Nicotiana tabacum]
gene27761	LOC107761907	WRKY	gi|698535498|ref|XP_009764202.1| PREDICTED: probable WRKY transcription factor 41 [Nicotiana sylvestris] gi|1025393031|ref|XP_016435685.1| PREDICTED: probable WRKY transcription factor 41 [Nicotiana tabacum]
gene27767	LOC107761914	bHLH	gi|698534428|ref|XP_009763855.1| PREDICTED: transcription factor bHLH74 [Nicotiana sylvestris]
gene27808	LOC107761961	M-type_MADS	gi|1025393241|ref|XP_016435742.1| PREDICTED: agamous-like MADS-box protein AGL80 [Nicotiana tabacum]
gene27812	LOC107761964	FAR1	gi|1025393253|ref|XP_016435745.1| PREDICTED: protein FAR1-RELATED SEQUENCE 5-like [Nicotiana tabacum]
gene27829	LOC107761984	MIKC_MADS	gi|698498273|ref|XP_009795052.1| PREDICTED: agamous-like MADS-box protein AGL27 isoform X1 [Nicotiana sylvestris] gi|1025393345|ref|XP_016435771.1| PREDICTED: agamous-like MADS-box protein AGL27 isoform X1 [Nicotiana tabacum]
gene2782	LOC107761973	ERF	gi|697105565|ref|XP_009606597.1| PREDICTED: ethylene-responsive transcription factor ERF011-like [Nicotiana tomentosiformis] gi|1025350612|ref|XP_016435760.1| PREDICTED: ethylene-responsive transcription factor ERF011-like [Nicotiana tabacum]
gene27875	LOC107762034	ERF	gi|1025393596|ref|XP_016435827.1| PREDICTED: ethylene-responsive transcription factor 15-like [Nicotiana tabacum]
gene27878	LOC107762037	bHLH	gi|697152382|ref|XP_009630429.1| PREDICTED: transcription factor ILR3-like [Nicotiana tomentosiformis]
gene27889	LOC107762050	Trihelix	gi|1025393680|ref|XP_016435851.1| PREDICTED: trihelix transcription factor GT-2-like [Nicotiana tabacum]
gene27891	LOC107762054	MYB_related	gi|697179445|ref|XP_009598702.1| PREDICTED: myb-like protein J [Nicotiana tomentosiformis] gi|1025393691|ref|XP_016435853.1| PREDICTED: myb-like protein J [Nicotiana tabacum]
gene27896	LOC107762058	ARF	gi|1025393712|ref|XP_016435858.1| PREDICTED: auxin response factor 6-like isoform X2 [Nicotiana tabacum]
gene27934	LOC107762099	ERF	gi|1025393913|ref|XP_016435910.1| PREDICTED: ethylene-responsive transcription factor ERF039-like [Nicotiana tabacum]
gene27996	LOC107762170	RAV	gi|698502363|ref|XP_009796840.1| PREDICTED: AP2/ERF and B3 domain-containing transcription factor RAV1 [Nicotiana sylvestris]
gene27998	LOC107762169	C2H2	gi|1025394179|ref|XP_016435988.1| PREDICTED: zinc finger protein WIP6-like [Nicotiana tabacum]
gene2801	LOC107762185	NF-YC	gi|1025350707|ref|XP_016436007.1| PREDICTED: dr1-associated corepressor-like [Nicotiana tabacum]
gene28030	LOC107762207	Trihelix	gi|697112089|ref|XP_009609923.1| PREDICTED: trihelix transcription factor GT-2-like [Nicotiana tomentosiformis] gi|1025394346|ref|XP_016436030.1| PREDICTED: trihelix transcription factor GT-2-like [Nicotiana tabacum]
gene28032	LOC107762209	MYB	gi|698532015|ref|XP_009762834.1| PREDICTED: transcription factor MYB86-like [Nicotiana sylvestris] gi|1025394367|ref|XP_016436036.1| PREDICTED: transcription factor MYB86-like [Nicotiana tabacum]
gene28040	LOC107762217	MIKC_MADS	gi|698529754|ref|XP_009761698.1| PREDICTED: MADS-box protein CMB1-like [Nicotiana sylvestris]
gene28045	LOC107762223	ARR-B	gi|1025394420|ref|XP_016436050.1| PREDICTED: two-component response regulator-like APRR2 [Nicotiana tabacum] gi|1025394424|ref|XP_016436051.1| PREDICTED: two-component response regulator-like APRR2 [Nicotiana tabacum] gi|1025394430|ref|XP_016436052.1| PREDICTED: two-component response regulator-like APRR2 [Nicotiana tabacum] gi|1025394434|ref|XP_016436053.1| PREDICTED: two-component response regu…
gene2806	LOC107762262	ERF	gi|698492050|ref|XP_009792399.1| PREDICTED: ethylene-responsive transcription factor ERF027-like [Nicotiana sylvestris] gi|1025350735|ref|XP_016436102.1| PREDICTED: ethylene-responsive transcription factor ERF027-like [Nicotiana tabacum]
gene28096	LOC107762280	MYB	gi|1025394697|ref|XP_016436111.1| PREDICTED: protein ODORANT1-like [Nicotiana tabacum]
gene28117	LOC107762304	GATA	gi|1025394796|ref|XP_016436136.1| PREDICTED: GATA transcription factor 15-like [Nicotiana tabacum]
gene2812	LOC107762327	SBP	gi|698422988|ref|XP_009781601.1| PREDICTED: squamosa promoter-binding-like protein 4 [Nicotiana sylvestris] gi|1025350757|ref|XP_016436160.1| PREDICTED: squamosa promoter-binding-like protein 4 [Nicotiana tabacum]
gene28205	LOC107762402	TALE	gi|1025395244|ref|XP_016436245.1| PREDICTED: BEL1-like homeodomain protein 9 [Nicotiana tabacum]
gene28219	LOC107762419	NF-YB	gi|698558561|ref|XP_009771322.1| PREDICTED: nuclear transcription factor Y subunit B-10-like [Nicotiana sylvestris] gi|1025395315|ref|XP_016436262.1| PREDICTED: nuclear transcription factor Y subunit B-10-like [Nicotiana tabacum]
gene28234	LOC107762437	C3H	gi|1025395397|ref|XP_016436282.1| PREDICTED: zinc finger CCCH domain-containing protein 15-like [Nicotiana tabacum]
gene28235	LOC107762433	ARR-B	gi|1025395381|ref|XP_016436278.1| PREDICTED: two-component response regulator ARR14-like [Nicotiana tabacum]
gene28338	LOC107762551	TALE	gi|1025395921|ref|XP_016436403.1| PREDICTED: BEL1-like homeodomain protein 1 [Nicotiana tabacum]
gene2833	LOC107762548	LBD	gi|697161020|ref|XP_009589291.1| PREDICTED: LOB domain-containing protein 15-like [Nicotiana tomentosiformis] gi|1025350852|ref|XP_016436404.1| PREDICTED: LOB domain-containing protein 15-like [Nicotiana tabacum]
gene28345	LOC107762559	MYB	gi|698553166|ref|XP_009769867.1| PREDICTED: transcription repressor MYB6-like [Nicotiana sylvestris] gi|1025395958|ref|XP_016436412.1| PREDICTED: transcription repressor MYB6-like [Nicotiana tabacum]
gene28365	LOC107762581	M-type_MADS	gi|1025396074|ref|XP_016436438.1| PREDICTED: agamous-like MADS-box protein AGL29 [Nicotiana tabacum]
gene28390	LOC107762610	WRKY	gi|697177487|ref|XP_009597703.1| PREDICTED: probable WRKY transcription factor 70 [Nicotiana tomentosiformis] gi|1025396184|ref|XP_016436463.1| PREDICTED: probable WRKY transcription factor 70 [Nicotiana tabacum]
gene28404	LOC107762626	G2-like	gi|698572068|ref|XP_009775047.1| PREDICTED: protein PHR1-LIKE 1-like [Nicotiana sylvestris] gi|1025396243|ref|XP_016436479.1| PREDICTED: protein PHR1-LIKE 1-like [Nicotiana tabacum]
gene28416	LOC107762639	MYB_related	gi|1025396315|ref|XP_016436499.1| PREDICTED: uncharacterized protein LOC107762639 isoform X2 [Nicotiana tabacum]
gene28425	LOC107762649	HD-ZIP	gi|698543752|ref|XP_009766848.1| PREDICTED: homeobox-leucine zipper protein HAT5-like [Nicotiana sylvestris] gi|1025396350|ref|XP_016436508.1| PREDICTED: homeobox-leucine zipper protein HAT5-like [Nicotiana tabacum]
gene28427	LOC107762650	M-type_MADS	gi|697133863|ref|XP_009620978.1| PREDICTED: agamous-like MADS-box protein AGL61 [Nicotiana tomentosiformis] gi|1025396354|ref|XP_016436509.1| PREDICTED: agamous-like MADS-box protein AGL29 [Nicotiana tabacum]
gene2842	LOC107762619	GATA	gi|698570987|ref|XP_009774753.1| PREDICTED: GATA transcription factor 26-like [Nicotiana sylvestris] gi|1025350884|ref|XP_016436475.1| PREDICTED: GATA transcription factor 26-like [Nicotiana tabacum]
gene28470	LOC107762699	G2-like	gi|697145252|ref|XP_009626755.1| PREDICTED: probable transcription factor KAN4 [Nicotiana tomentosiformis] gi|1025396549|ref|XP_016436563.1| PREDICTED: probable transcription factor KAN4 [Nicotiana tabacum]
gene2847	LOC107762678	ERF	gi|1025350912|ref|XP_016436541.1| PREDICTED: ethylene-responsive transcription factor 4-like [Nicotiana tabacum]
gene28488	LOC107762718	M-type_MADS	gi|698422096|ref|XP_009780151.1| PREDICTED: MADS-box transcription factor 17-like [Nicotiana sylvestris] gi|1025396628|ref|XP_016436586.1| PREDICTED: MADS-box transcription factor 17-like [Nicotiana tabacum]
gene28489	LOC107762719	M-type_MADS	gi|698422083|ref|XP_009780129.1| PREDICTED: agamous-like MADS-box protein AGL62 [Nicotiana sylvestris] gi|1025396632|ref|XP_016436587.1| PREDICTED: agamous-like MADS-box protein AGL62 [Nicotiana tabacum]
gene28520	LOC107762754	C3H	gi|1025396822|ref|XP_016436623.1| PREDICTED: zinc finger CCCH domain-containing protein 55-like, partial [Nicotiana tabacum]
gene28525	LOC107762760	MYB_related	gi|1025396845|ref|XP_016436629.1| PREDICTED: myb-related protein Myb4-like [Nicotiana tabacum]
gene28534	LOC107762769	TCP	gi|697138943|ref|XP_009623553.1| PREDICTED: transcription factor TCP19 [Nicotiana tomentosiformis] gi|1025396884|ref|XP_016436637.1| PREDICTED: transcription factor TCP19-like [Nicotiana tabacum]
gene2853	LOC107762763	NAC	gi|1025350959|ref|XP_016436636.1| PREDICTED: NAC domain-containing protein 21/22-like [Nicotiana tabacum]
gene28545	LOC107762783	M-type_MADS	gi|1025396941|ref|XP_016436652.1| PREDICTED: MADS-box transcription factor 23-like [Nicotiana tabacum]
gene28549	LOC107762787	Nin-like	gi|1025396979|ref|XP_016436663.1| PREDICTED: protein NLP6-like isoform X5 [Nicotiana tabacum]
gene28553	LOC107762791	NAC	gi|698528909|ref|XP_009761286.1| PREDICTED: NAC domain-containing protein 2-like [Nicotiana sylvestris] gi|1025396991|ref|XP_016436667.1| PREDICTED: NAC domain-containing protein 41-like [Nicotiana tabacum]
gene28554	LOC107762792	bZIP	gi|698479860|ref|XP_009787001.1| PREDICTED: uncharacterized protein LOC104235029 isoform X2 [Nicotiana sylvestris] gi|1025396995|ref|XP_016436668.1| PREDICTED: basic leucine zipper 23-like [Nicotiana tabacum] gi|1025396999|ref|XP_016436669.1| PREDICTED: basic leucine zipper 23-like [Nicotiana tabacum]
gene28557	LOC107762795	WRKY	gi|1025397011|ref|XP_016436673.1| PREDICTED: probable WRKY transcription factor 31 [Nicotiana tabacum]
gene28574	LOC107762814	LBD	gi|1025397085|ref|XP_016436693.1| PREDICTED: LOB domain-containing protein 21-like [Nicotiana tabacum]
gene28578	LOC107762818	NAC	gi|1025397095|ref|XP_016436697.1| PREDICTED: NAC transcription factor 56-like [Nicotiana tabacum]
gene2857	LOC107762803	bZIP	gi|698467029|ref|XP_009783051.1| PREDICTED: transcription factor RF2b-like [Nicotiana sylvestris] gi|1025350981|ref|XP_016436686.1| PREDICTED: transcription factor RF2b-like [Nicotiana tabacum]
gene28595	LOC107762836	WRKY	gi|698445926|ref|XP_009768533.1| PREDICTED: probable WRKY transcription factor 3 [Nicotiana sylvestris] gi|1025399723|ref|XP_016436720.1| PREDICTED: probable WRKY transcription factor 3 [Nicotiana tabacum]
gene28622	LOC107762866	C2H2	gi|1025399851|ref|XP_016436752.1| PREDICTED: uncharacterized protein LOC107762866 [Nicotiana tabacum]
gene28635	LOC107762873	M-type_MADS	gi|697128854|ref|XP_009618478.1| PREDICTED: agamous-like MADS-box protein AGL61 [Nicotiana tomentosiformis] gi|1025399875|ref|XP_016436758.1| PREDICTED: agamous-like MADS-box protein AGL29 [Nicotiana tabacum]
gene28667	LOC107762917	LBD	gi|1025400035|ref|XP_016436797.1| PREDICTED: LOB domain-containing protein 41-like [Nicotiana tabacum]
gene28697	LOC107762948	WRKY	gi|1025400189|ref|XP_016436831.1| PREDICTED: probable WRKY transcription factor 20 isoform X1 [Nicotiana tabacum]
gene28703	LOC107762955	B3	gi|1025400237|ref|XP_016436844.1| PREDICTED: B3 domain-containing protein REM17-like [Nicotiana tabacum]
gene2870	LOC107762967	Dof	gi|1025351063|ref|XP_016436859.1| PREDICTED: dof zinc finger protein DOF1.5-like [Nicotiana tabacum]
gene2874	LOC107763046	ERF	gi|1025351102|ref|XP_016436953.1| PREDICTED: ethylene-responsive transcription factor 13-like [Nicotiana tabacum]
gene28754	LOC107763009	G2-like	gi|697151874|ref|XP_009630167.1| PREDICTED: uncharacterized protein LOC104120153 isoform X1 [Nicotiana tomentosiformis] gi|697151876|ref|XP_009630168.1| PREDICTED: uncharacterized protein LOC104120153 isoform X1 [Nicotiana tomentosiformis] gi|1025400481|ref|XP_016436904.1| PREDICTED: uncharacterized protein LOC107763009 isoform X1 [Nicotiana tabacum] gi|1025400483|ref|XP_016436905.1| PREDICTED: u…
gene28767	LOC107763021	NAC	gi|1025400542|ref|XP_016436915.1| PREDICTED: NAC domain-containing protein 83-like [Nicotiana tabacum]
gene28785	LOC107763042	C3H	gi|1025400622|ref|XP_016436938.1| PREDICTED: uncharacterized protein LOC107763042 isoform X1 [Nicotiana tabacum] gi|1025400626|ref|XP_016436939.1| PREDICTED: uncharacterized protein LOC107763042 isoform X1 [Nicotiana tabacum] gi|1025400630|ref|XP_016436940.1| PREDICTED: uncharacterized protein LOC107763042 isoform X1 [Nicotiana tabacum] gi|1025400634|ref|XP_016436942.1| PREDICTED: uncharacterized…
gene28790	LOC107763047	SBP	gi|1025400666|ref|XP_016436950.1| PREDICTED: squamosa promoter-binding-like protein 1 [Nicotiana tabacum]
gene28803	LOC107763062	SRS	gi|698443058|ref|XP_009763993.1| PREDICTED: protein SHI RELATED SEQUENCE 1-like [Nicotiana sylvestris] gi|1025400741|ref|XP_016436970.1| PREDICTED: protein SHI RELATED SEQUENCE 1-like [Nicotiana tabacum]
gene28819	LOC107763082	TCP	gi|697139622|ref|XP_009623901.1| PREDICTED: transcription factor TCP13-like [Nicotiana tomentosiformis] gi|697139624|ref|XP_009623902.1| PREDICTED: transcription factor TCP13-like [Nicotiana tomentosiformis] gi|1025400807|ref|XP_016436988.1| PREDICTED: transcription factor TCP13-like [Nicotiana tabacum] gi|1025400811|ref|XP_016436989.1| PREDICTED: transcription factor TCP13-like [Nicotiana tabacu…
gene28839	LOC107763103	WRKY	gi|698477168|ref|XP_009785821.1| PREDICTED: probable WRKY transcription factor 50 [Nicotiana sylvestris] gi|1025400957|ref|XP_016437028.1| PREDICTED: probable WRKY transcription factor 50 [Nicotiana tabacum]
gene28852	LOC107763121	C3H	gi|697116758|ref|XP_009612302.1| PREDICTED: zinc finger CCCH domain-containing protein 69-like isoform X1 [Nicotiana tomentosiformis] gi|1025401019|ref|XP_016437044.1| PREDICTED: zinc finger CCCH domain-containing protein 69-like isoform X1 [Nicotiana tabacum]
gene2889	LOC107763213	G2-like	gi|698569460|ref|XP_009774339.1| PREDICTED: transcription factor BOA-like [Nicotiana sylvestris] gi|1025351185|ref|XP_016437169.1| PREDICTED: transcription factor BOA-like [Nicotiana tabacum]
gene28951	LOC107763228	ERF	gi|697191789|ref|XP_009604966.1| PREDICTED: ethylene-responsive transcription factor RAP2-2-like [Nicotiana tomentosiformis] gi|1025401566|ref|XP_016437186.1| PREDICTED: ethylene-responsive transcription factor RAP2-2-like [Nicotiana tabacum]
gene28965	LOC107763245	BES1	gi|1025401627|ref|XP_016437198.1| PREDICTED: protein BRASSINAZOLE-RESISTANT 1-like isoform X1 [Nicotiana tabacum]
gene28	LOC107760576	B3	gi|698468883|ref|XP_009783454.1| PREDICTED: B3 domain-containing protein At5g42700-like [Nicotiana sylvestris] gi|1025006083|ref|XP_016434462.1| PREDICTED: B3 domain-containing protein At5g42700-like [Nicotiana tabacum]
gene29034	LOC107763324	LBD	gi|698537621|ref|XP_009764881.1| PREDICTED: LOB domain-containing protein 12-like [Nicotiana sylvestris] gi|1025402006|ref|XP_016437290.1| PREDICTED: LOB domain-containing protein 12-like [Nicotiana tabacum]
gene29059	LOC107763351	bHLH	gi|1025402121|ref|XP_016437313.1| PREDICTED: transcription factor bHLH118-like [Nicotiana tabacum]
gene29084	LOC107763381	bHLH	gi|1025402299|ref|XP_016437360.1| PREDICTED: transcription factor bHLH54-like [Nicotiana tabacum]
gene29105	LOC107763406	NAC	gi|1025402400|ref|XP_016437383.1| PREDICTED: protein FEZ-like isoform X2 [Nicotiana tabacum]
gene29154	LOC107763459	GeBP	gi|1025402593|ref|XP_016437432.1| PREDICTED: uncharacterized protein LOC107763459 [Nicotiana tabacum]
gene29206	LOC107763518	C2H2	gi|698461615|ref|XP_009781815.1| PREDICTED: uncharacterized protein LOC104230649 [Nicotiana sylvestris] gi|1025402832|ref|XP_016437491.1| PREDICTED: uncharacterized protein LOC107763518 [Nicotiana tabacum]
gene29208	LOC107763520	B3	gi|1025402836|ref|XP_016437492.1| PREDICTED: auxin response factor 2, partial [Nicotiana tabacum]
gene29222	LOC107763536	GRAS	gi|1025402928|ref|XP_016437508.1| PREDICTED: scarecrow-like protein 6 isoform X2 [Nicotiana tabacum]
gene29223	LOC107763537	GRAS	gi|1025402930|ref|XP_016437509.1| PREDICTED: scarecrow-like protein 6 isoform X1 [Nicotiana tabacum]
gene29249	LOC107763565	MYB	gi|697153694|ref|XP_009631098.1| PREDICTED: myb-related protein 308-like [Nicotiana tomentosiformis]
gene29278	LOC107763599	YABBY	gi|1025403218|ref|XP_016437575.1| PREDICTED: protein CRABS CLAW-like [Nicotiana tabacum]
gene29298	LOC107763621	SBP	gi|1025403292|ref|XP_016437596.1| PREDICTED: squamosa promoter-binding-like protein 7 [Nicotiana tabacum]
gene29307	LOC107763631	WRKY	gi|1025078787|ref|XP_016453986.1| PREDICTED: probable WRKY transcription factor 70 [Nicotiana tabacum]
gene29316	LOC107763641	GRF	gi|1025403390|ref|XP_016437615.1| PREDICTED: growth-regulating factor 1-like [Nicotiana tabacum]
gene2931	LOC107763608	G2-like	gi|698563235|ref|XP_009772639.1| PREDICTED: transcription repressor KAN1 isoform X1 [Nicotiana sylvestris] gi|1025351350|ref|XP_016437591.1| PREDICTED: transcription repressor KAN1-like isoform X2 [Nicotiana tabacum]
gene29336	LOC107763664	ERF	gi|1025403472|ref|XP_016437637.1| PREDICTED: ethylene-responsive transcription factor 1B-like [Nicotiana tabacum]
gene29362	LOC107763694	MYB	gi|697129614|ref|XP_009618869.1| PREDICTED: myb-related protein 330-like isoform X2 [Nicotiana tomentosiformis] gi|1025403637|ref|XP_016437675.1| PREDICTED: myb-related protein 330-like [Nicotiana tabacum]
gene29365	LOC107763698	SBP	gi|1025403648|ref|XP_016437677.1| PREDICTED: squamosa promoter-binding-like protein 8 [Nicotiana tabacum] gi|1025403652|ref|XP_016437679.1| PREDICTED: squamosa promoter-binding-like protein 8 [Nicotiana tabacum]
gene29374	LOC107763706	YABBY	gi|697144644|ref|XP_009626437.1| PREDICTED: axial regulator YABBY 5-like [Nicotiana tomentosiformis] gi|1025403680|ref|XP_016437684.1| PREDICTED: axial regulator YABBY 5-like [Nicotiana tabacum]
gene2937	LOC107763661	MYB	gi|1025365311|ref|XP_016437638.1| PREDICTED: uncharacterized protein LOC107763661 [Nicotiana tabacum]
gene29387	LOC107763722	bHLH	gi|1025403733|ref|XP_016437700.1| PREDICTED: transcription factor bHLH112-like [Nicotiana tabacum]
gene29414	LOC107763752	NAC	gi|698441452|ref|XP_009761662.1| PREDICTED: NAC domain-containing protein 100-like [Nicotiana sylvestris] gi|1025403869|ref|XP_016437736.1| PREDICTED: NAC domain-containing protein 92-like [Nicotiana tabacum]
gene29416	LOC107763756	ZF-HD	gi|698578249|ref|XP_009776697.1| PREDICTED: zinc-finger homeodomain protein 5-like [Nicotiana sylvestris] gi|1025403882|ref|XP_016437739.1| PREDICTED: zinc-finger homeodomain protein 5-like [Nicotiana tabacum]
gene29421	LOC107763761	C3H	gi|698508700|ref|XP_009799603.1| PREDICTED: zinc finger CCCH domain-containing protein 30-like [Nicotiana sylvestris]
gene29435	LOC107763777	ZF-HD	gi|698530429|ref|XP_009762039.1| PREDICTED: zinc-finger homeodomain protein 4-like isoform X1 [Nicotiana sylvestris] gi|1025403956|ref|XP_016437760.1| PREDICTED: zinc-finger homeodomain protein 4-like [Nicotiana tabacum]
gene29446	LOC107763790	bHLH	gi|1025404012|ref|XP_016437770.1| PREDICTED: transcription factor UNE10-like [Nicotiana tabacum]
gene2945	LOC107763775	WRKY	gi|698482249|ref|XP_009788059.1| PREDICTED: probable WRKY transcription factor 43 [Nicotiana sylvestris] gi|1025365355|ref|XP_016437762.1| PREDICTED: probable WRKY transcription factor 43 [Nicotiana tabacum]
gene29512	LOC107763862	C2H2	gi|1025404348|ref|XP_016437854.1| PREDICTED: protein SHOOT GRAVITROPISM 5-like [Nicotiana tabacum]
gene29520	LOC107763871	bZIP	gi|697094537|ref|XP_009606784.1| PREDICTED: transcription factor RF2b-like [Nicotiana tomentosiformis] gi|1025404381|ref|XP_016437862.1| PREDICTED: transcription factor RF2b-like [Nicotiana tabacum]
gene29535	LOC107763888	Trihelix	gi|1025404454|ref|XP_016437883.1| PREDICTED: trihelix transcription factor GTL1-like [Nicotiana tabacum]
gene29553	LOC107763914	ZF-HD	gi|1025404547|ref|XP_016437905.1| PREDICTED: zinc-finger homeodomain protein 6-like [Nicotiana tabacum]
gene29556	LOC107763918	M-type_MADS	gi|1025404563|ref|XP_016437910.1| PREDICTED: agamous-like MADS-box protein AGL81 [Nicotiana tabacum]
gene29557	LOC107763912	bZIP	gi|1025404543|ref|XP_016437903.1| PREDICTED: basic leucine zipper 34-like [Nicotiana tabacum]
gene29570	LOC107763928	C3H	gi|697144839|ref|XP_009626542.1| PREDICTED: zinc finger CCCH domain-containing protein ZFN-like isoform X1 [Nicotiana tomentosiformis] gi|1025404590|ref|XP_016437918.1| PREDICTED: zinc finger CCCH domain-containing protein ZFN-like isoform X1 [Nicotiana tabacum] gi|1025404594|ref|XP_016437919.1| PREDICTED: zinc finger CCCH domain-containing protein ZFN-like isoform X1 [Nicotiana tabacum] gi|10254…
gene29617	LOC107763982	GATA	gi|1027857444|ref|NP_001311749.1| GATA transcription factor 4-like [Nicotiana tabacum] gi|697173965|ref|XP_009595917.1| PREDICTED: GATA transcription factor 4-like [Nicotiana tomentosiformis] gi|37572447|dbj|BAC98493.1| AG-motif binding protein-3 [Nicotiana tabacum]
gene29623	LOC107763989	MYB	gi|1025404923|ref|XP_016437998.1| PREDICTED: myb-related protein 305-like [Nicotiana tabacum]
gene29658	LOC107764028	Dof	gi|1025405098|ref|XP_016438043.1| PREDICTED: dof zinc finger protein DOF3.1-like [Nicotiana tabacum]
gene2969	LOC107763972	WOX	gi|698518592|ref|XP_009804164.1| PREDICTED: WUSCHEL-related homeobox 1 [Nicotiana sylvestris] gi|1025365424|ref|XP_016437977.1| PREDICTED: WUSCHEL-related homeobox 1-like [Nicotiana tabacum]
gene29718	LOC107764092	Trihelix	gi|697180826|ref|XP_009599397.1| PREDICTED: trihelix transcription factor GT-4 isoform X2 [Nicotiana tomentosiformis]
gene29727	LOC107764105	MYB	gi|697177858|ref|XP_009597907.1| PREDICTED: myb-related protein B-like [Nicotiana tomentosiformis] gi|1025405374|ref|XP_016438115.1| PREDICTED: myb-related protein B-like [Nicotiana tabacum]
gene29760	LOC107764145	FAR1	gi|1025405614|ref|XP_016438171.1| PREDICTED: protein FAR-RED IMPAIRED RESPONSE 1-like [Nicotiana tabacum]
gene29775	LOC107764158	GRAS	gi|698505214|ref|XP_009798071.1| PREDICTED: DELLA protein GAI-like [Nicotiana sylvestris] gi|1025405658|ref|XP_016438186.1| PREDICTED: DELLA protein GAI-like [Nicotiana tabacum]
gene29786	LOC107764171	NAC	gi|1025405702|ref|XP_016438197.1| PREDICTED: NAC domain-containing protein 17-like isoform X2 [Nicotiana tabacum]
gene2983	LOC107764093	EIL	gi|1025365480|ref|XP_016438108.1| PREDICTED: ETHYLENE INSENSITIVE 3-like 5 protein, partial [Nicotiana tabacum]
gene29848	LOC107764238	GATA	gi|1025406029|ref|XP_016438280.1| PREDICTED: putative GATA transcription factor 22 [Nicotiana tabacum]
gene29854	LOC107764245	C2H2	gi|1025406050|ref|XP_016438285.1| PREDICTED: transcriptional regulator SUPERMAN-like [Nicotiana tabacum]
gene29956	LOC107764357	MIKC_MADS	gi|697183578|ref|XP_009600809.1| PREDICTED: agamous-like MADS-box protein AGL9 homolog [Nicotiana tomentosiformis] gi|1025406476|ref|XP_016438396.1| PREDICTED: agamous-like MADS-box protein AGL9 homolog [Nicotiana tabacum]
gene2996	LOC107764281	SRS	gi|697166816|ref|XP_009592241.1| PREDICTED: uncharacterized protein LOC104089117 isoform X2 [Nicotiana tomentosiformis]
gene29973	LOC107764377	G2-like	gi|1025406552|ref|XP_016438418.1| PREDICTED: transcription repressor KAN1-like [Nicotiana tabacum]
gene29978	LOC107764381	bHLH	gi|1025406582|ref|XP_016438427.1| PREDICTED: transcription factor EGL1-like isoform X2 [Nicotiana tabacum]
gene2	LOC107821652	MYB	gi|1025005948|ref|XP_016506729.1| PREDICTED: myb-related protein 305-like [Nicotiana tabacum] gi|475653391|gb|AGI60280.1| transcription factor MYB305 [Nicotiana tabacum]
gene30016	LOC107764423	NF-YB	gi|1025104184|ref|XP_016459816.1| PREDICTED: nuclear transcription factor Y subunit B-10-like [Nicotiana tabacum] gi|1025406737|ref|XP_016438472.1| PREDICTED: nuclear transcription factor Y subunit B-10-like [Nicotiana tabacum]
gene30035	LOC107764443	G2-like	gi|1025406803|ref|XP_016438491.1| PREDICTED: uncharacterized protein LOC107764443 [Nicotiana tabacum]
gene30043	LOC107764452	MIKC_MADS	gi|1025406835|ref|XP_016438500.1| PREDICTED: agamous-like MADS-box protein AGL27 isoform X1 [Nicotiana tabacum]
gene30045	LOC107764454	NF-YA	gi|1025406849|ref|XP_016438502.1| PREDICTED: nuclear transcription factor Y subunit A-3-like isoform X1 [Nicotiana tabacum]
gene30062	LOC107764473	WRKY	gi|1025406942|ref|XP_016438528.1| PREDICTED: WRKY transcription factor 22-like [Nicotiana tabacum]
gene30080	LOC107764494	AP2	gi|697162090|ref|XP_009589846.1| PREDICTED: floral homeotic protein APETALA 2 [Nicotiana tomentosiformis]
gene30104	LOC107764520	C2H2	gi|697139311|ref|XP_009623743.1| PREDICTED: zinc finger protein ZAT9-like [Nicotiana tomentosiformis] gi|1025407203|ref|XP_016438592.1| PREDICTED: zinc finger protein ZAT9-like [Nicotiana tabacum]
gene30154	LOC107764575	NF-YB	gi|1025407468|ref|XP_016438654.1| PREDICTED: nuclear transcription factor Y subunit B-4-like [Nicotiana tabacum]
gene30158	LOC107764579	SAP	gi|697108709|ref|XP_009608214.1| PREDICTED: transcriptional regulator STERILE APETALA-like [Nicotiana tomentosiformis]
gene30164	LOC107764585	bHLH	gi|1025407510|ref|XP_016438666.1| PREDICTED: transcription factor bHLH62-like [Nicotiana tabacum]
gene3018	LOC107764549	MYB	gi|1025365676|ref|XP_016438630.1| PREDICTED: transcription factor RAX2-like [Nicotiana tabacum]
gene30202	LOC107764626	G2-like	gi|698515034|ref|XP_009802388.1| PREDICTED: uncharacterized protein LOC104247930 isoform X1 [Nicotiana sylvestris] gi|1025407713|ref|XP_016438721.1| PREDICTED: uncharacterized protein LOC107764626 isoform X1 [Nicotiana tabacum]
gene30233	LOC107764660	BBR-BPC	gi|698441249|ref|XP_009761371.1| PREDICTED: protein BASIC PENTACYSTEINE2-like [Nicotiana sylvestris] gi|698441256|ref|XP_009761378.1| PREDICTED: protein BASIC PENTACYSTEINE2-like [Nicotiana sylvestris] gi|1025297857|ref|XP_016499158.1| PREDICTED: protein BASIC PENTACYSTEINE2-like [Nicotiana tabacum] gi|1025297861|ref|XP_016499159.1| PREDICTED: protein BASIC PENTACYSTEINE2-like [Nicotiana tabacum]
gene30278	LOC107764712	ERF	gi|698551384|ref|XP_009769291.1| PREDICTED: ethylene-responsive transcription factor ERF013-like [Nicotiana sylvestris] gi|1025408025|ref|XP_016438801.1| PREDICTED: ethylene-responsive transcription factor ERF013-like [Nicotiana tabacum]
gene30295	LOC107764729	C3H	gi|698419519|ref|XP_009793876.1| PREDICTED: zinc finger CCCH domain-containing protein ZFN-like [Nicotiana sylvestris] gi|1025408083|ref|XP_016438819.1| PREDICTED: zinc finger CCCH domain-containing protein ZFN-like [Nicotiana tabacum]
gene30305	LOC107764740	M-type_MADS	gi|1025408123|ref|XP_016438828.1| PREDICTED: MADS-box protein CMB1-like [Nicotiana tabacum]
gene30313	LOC107764748	HD-ZIP	gi|698560380|ref|XP_009771833.1| PREDICTED: homeobox-leucine zipper protein ANTHOCYANINLESS 2-like isoform X1 [Nicotiana sylvestris]
gene30317	LOC107764752	C3H	gi|698512396|ref|XP_009801215.1| PREDICTED: tristetraprolin-like [Nicotiana sylvestris] gi|698512398|ref|XP_009801216.1| PREDICTED: tristetraprolin-like [Nicotiana sylvestris] gi|698512401|ref|XP_009801217.1| PREDICTED: tristetraprolin-like [Nicotiana sylvestris] gi|698512403|ref|XP_009801218.1| PREDICTED: tristetraprolin-like [Nicotiana sylvestris] gi|1025408173|ref|XP_016438840.1| PREDICTED: tr…
gene30325	LOC107764760	GRF	gi|1025408207|ref|XP_016438848.1| PREDICTED: growth-regulating factor 1-like [Nicotiana tabacum]
gene30326	LOC107764761	ERF	gi|698483512|ref|XP_009788612.1| PREDICTED: ethylene-responsive transcription factor RAP2-12-like [Nicotiana sylvestris] gi|1025408211|ref|XP_016438849.1| PREDICTED: ethylene-responsive transcription factor RAP2-12-like [Nicotiana tabacum]
gene30341	LOC107764777	FAR1	gi|1025408265|ref|XP_016438861.1| PREDICTED: protein FAR1-RELATED SEQUENCE 11-like [Nicotiana tabacum]
gene30343	LOC107764781	M-type_MADS	gi|1025408279|ref|XP_016438865.1| PREDICTED: agamous-like MADS-box protein AGL62 [Nicotiana tabacum]
gene30354	LOC107764791	NAC	gi|1025408313|ref|XP_016438875.1| PREDICTED: NAC domain-containing protein 90-like [Nicotiana tabacum]
gene3045	LOC107764909	MYB	gi|1027859303|ref|NP_001311792.1| transcription factor MYB44-like [Nicotiana tabacum] gi|27529846|dbj|BAC53938.1| Myb-like protein [Nicotiana tabacum]
gene3049	LOC107764928	NAC	gi|1025365842|ref|XP_016438996.1| PREDICTED: NAC domain-containing protein 62-like [Nicotiana tabacum]
gene30512	LOC107764968	WOX	gi|1025408966|ref|XP_016439029.1| PREDICTED: WUSCHEL-related homeobox 11-like, partial [Nicotiana tabacum]
gene30534	LOC107764991	Trihelix	gi|1025409074|ref|XP_016439050.1| PREDICTED: trihelix transcription factor PTL-like [Nicotiana tabacum]
gene30578	LOC107765041	FAR1	gi|1025409317|ref|XP_016439116.1| PREDICTED: protein FAR1-RELATED SEQUENCE 6-like [Nicotiana tabacum]
gene30579	LOC107765042	FAR1	gi|1025409321|ref|XP_016439117.1| PREDICTED: protein FAR1-RELATED SEQUENCE 8-like isoform X1 [Nicotiana tabacum] gi|1025409324|ref|XP_016439118.1| PREDICTED: protein FAR1-RELATED SEQUENCE 8-like isoform X1 [Nicotiana tabacum]
gene305	LOC107765017	C2H2	gi|697117044|ref|XP_009612448.1| PREDICTED: zinc finger protein JACKDAW-like [Nicotiana tomentosiformis] gi|1025007601|ref|XP_016439111.1| PREDICTED: protein indeterminate-domain 9-like [Nicotiana tabacum]
gene3060	LOC107765049	G2-like	gi|1025365906|ref|XP_016439131.1| PREDICTED: myb family transcription factor APL-like [Nicotiana tabacum] gi|1025365911|ref|XP_016439139.1| PREDICTED: myb family transcription factor APL-like [Nicotiana tabacum] gi|1025365915|ref|XP_016439145.1| PREDICTED: myb family transcription factor APL-like [Nicotiana tabacum] gi|1025365920|ref|XP_016439152.1| PREDICTED: myb family transcription factor APL-…
gene3061	LOC107765071	M-type_MADS	gi|1025365926|ref|XP_016439162.1| PREDICTED: agamous-like MADS-box protein AGL66 isoform X1 [Nicotiana tabacum]
gene30628	LOC107765094	B3	gi|1025409570|ref|XP_016439186.1| PREDICTED: B3 domain-containing protein Os02g0598200-like, partial [Nicotiana tabacum]
gene30632	LOC107765097	Dof	gi|1025409582|ref|XP_016439189.1| PREDICTED: dof zinc finger protein DOF5.7-like [Nicotiana tabacum]
gene30639	LOC107765107	ZF-HD	gi|698483053|ref|XP_009788413.1| PREDICTED: zinc-finger homeodomain protein 9-like [Nicotiana sylvestris] gi|1025409629|ref|XP_016439200.1| PREDICTED: zinc-finger homeodomain protein 9-like [Nicotiana tabacum]
gene30655	LOC107765125	GATA	gi|697166031|ref|XP_009591827.1| PREDICTED: GATA transcription factor 4-like [Nicotiana tomentosiformis] gi|1025409703|ref|XP_016439221.1| PREDICTED: GATA transcription factor 4-like [Nicotiana tabacum]
gene30725	LOC107765201	FAR1	gi|1025410028|ref|XP_016439307.1| PREDICTED: protein FAR1-RELATED SEQUENCE 8-like [Nicotiana tabacum]
gene30740	LOC107765218	SBP	gi|1025410117|ref|XP_016439329.1| PREDICTED: squamosa promoter-binding-like protein 1 [Nicotiana tabacum]
gene30755	LOC107765238	Dof	gi|1025410188|ref|XP_016439350.1| PREDICTED: dof zinc finger protein DOF3.4-like [Nicotiana tabacum]
gene30799	LOC107765284	C3H	gi|1025410404|ref|XP_016439395.1| PREDICTED: zinc finger CCCH domain-containing protein 69-like isoform X2 [Nicotiana tabacum]
gene30869	LOC107765363	Trihelix	gi|1025410768|ref|XP_016439489.1| PREDICTED: trihelix transcription factor GT-2-like [Nicotiana tabacum]
gene30909	LOC107765408	NF-YC	gi|697129950|ref|XP_009619035.1| PREDICTED: nuclear transcription factor Y subunit C-1-like [Nicotiana tomentosiformis] gi|1025410949|ref|XP_016439532.1| PREDICTED: nuclear transcription factor Y subunit C-1-like [Nicotiana tabacum]
gene30916	LOC107765417	bHLH	gi|719968759|ref|XP_010266382.1| PREDICTED: uncharacterized protein LOC104603913 [Nelumbo nucifera] gi|719968762|ref|XP_010266391.1| PREDICTED: uncharacterized protein LOC104603913 [Nelumbo nucifera] gi|731428554|ref|XP_010664372.1| PREDICTED: uncharacterized protein LOC100241943 isoform X2 [Vitis vinifera]
gene30931	LOC107765432	LBD	gi|698460690|ref|XP_009781596.1| PREDICTED: LOB domain-containing protein 16 [Nicotiana sylvestris] gi|1025411056|ref|XP_016439562.1| PREDICTED: LOB domain-containing protein 16-like [Nicotiana tabacum]
gene30937	LOC107765438	MYB	gi|1025411093|ref|XP_016439572.1| PREDICTED: myb-related protein 305-like [Nicotiana tabacum]
gene30964	LOC107765469	NAC	gi|1025411250|ref|XP_016439609.1| PREDICTED: NAC domain-containing protein 43-like [Nicotiana tabacum]
gene3098	LOC107765476	NF-YB	gi|1025366126|ref|XP_016439627.1| PREDICTED: nuclear transcription factor Y subunit B-10-like isoform X2 [Nicotiana tabacum]
gene30992	LOC107765501	bHLH	gi|697146985|ref|XP_009627647.1| PREDICTED: transcription factor bHLH95-like [Nicotiana tomentosiformis] gi|1025411393|ref|XP_016439647.1| PREDICTED: transcription factor bHLH95-like [Nicotiana tabacum]
gene30999	LOC107765507	bZIP	gi|1025411417|ref|XP_016439653.1| PREDICTED: ABSCISIC ACID-INSENSITIVE 5-like protein 5 [Nicotiana tabacum]
gene3100	LOC107765491	M-type_MADS	gi|1025366133|ref|XP_016439637.1| PREDICTED: agamous-like MADS-box protein AGL29 [Nicotiana tabacum]
gene31046	LOC107765562	NAC	gi|1025411658|ref|XP_016439711.1| PREDICTED: transcription factor JUNGBRUNNEN 1-like [Nicotiana tabacum]
gene31056	LOC107765572	bHLH	gi|698513254|ref|XP_009801585.1| PREDICTED: transcription factor SPEECHLESS [Nicotiana sylvestris] gi|1025411699|ref|XP_016439723.1| PREDICTED: transcription factor SPEECHLESS-like [Nicotiana tabacum]
gene31058	LOC107765570	WRKY	gi|1025411691|ref|XP_016439721.1| PREDICTED: probable WRKY transcription factor 41 [Nicotiana tabacum]
gene31089	LOC107765608	C3H	gi|1025411839|ref|XP_016439759.1| PREDICTED: zinc finger CCCH domain-containing protein 14-like [Nicotiana tabacum]
gene31096	LOC107765616	bHLH	gi|698457699|ref|XP_009780893.1| PREDICTED: transcription factor ILI6-like [Nicotiana sylvestris]
gene31131	LOC107765656	ERF	gi|698531194|ref|XP_009762425.1| PREDICTED: ethylene-responsive transcription factor ERF109-like [Nicotiana sylvestris] gi|1025412031|ref|XP_016439809.1| PREDICTED: ethylene-responsive transcription factor ERF109-like [Nicotiana tabacum]
gene31132	LOC107765657	ERF	gi|698531192|ref|XP_009762423.1| PREDICTED: ethylene-responsive transcription factor ERF109-like [Nicotiana sylvestris] gi|1025412035|ref|XP_016439810.1| PREDICTED: ethylene-responsive transcription factor ERF109-like [Nicotiana tabacum]
gene31135	LOC107765662	NAC	gi|698420019|ref|XP_009802067.1| PREDICTED: NAC domain-containing protein 100 isoform X1 [Nicotiana sylvestris] gi|698420026|ref|XP_009802134.1| PREDICTED: NAC domain-containing protein 100 isoform X1 [Nicotiana sylvestris] gi|1025412049|ref|XP_016439814.1| PREDICTED: NAC domain-containing protein 100-like isoform X1 [Nicotiana tabacum] gi|1025412053|ref|XP_016439815.1| PREDICTED: NAC domain-cont…
gene31137	LOC107765664	C3H	gi|1025412063|ref|XP_016439818.1| PREDICTED: zinc finger CCCH domain-containing protein 30-like [Nicotiana tabacum] gi|1025412067|ref|XP_016439819.1| PREDICTED: zinc finger CCCH domain-containing protein 30-like [Nicotiana tabacum] gi|1025412071|ref|XP_016439820.1| PREDICTED: zinc finger CCCH domain-containing protein 30-like [Nicotiana tabacum]
gene31170	LOC107765705	M-type_MADS	gi|1025412278|ref|XP_016439864.1| PREDICTED: agamous-like MADS-box protein AGL29 [Nicotiana tabacum]
gene31175	LOC107765707	HB-other	gi|1025412286|ref|XP_016439867.1| PREDICTED: homeobox-DDT domain protein RLT2-like [Nicotiana tabacum]
gene31192	LOC107765723	CO-like	gi|1027852529|ref|NP_001311813.1| zinc finger protein CONSTANS-LIKE 2-like [Nicotiana tabacum] gi|425872964|gb|AFY06686.1| constans [Nicotiana tabacum]
gene31211	LOC107765748	ERF	gi|698501336|ref|XP_009796372.1| PREDICTED: ethylene-responsive transcription factor 1B-like [Nicotiana sylvestris]
gene31212	LOC107765749	GRAS	gi|1025412488|ref|XP_016439920.1| PREDICTED: nodulation-signaling pathway 2 protein-like [Nicotiana tabacum]
gene31214	LOC107765751	EIL	gi|1025412496|ref|XP_016439922.1| PREDICTED: putative ETHYLENE INSENSITIVE 3-like 4 protein isoform X1 [Nicotiana tabacum]
gene31246	LOC107765789	ARF	gi|698489061|ref|XP_009791106.1| PREDICTED: auxin response factor 17 [Nicotiana sylvestris] gi|1025412692|ref|XP_016439970.1| PREDICTED: auxin response factor 17-like [Nicotiana tabacum]
gene31268	LOC107765812	HSF	gi|1025412828|ref|XP_016439999.1| PREDICTED: heat stress transcription factor A-1b-like [Nicotiana tabacum]
gene31275	LOC107765820	ZF-HD	gi|698466244|ref|XP_009782865.1| PREDICTED: mini zinc finger protein 2 [Nicotiana sylvestris] gi|1025412856|ref|XP_016440003.1| PREDICTED: mini zinc finger protein 2-like [Nicotiana tabacum]
gene31306	LOC107765854	MYB_related	gi|1025412990|ref|XP_016440040.1| PREDICTED: transcription factor LAF1-like [Nicotiana tabacum]
gene31317	LOC107765862	NAC	gi|697096784|ref|XP_009618124.1| PREDICTED: NAC domain-containing protein 72-like [Nicotiana tomentosiformis] gi|1025413025|ref|XP_016440048.1| PREDICTED: NAC domain-containing protein 72-like [Nicotiana tabacum]
gene31323	LOC107765876	bHLH	gi|1025413069|ref|XP_016440060.1| PREDICTED: LOW QUALITY PROTEIN: transcription factor bHLH104-like [Nicotiana tabacum]
gene31340	LOC107765893	bHLH	gi|697108845|ref|XP_009608279.1| PREDICTED: transcription factor bHLH13-like [Nicotiana tomentosiformis] gi|1025413131|ref|XP_016440077.1| PREDICTED: transcription factor bHLH13-like [Nicotiana tabacum]
gene31343	LOC107765896	bZIP	gi|698491766|ref|XP_009792283.1| PREDICTED: basic leucine zipper 43-like [Nicotiana sylvestris] gi|1025413140|ref|XP_016440079.1| PREDICTED: basic leucine zipper 43-like [Nicotiana tabacum]
gene31358	LOC107765911	bZIP	gi|697145230|ref|XP_009626744.1| PREDICTED: uncharacterized protein LOC104117398 [Nicotiana tomentosiformis] gi|697145232|ref|XP_009626745.1| PREDICTED: uncharacterized protein LOC104117398 [Nicotiana tomentosiformis]
gene31362	LOC107765917	ERF	gi|1027858423|ref|NP_001313204.1| ethylene-responsive transcription factor 1B-like [Nicotiana tabacum] gi|697111409|ref|XP_009609579.1| PREDICTED: ethylene-responsive transcription factor 1B-like [Nicotiana tomentosiformis] gi|52547872|gb|AAU81956.1| ERF transcription factor 5 [Nicotiana tabacum]
gene31365	LOC107765920	HD-ZIP	gi|698492125|ref|XP_009792428.1| PREDICTED: homeobox-leucine zipper protein ATHB-12-like [Nicotiana sylvestris]
gene31387	LOC107765944	NAC	gi|697110336|ref|XP_009609037.1| PREDICTED: NAC domain-containing protein 100 [Nicotiana tomentosiformis] gi|1025413365|ref|XP_016440125.1| PREDICTED: NAC domain-containing protein 92 [Nicotiana tabacum]
gene31395	LOC107765952	FAR1	gi|698588342|ref|XP_009779431.1| PREDICTED: protein FAR-RED ELONGATED HYPOCOTYL 3-like [Nicotiana sylvestris] gi|698588345|ref|XP_009779432.1| PREDICTED: protein FAR-RED ELONGATED HYPOCOTYL 3-like [Nicotiana sylvestris] gi|698588349|ref|XP_009779433.1| PREDICTED: protein FAR-RED ELONGATED HYPOCOTYL 3-like [Nicotiana sylvestris] gi|1025413398|ref|XP_016440133.1| PREDICTED: protein FAR1-RELATED SEQ…
gene31439	LOC107766004	NF-YB	gi|697118755|ref|XP_009613315.1| PREDICTED: nuclear transcription factor Y subunit B-6-like [Nicotiana tomentosiformis] gi|697118757|ref|XP_009613316.1| PREDICTED: nuclear transcription factor Y subunit B-6-like [Nicotiana tomentosiformis]
gene31472	LOC107766037	TALE	gi|1025413797|ref|XP_016440234.1| PREDICTED: homeobox protein BEL1 homolog [Nicotiana tabacum] gi|1025413801|ref|XP_016440235.1| PREDICTED: homeobox protein BEL1 homolog [Nicotiana tabacum]
gene31475	LOC107766041	G2-like	gi|697127213|ref|XP_009617645.1| PREDICTED: myb family transcription factor APL-like isoform X1 [Nicotiana tomentosiformis] gi|1025413815|ref|XP_016440239.1| PREDICTED: myb family transcription factor APL-like [Nicotiana tabacum]
gene31497	LOC107766068	G2-like	gi|698471374|ref|XP_009784028.1| PREDICTED: uncharacterized protein LOC104232501 [Nicotiana sylvestris] gi|1025413929|ref|XP_016440265.1| PREDICTED: uncharacterized protein LOC107766068 [Nicotiana tabacum]
gene31508	LOC107766079	WRKY	gi|697188363|ref|XP_009603221.1| PREDICTED: probable WRKY transcription factor 26 [Nicotiana tomentosiformis]
gene31531	LOC107766107	GRAS	gi|1025414138|ref|XP_016440316.1| PREDICTED: scarecrow-like protein 14 [Nicotiana tabacum]
gene3156	LOC107766059	C2H2	gi|1025366358|ref|XP_016440259.1| PREDICTED: vegetative cell wall protein gp1-like [Nicotiana tabacum]
gene31579	LOC107766155	HD-ZIP	gi|1025414420|ref|XP_016440385.1| PREDICTED: homeobox-leucine zipper protein MERISTEM L1-like [Nicotiana tabacum]
gene31582	LOC107766165	ERF	gi|697185597|ref|XP_009601836.1| PREDICTED: ethylene-responsive transcription factor 14-like [Nicotiana tomentosiformis] gi|1025414463|ref|XP_016440396.1| PREDICTED: ethylene-responsive transcription factor 14-like [Nicotiana tabacum]
gene31584	LOC107766166	ERF	gi|697134384|ref|XP_009621246.1| PREDICTED: ethylene-responsive transcription factor ERF098-like [Nicotiana tomentosiformis] gi|1025414467|ref|XP_016440397.1| PREDICTED: ethylene-responsive transcription factor ERF098-like [Nicotiana tabacum]
gene31608	LOC107766192	MYB	gi|697186849|ref|XP_009602461.1| PREDICTED: transcription factor DIVARICATA-like [Nicotiana tomentosiformis] gi|1025414573|ref|XP_016440424.1| PREDICTED: transcription factor DIVARICATA-like [Nicotiana tabacum]
gene31655	LOC107766245	AP2	gi|697153880|ref|XP_009631194.1| PREDICTED: AP2-like ethylene-responsive transcription factor At2g41710 [Nicotiana tomentosiformis] gi|1025414855|ref|XP_016440480.1| PREDICTED: AP2-like ethylene-responsive transcription factor At2g41710 [Nicotiana tabacum]
gene31672	LOC107766265	SRS	gi|1025414947|ref|XP_016440503.1| PREDICTED: protein SHI RELATED SEQUENCE 1-like [Nicotiana tabacum]
gene31738	LOC107766339	Nin-like	gi|698470056|ref|XP_009783715.1| PREDICTED: protein NLP7-like isoform X2 [Nicotiana sylvestris] gi|1025415230|ref|XP_016440588.1| PREDICTED: protein NLP7-like isoform X3 [Nicotiana tabacum]
gene31739	LOC107766340	Nin-like	gi|1025415240|ref|XP_016440593.1| PREDICTED: uncharacterized protein LOC107766340 isoform X4 [Nicotiana tabacum]
gene31740	LOC107766341	Nin-like	gi|1025415242|ref|XP_016440594.1| PREDICTED: protein NLP7-like isoform X1 [Nicotiana tabacum]
gene31742	LOC107766344	bHLH	gi|1025415248|ref|XP_016440597.1| PREDICTED: putative transcription factor bHLH041 [Nicotiana tabacum]
gene31753	LOC107766357	LBD	gi|698467917|ref|XP_009783238.1| PREDICTED: LOB domain-containing protein 38-like isoform X1 [Nicotiana sylvestris] gi|1025415279|ref|XP_016440614.1| PREDICTED: LOB domain-containing protein 38-like isoform X1 [Nicotiana tabacum]
gene31756	LOC107766363	C3H	gi|1025415289|ref|XP_016440619.1| PREDICTED: tRNA-dihydrouridine(47) synthase [NAD(P)(+)]-like [Nicotiana tabacum]
gene31769	LOC107766373	HB-other	gi|697119030|ref|XP_009613461.1| PREDICTED: uncharacterized protein LOC104106591 isoform X2 [Nicotiana tomentosiformis] gi|1025415321|ref|XP_016440636.1| PREDICTED: homeobox-DDT domain protein RLT1-like [Nicotiana tabacum]
gene3179	LOC107766289	bZIP	gi|698515881|ref|XP_009802821.1| PREDICTED: ocs element-binding factor 1-like [Nicotiana sylvestris] gi|1025366466|ref|XP_016440531.1| PREDICTED: bZIP transcription factor 53-like [Nicotiana tabacum] gi|16580130|gb|AAK92213.1| bZIP transcription factor BZI-2 [Nicotiana tabacum]
gene31807	LOC107766414	NAC	gi|698570321|ref|XP_009774570.1| PREDICTED: NAC domain-containing protein 7-like [Nicotiana sylvestris] gi|1025415397|ref|XP_016440678.1| PREDICTED: NAC domain-containing protein 30-like [Nicotiana tabacum]
gene3181	LOC107766306	ERF	gi|698519803|ref|XP_009804771.1| PREDICTED: dehydration-responsive element-binding protein 2F [Nicotiana sylvestris] gi|1025366474|ref|XP_016440548.1| PREDICTED: dehydration-responsive element-binding protein 2F-like [Nicotiana tabacum]
gene31834	LOC107766445	C2H2	gi|1025415472|ref|XP_016440711.1| PREDICTED: uncharacterized protein LOC107766445 [Nicotiana tabacum]
gene31836	LOC107766447	E2F/DP	gi|1025415478|ref|XP_016440715.1| PREDICTED: transcription factor E2FC-like [Nicotiana tabacum]
gene3185	LOC107766376	MYB	gi|1025366507|ref|XP_016440640.1| PREDICTED: myb-related protein 340-like [Nicotiana tabacum]
gene31919	LOC107766537	B3	gi|1025415690|ref|XP_016440815.1| PREDICTED: B3 domain-containing protein Os01g0723500-like isoform X1 [Nicotiana tabacum]
gene31935	LOC107766557	MYB	gi|1025415734|ref|XP_016440837.1| PREDICTED: transcription factor MYB3-like [Nicotiana tabacum]
gene31955	LOC107766579	MIKC_MADS	gi|697130845|ref|XP_009619475.1| PREDICTED: floral homeotic protein PMADS 1 [Nicotiana tomentosiformis] gi|1025415786|ref|XP_016440864.1| PREDICTED: floral homeotic protein PMADS 1-like [Nicotiana tabacum]
gene31974	LOC107766605	LBD	gi|698452643|ref|XP_009779769.1| PREDICTED: LOB domain-containing protein 20 [Nicotiana sylvestris] gi|1025415859|ref|XP_016440903.1| PREDICTED: LOB domain-containing protein 20-like [Nicotiana tabacum]
gene32014	LOC107766641	HD-ZIP	gi|1025415923|ref|XP_016440936.1| PREDICTED: homeobox-leucine zipper protein HAT9-like [Nicotiana tabacum]
gene32035	LOC107766665	HSF	gi|1025415981|ref|XP_016440966.1| PREDICTED: heat shock factor protein HSF24-like [Nicotiana tabacum]
gene32037	LOC107766670	ERF	gi|1025415998|ref|XP_016440974.1| PREDICTED: ethylene-responsive transcription factor ERF071-like [Nicotiana tabacum]
gene32068	LOC107766702	ERF	gi|1027858737|ref|NP_001311856.1| ethylene-responsive transcription factor 3-like [Nicotiana tabacum] gi|379056258|dbj|BAL68169.1| ethylene response factor #205 [Nicotiana tabacum]
gene3206	LOC107766609	ERF	gi|1025366610|ref|XP_016440909.1| PREDICTED: ethylene-responsive transcription factor TINY-like [Nicotiana tabacum]
gene32084	LOC107766720	ERF	gi|1025416144|ref|XP_016441045.1| PREDICTED: ethylene-responsive transcription factor ERF098-like [Nicotiana tabacum]
gene32088	LOC107766725	NAC	gi|698504054|ref|XP_009797580.1| PREDICTED: NAC domain-containing protein 72-like [Nicotiana sylvestris] gi|1025416154|ref|XP_016441051.1| PREDICTED: NAC domain-containing protein 72-like [Nicotiana tabacum]
gene32095	LOC107766733	TCP	gi|1025416170|ref|XP_016441059.1| PREDICTED: transcription factor CYCLOIDEA-like, partial [Nicotiana tabacum]
gene32097	LOC107766736	SBP	gi|698455963|ref|XP_009780510.1| PREDICTED: squamosa promoter-binding-like protein 12 [Nicotiana sylvestris] gi|1025416174|ref|XP_016441061.1| PREDICTED: squamosa promoter-binding-like protein 12 [Nicotiana tabacum]
gene32099	LOC107766738	GRAS	gi|1025416177|ref|XP_016441062.1| PREDICTED: scarecrow-like protein 3 [Nicotiana tabacum]
gene32115	LOC107766755	C3H	gi|1025416214|ref|XP_016441082.1| PREDICTED: zinc finger CCCH domain-containing protein 55-like [Nicotiana tabacum]
gene32134	LOC107766778	MYB	gi|698520635|ref|XP_009757133.1| PREDICTED: protein ODORANT1-like [Nicotiana sylvestris] gi|1025416267|ref|XP_016441110.1| PREDICTED: protein ODORANT1-like [Nicotiana tabacum]
gene32144	LOC107766787	bHLH	gi|697156580|ref|XP_009587041.1| PREDICTED: transcription factor bHLH63-like [Nicotiana tomentosiformis] gi|1025416287|ref|XP_016441121.1| PREDICTED: transcription factor bHLH63-like [Nicotiana tabacum]
gene32178	LOC107766832	NF-YB	gi|698506710|ref|XP_009798728.1| PREDICTED: nuclear transcription factor Y subunit B-7 [Nicotiana sylvestris]
gene32185	LOC107766835	NF-YA	gi|697181112|ref|XP_009599539.1| PREDICTED: nuclear transcription factor Y subunit A-3-like [Nicotiana tomentosiformis] gi|1025416430|ref|XP_016441195.1| PREDICTED: nuclear transcription factor Y subunit A-3-like [Nicotiana tabacum]
gene32227	LOC107766885	ARF	gi|697147092|ref|XP_009627699.1| PREDICTED: auxin response factor 17 [Nicotiana tomentosiformis] gi|1025416531|ref|XP_016441250.1| PREDICTED: auxin response factor 17-like [Nicotiana tabacum]
gene32278	LOC107766940	bZIP	gi|1025416693|ref|XP_016441336.1| PREDICTED: ABSCISIC ACID-INSENSITIVE 5-like protein 2 isoform X1 [Nicotiana tabacum] gi|1025416695|ref|XP_016441337.1| PREDICTED: ABSCISIC ACID-INSENSITIVE 5-like protein 2 isoform X1 [Nicotiana tabacum]
gene32294	LOC107766960	ERF	gi|698445782|ref|XP_009768300.1| PREDICTED: uncharacterized protein LOC104219331 [Nicotiana sylvestris] gi|1025416746|ref|XP_016441364.1| PREDICTED: uncharacterized protein LOC107766960 [Nicotiana tabacum]
gene32303	LOC107766969	C2H2	gi|698505688|ref|XP_009798282.1| PREDICTED: zinc finger protein 2 [Nicotiana sylvestris] gi|1025416762|ref|XP_016441373.1| PREDICTED: zinc finger protein 2-like [Nicotiana tabacum]
gene3230	LOC107766848	NAC	gi|698514794|ref|XP_009802261.1| PREDICTED: protein ATAF2-like [Nicotiana sylvestris] gi|1025366736|ref|XP_016441222.1| PREDICTED: NAC domain-containing protein 86-like [Nicotiana tabacum]
gene32311	LOC107766979	GRAS	gi|697102875|ref|XP_009603492.1| PREDICTED: DELLA protein RGL1-like [Nicotiana tomentosiformis] gi|1025416785|ref|XP_016441386.1| PREDICTED: DELLA protein RGL1-like [Nicotiana tabacum]
gene32312	LOC107766978	GRAS	gi|697102872|ref|XP_009603475.1| PREDICTED: DELLA protein GAI1-like [Nicotiana tomentosiformis] gi|1025416783|ref|XP_016441385.1| PREDICTED: DELLA protein GAI1-like [Nicotiana tabacum]
gene32331	LOC107766996	NF-YA	gi|1025416822|ref|XP_016441402.1| PREDICTED: nuclear transcription factor Y subunit A-7-like [Nicotiana tabacum]
gene32380	LOC107767049	bHLH	gi|1027855392|ref|NP_001311866.1| transcription factor MYC2-like [Nicotiana tabacum] gi|697157042|ref|XP_009587276.1| PREDICTED: transcription factor MYC2-like [Nicotiana tomentosiformis] gi|296278612|gb|ADH04270.1| MYC2b transcription factor [Nicotiana tabacum]
gene32405	LOC107767082	LBD	gi|1025416974|ref|XP_016441482.1| PREDICTED: LOB domain-containing protein 22-like [Nicotiana tabacum]
gene32427	LOC107767107	HD-ZIP	gi|1025417041|ref|XP_016441515.1| PREDICTED: homeobox-leucine zipper protein HDG11-like isoform X2 [Nicotiana tabacum]
gene32428	LOC107767111	NAC	gi|697135004|ref|XP_009621552.1| PREDICTED: NAC domain-containing protein 74 isoform X2 [Nicotiana tomentosiformis] gi|1025417055|ref|XP_016441522.1| PREDICTED: NAC domain-containing protein 86-like isoform X2 [Nicotiana tabacum]
gene32480	LOC107767166	NF-X1	gi|1025012019|ref|XP_016441573.1| PREDICTED: NF-X1-type zinc finger protein NFXL1-like, partial [Nicotiana tabacum]
gene32492	LOC107767179	SBP	gi|697184039|ref|XP_009601043.1| PREDICTED: squamosa promoter-binding protein 2-like [Nicotiana tomentosiformis] gi|1025012161|ref|XP_016441586.1| PREDICTED: squamosa promoter-binding protein 2-like [Nicotiana tabacum]
gene32494	LOC107767181	M-type_MADS	gi|698562703|ref|XP_009772485.1| PREDICTED: agamous-like MADS-box protein AGL61 [Nicotiana sylvestris] gi|1025012164|ref|XP_016441587.1| PREDICTED: agamous-like MADS-box protein AGL29 [Nicotiana tabacum]
gene32525	LOC107767215	HD-ZIP	gi|1025012301|ref|XP_016441621.1| PREDICTED: homeobox-leucine zipper protein HAT22-like [Nicotiana tabacum]
gene32527	LOC107767218	TALE	gi|1027853693|ref|NP_001311871.1| homeotic protein knotted-1-like [Nicotiana tabacum] gi|697101918|ref|XP_009598343.1| PREDICTED: homeotic protein knotted-1 isoform X1 [Nicotiana tomentosiformis] gi|425872944|gb|AFY06676.1| Knotted 1 [Nicotiana tabacum]
gene32547	LOC107767241	ARF	gi|1025012408|ref|XP_016441644.1| PREDICTED: auxin response factor 2-like, partial [Nicotiana tabacum]
gene32552	LOC107767248	ERF	gi|698489617|ref|XP_009791350.1| PREDICTED: ethylene-responsive transcription factor ERF039 [Nicotiana sylvestris] gi|1025012444|ref|XP_016441653.1| PREDICTED: ethylene-responsive transcription factor ERF039-like [Nicotiana tabacum]
gene32560	LOC107767255	LBD	gi|698486434|ref|XP_009789949.1| PREDICTED: LOB domain-containing protein 19 [Nicotiana sylvestris] gi|1025012471|ref|XP_016441663.1| PREDICTED: LOB domain-containing protein 19-like [Nicotiana tabacum]
gene32566	LOC107767258	G2-like	gi|1025012483|ref|XP_016441666.1| PREDICTED: myb family transcription factor APL-like [Nicotiana tabacum]
gene32594	LOC107767294	Dof	gi|1025013034|ref|XP_016441727.1| PREDICTED: dof zinc finger protein DOF1.4-like [Nicotiana tabacum]
gene32597	LOC107767296	FAR1	gi|1025013042|ref|XP_016441729.1| PREDICTED: protein FAR1-RELATED SEQUENCE 6-like isoform X1 [Nicotiana tabacum]
gene3260	LOC107767159	MIKC_MADS	gi|1025366869|ref|XP_016441570.1| PREDICTED: MADS-box transcription factor 23-like [Nicotiana tabacum] gi|1025366873|ref|XP_016441576.1| PREDICTED: MADS-box transcription factor 23-like [Nicotiana tabacum]
gene32621	LOC107767321	MYB_related	gi|1025013242|ref|XP_016441775.1| PREDICTED: transcription factor MYB1R1-like [Nicotiana tabacum]
gene32631	LOC107767334	MIKC_MADS	gi|1025013308|ref|XP_016441790.1| PREDICTED: MADS-box protein SOC1-like isoform X2 [Nicotiana tabacum]
gene32651	LOC107767352	bZIP	gi|1027853102|ref|NP_001311875.1| ABSCISIC ACID-INSENSITIVE 5-like protein 7 [Nicotiana tabacum] gi|1025017342|ref|XP_016441811.1| PREDICTED: ABSCISIC ACID-INSENSITIVE 5-like protein 7 [Nicotiana tabacum] gi|1025017346|ref|XP_016441812.1| PREDICTED: ABSCISIC ACID-INSENSITIVE 5-like protein 7 [Nicotiana tabacum] gi|1025017350|ref|XP_016441813.1| PREDICTED: ABSCISIC ACID-INSENSITIVE 5-like protein …
gene32675	LOC107767388	MYB_related	gi|1025017611|ref|XP_016441868.1| PREDICTED: protein REVEILLE 6-like [Nicotiana tabacum]
gene32676	LOC107767389	M-type_MADS	gi|698576639|ref|XP_009776268.1| PREDICTED: agamous-like MADS-box protein AGL61 isoform X1 [Nicotiana sylvestris] gi|1025017615|ref|XP_016441869.1| PREDICTED: agamous-like MADS-box protein AGL61 isoform X1 [Nicotiana tabacum]
gene32694	LOC107767405	bHLH	gi|698490805|ref|XP_009791858.1| PREDICTED: transcription factor bHLH120-like [Nicotiana sylvestris] gi|1025017735|ref|XP_016441896.1| PREDICTED: transcription factor bHLH120-like [Nicotiana tabacum]
gene32699	LOC107767410	MYB	gi|1025017775|ref|XP_016441905.1| PREDICTED: transcription factor MYB35-like [Nicotiana tabacum]
gene32709	LOC107767422	NAC	gi|697163631|ref|XP_009590635.1| PREDICTED: NAC domain-containing protein 89-like [Nicotiana tomentosiformis] gi|1025017821|ref|XP_016441918.1| PREDICTED: NAC domain-containing protein 89-like [Nicotiana tabacum]
gene32717	LOC107767430	NAC	gi|698550522|ref|XP_009769005.1| PREDICTED: NAC domain-containing protein 68-like [Nicotiana sylvestris] gi|1025017854|ref|XP_016441925.1| PREDICTED: NAC domain-containing protein 68-like [Nicotiana tabacum]
gene32738	LOC107767452	NAC	gi|1025017933|ref|XP_016441945.1| PREDICTED: NAC domain-containing protein 45-like [Nicotiana tabacum]
gene327	LOC107767048	FAR1	gi|697184218|ref|XP_009601134.1| PREDICTED: protein FAR1-RELATED SEQUENCE 7-like [Nicotiana tomentosiformis] gi|697184220|ref|XP_009601135.1| PREDICTED: protein FAR1-RELATED SEQUENCE 7-like [Nicotiana tomentosiformis] gi|697184222|ref|XP_009601136.1| PREDICTED: protein FAR1-RELATED SEQUENCE 7-like [Nicotiana tomentosiformis]
gene32801	LOC107767527	LBD	gi|697103500|ref|XP_009605566.1| PREDICTED: SUMO-activating enzyme subunit 1B-1-like [Nicotiana tomentosiformis] gi|1025018364|ref|XP_016442044.1| PREDICTED: SUMO-activating enzyme subunit 1B-1-like [Nicotiana tabacum]
gene32814	LOC107767545	C2H2	gi|698463796|ref|XP_009782299.1| PREDICTED: zinc finger protein ZAT12-like [Nicotiana sylvestris] gi|1025018461|ref|XP_016442063.1| PREDICTED: zinc finger protein ZAT12-like [Nicotiana tabacum]
gene32843	LOC107767574	MYB	gi|698474659|ref|XP_009784773.1| PREDICTED: protein rough sheath 2 homolog [Nicotiana sylvestris] gi|1025018623|ref|XP_016442099.1| PREDICTED: protein rough sheath 2 homolog [Nicotiana tabacum]
gene3285	LOC107767438	NAC	gi|698512874|ref|XP_009801425.1| PREDICTED: NAC domain-containing protein 7-like [Nicotiana sylvestris] gi|698512876|ref|XP_009801426.1| PREDICTED: NAC domain-containing protein 7-like [Nicotiana sylvestris] gi|698512879|ref|XP_009801427.1| PREDICTED: NAC domain-containing protein 7-like [Nicotiana sylvestris] gi|698512881|ref|XP_009801429.1| PREDICTED: NAC domain-containing protein 7-like [Nicot…
gene32869	LOC107767605	HD-ZIP	gi|697113469|ref|XP_009610614.1| PREDICTED: homeobox-leucine zipper protein HAT5-like [Nicotiana tomentosiformis] gi|1025023674|ref|XP_016442143.1| PREDICTED: homeobox-leucine zipper protein HAT5-like [Nicotiana tabacum]
gene32883	LOC107767621	NAC	gi|698532914|ref|XP_009763274.1| PREDICTED: NAC domain-containing protein 77-like isoform X1 [Nicotiana sylvestris] gi|1025023740|ref|XP_016442160.1| PREDICTED: NAC domain-containing protein 79-like isoform X1 [Nicotiana tabacum]
gene32911	LOC107767655	Nin-like	gi|697183036|ref|XP_009600534.1| PREDICTED: protein NLP5-like [Nicotiana tomentosiformis] gi|697183038|ref|XP_009600535.1| PREDICTED: protein NLP5-like [Nicotiana tomentosiformis] gi|1025023965|ref|XP_016442216.1| PREDICTED: protein NLP5-like [Nicotiana tabacum] gi|1025023969|ref|XP_016442217.1| PREDICTED: protein NLP5-like [Nicotiana tabacum] gi|1025023973|ref|XP_016442218.1| PREDICTED: protein …
gene32929	LOC107767677	C3H	gi|1025024068|ref|XP_016442243.1| PREDICTED: zinc finger CCCH domain-containing protein 14-like [Nicotiana tabacum]
gene32939	LOC107767686	NAC	gi|1025024097|ref|XP_016442251.1| PREDICTED: NAC domain-containing protein 86-like isoform X1 [Nicotiana tabacum]
gene33004	LOC107767757	AP2	gi|698570157|ref|XP_009774530.1| PREDICTED: AP2-like ethylene-responsive transcription factor At1g16060 [Nicotiana sylvestris] gi|1025024441|ref|XP_016442336.1| PREDICTED: AP2-like ethylene-responsive transcription factor At1g16060 [Nicotiana tabacum]
gene33032	LOC107767787	G2-like	gi|1025024625|ref|XP_016442363.1| PREDICTED: uncharacterized protein LOC107767787 isoform X2 [Nicotiana tabacum]
gene33034	LOC107767788	Dof	gi|697166183|ref|XP_009591911.1| PREDICTED: cyclic dof factor 1-like [Nicotiana tomentosiformis] gi|1025024631|ref|XP_016442364.1| PREDICTED: cyclic dof factor 1-like [Nicotiana tabacum]
gene33035	LOC107767790	C2H2	gi|1025024641|ref|XP_016442366.1| PREDICTED: protein indeterminate-domain 9-like isoform X1 [Nicotiana tabacum]
gene33038	LOC107767794	MIKC_MADS	gi|1025024664|ref|XP_016442369.1| PREDICTED: truncated transcription factor CAULIFLOWER A-like isoform X1 [Nicotiana tabacum]
gene33043	LOC107767799	MYB	gi|698532955|ref|XP_009763294.1| PREDICTED: transcription factor LAF1-like [Nicotiana sylvestris] gi|1025024712|ref|XP_016442378.1| PREDICTED: transcription factor LAF1-like [Nicotiana tabacum]
gene33045	LOC107767801	WRKY	gi|1025024722|ref|XP_016442380.1| PREDICTED: probable WRKY transcription factor 4 [Nicotiana tabacum]
gene33046	LOC107767802	Whirly	gi|1025024726|ref|XP_016442381.1| PREDICTED: single-stranded DNA-bindig protein WHY2, mitochondrial-like, partial [Nicotiana tabacum]
gene33070	LOC107767830	ERF	gi|697154866|ref|XP_009631670.1| PREDICTED: pathogenesis-related genes transcriptional activator PTI6 [Nicotiana tomentosiformis] gi|1025024849|ref|XP_016442410.1| PREDICTED: pathogenesis-related genes transcriptional activator PTI6-like [Nicotiana tabacum]
gene33090	LOC107767856	bHLH	gi|698502464|ref|XP_009796881.1| PREDICTED: transcription factor MYC2-like [Nicotiana sylvestris] gi|1025025100|ref|XP_016442441.1| PREDICTED: transcription factor MYC2-like [Nicotiana tabacum]
gene33093	LOC107767858	HD-ZIP	gi|1025025108|ref|XP_016442443.1| PREDICTED: homeobox-leucine zipper protein ATHB-12-like [Nicotiana tabacum]
gene3310	LOC107767662	WOX	gi|698580887|ref|XP_009777417.1| PREDICTED: WUSCHEL-related homeobox 8-like [Nicotiana sylvestris] gi|1025367114|ref|XP_016442227.1| PREDICTED: WUSCHEL-related homeobox 8-like [Nicotiana tabacum]
gene33125	LOC107767894	NF-YA	gi|1025025296|ref|XP_016442485.1| PREDICTED: nuclear transcription factor Y subunit A-1-like [Nicotiana tabacum]
gene33162	LOC107767936	ERF	gi|697148502|ref|XP_009628437.1| PREDICTED: ethylene-responsive transcription factor 2-like [Nicotiana tomentosiformis] gi|1025025515|ref|XP_016442528.1| PREDICTED: ethylene-responsive transcription factor 2-like [Nicotiana tabacum]
gene33163	LOC107767937	ERF	gi|698511703|ref|XP_009800922.1| PREDICTED: ethylene-responsive transcription factor 2-like [Nicotiana sylvestris]
gene33189	LOC107767966	BBR-BPC	gi|698519508|ref|XP_009804621.1| PREDICTED: protein BASIC PENTACYSTEINE4-like [Nicotiana sylvestris] gi|698519510|ref|XP_009804622.1| PREDICTED: protein BASIC PENTACYSTEINE4-like [Nicotiana sylvestris] gi|1025025637|ref|XP_016442557.1| PREDICTED: protein BASIC PENTACYSTEINE4-like [Nicotiana tabacum]
gene33190	LOC107767968	bZIP	gi|698519504|ref|XP_009804619.1| PREDICTED: probable transcription factor PosF21 [Nicotiana sylvestris] gi|698519506|ref|XP_009804620.1| PREDICTED: probable transcription factor PosF21 [Nicotiana sylvestris] gi|1025025641|ref|XP_016442558.1| PREDICTED: probable transcription factor PosF21 [Nicotiana tabacum]
gene331	LOC107767519	S1Fa-like	gi|697184234|ref|XP_009601142.1| PREDICTED: DNA-binding protein S1FA-like [Nicotiana tomentosiformis] gi|1025007702|ref|XP_016442060.1| PREDICTED: DNA-binding protein S1FA-like [Nicotiana tabacum]
gene33203	LOC107767984	MYB_related	gi|1025025693|ref|XP_016442573.1| PREDICTED: myb-like protein J [Nicotiana tabacum]
gene33208	LOC107767987	Trihelix	gi|1025025705|ref|XP_016442576.1| PREDICTED: ribonuclease J-like [Nicotiana tabacum]
gene3321	LOC107767835	MYB	gi|1025367205|ref|XP_016442421.1| PREDICTED: transcription factor MYB44-like [Nicotiana tabacum]
gene33222	LOC107768005	LBD	gi|698474539|ref|XP_009784719.1| PREDICTED: LOB domain-containing protein 27-like [Nicotiana sylvestris] gi|1025025784|ref|XP_016442590.1| PREDICTED: LOB domain-containing protein 27-like [Nicotiana tabacum]
gene33270	LOC107768058	ERF	gi|1027856734|ref|NP_001311895.1| ethylene-responsive transcription factor 4-like [Nicotiana tabacum] gi|697137096|ref|XP_009622637.1| PREDICTED: ethylene-responsive transcription factor 4 [Nicotiana tomentosiformis] gi|379056252|dbj|BAL68166.1| ethylene response factor #111 [Nicotiana tabacum]
gene33275	LOC107768063	bZIP	gi|1025026065|ref|XP_016442662.1| PREDICTED: bZIP transcription factor 17-like [Nicotiana tabacum]
gene33278	LOC107768067	MYB	gi|698485673|ref|XP_009789607.1| PREDICTED: transcription factor MYB82-like [Nicotiana sylvestris] gi|1025026077|ref|XP_016442665.1| PREDICTED: transcription factor MYB82-like [Nicotiana tabacum]
gene33323	LOC107768119	HD-ZIP	gi|697145066|ref|XP_009626659.1| PREDICTED: homeobox-leucine zipper protein ATHB-15-like [Nicotiana tomentosiformis] gi|1025026296|ref|XP_016442710.1| PREDICTED: homeobox-leucine zipper protein ATHB-15-like [Nicotiana tabacum]
gene33340	LOC107768134	HD-ZIP	gi|697115781|ref|XP_009611805.1| PREDICTED: homeobox-leucine zipper protein ATHB-7-like [Nicotiana tomentosiformis] gi|1025026341|ref|XP_016442723.1| PREDICTED: homeobox-leucine zipper protein ATHB-7-like [Nicotiana tabacum]
gene3336	LOC107767933	bHLH	gi|698475316|ref|XP_009785047.1| PREDICTED: transcription factor bHLH96-like [Nicotiana sylvestris] gi|1025367252|ref|XP_016442530.1| PREDICTED: transcription factor bHLH96-like [Nicotiana tabacum]
gene33374	LOC107768174	AP2	gi|698464429|ref|XP_009782438.1| PREDICTED: AP2-like ethylene-responsive transcription factor AIL6 isoform X3 [Nicotiana sylvestris] gi|1025026534|ref|XP_016442766.1| PREDICTED: AP2-like ethylene-responsive transcription factor AIL6 isoform X3 [Nicotiana tabacum]
gene33381	LOC107768182	MIKC_MADS	gi|1025026566|ref|XP_016442773.1| PREDICTED: MADS-box protein SOC1-like [Nicotiana tabacum] gi|1025026569|ref|XP_016442774.1| PREDICTED: MADS-box protein SOC1-like [Nicotiana tabacum]
gene33389	LOC107768187	AP2	gi|1025026587|ref|XP_016442778.1| PREDICTED: AP2-like ethylene-responsive transcription factor AIL6 [Nicotiana tabacum]
gene3340	LOC107767967	NAC	gi|1025367266|ref|XP_016442561.1| PREDICTED: protein CUP-SHAPED COTYLEDON 2-like [Nicotiana tabacum]
gene33469	LOC107768279	TALE	gi|698526514|ref|XP_009760091.1| PREDICTED: homeotic protein knotted-1 isoform X2 [Nicotiana sylvestris] gi|1025031861|ref|XP_016442877.1| PREDICTED: homeotic protein knotted-1-like isoform X2 [Nicotiana tabacum]
gene334	LOC107767645	bHLH	gi|697101095|ref|XP_009594399.1| PREDICTED: transcription factor bHLH53-like [Nicotiana tomentosiformis] gi|1025007709|ref|XP_016442231.1| PREDICTED: transcription factor bHLH53-like [Nicotiana tabacum]
gene3356	LOC107768145	TALE	gi|1025367346|ref|XP_016442736.1| PREDICTED: BEL1-like homeodomain protein 1 [Nicotiana tabacum] gi|1025367350|ref|XP_016442743.1| PREDICTED: BEL1-like homeodomain protein 1 [Nicotiana tabacum]
gene33574	LOC107768394	MYB	gi|1025032345|ref|XP_016443007.1| PREDICTED: protein rough sheath 2 homolog [Nicotiana tabacum]
gene33578	LOC107768400	MYB_related	gi|1025032361|ref|XP_016443010.1| PREDICTED: protein ODORANT1-like [Nicotiana tabacum]
gene33593	LOC107768424	LBD	gi|1025032475|ref|XP_016443041.1| PREDICTED: LOB domain-containing protein 7-like, partial [Nicotiana tabacum]
gene33598	LOC107768423	C2H2	gi|1025032471|ref|XP_016443039.1| PREDICTED: protein indeterminate-domain 12-like [Nicotiana tabacum]
gene33622	LOC107768451	TALE	gi|698573111|ref|XP_009775317.1| PREDICTED: BEL1-like homeodomain protein 2 [Nicotiana sylvestris] gi|1025032580|ref|XP_016443065.1| PREDICTED: BEL1-like homeodomain protein 2 [Nicotiana tabacum]
gene33666	LOC107768500	B3	gi|698493443|ref|XP_009792996.1| PREDICTED: B3 domain-containing transcription factor ABI3-like [Nicotiana sylvestris] gi|1025032759|ref|XP_016443112.1| PREDICTED: B3 domain-containing transcription factor ABI3-like isoform X1 [Nicotiana tabacum]
gene33671	LOC107768505	Dof	-
gene33700	LOC107768537	LBD	gi|1025032927|ref|XP_016443153.1| PREDICTED: LOB domain-containing protein 21-like [Nicotiana tabacum]
gene33726	LOC107768566	MYB	gi|1025033023|ref|XP_016443176.1| PREDICTED: transcription factor DIVARICATA-like [Nicotiana tabacum]
gene33743	LOC107768584	GRAS	gi|698538235|ref|XP_009765072.1| PREDICTED: scarecrow-like protein 18 [Nicotiana sylvestris]
gene33848	LOC107768695	MIKC_MADS	gi|698521121|ref|XP_009757374.1| PREDICTED: MADS-box transcription factor 23-like isoform X1 [Nicotiana sylvestris] gi|698521123|ref|XP_009757375.1| PREDICTED: MADS-box transcription factor 23-like isoform X1 [Nicotiana sylvestris] gi|698521125|ref|XP_009757376.1| PREDICTED: MADS-box transcription factor 23-like isoform X1 [Nicotiana sylvestris] gi|1025033625|ref|XP_016443325.1| PREDICTED: MADS-b…
gene3386	LOC107768462	Trihelix	gi|1025381743|ref|XP_016443076.1| PREDICTED: trihelix transcription factor ASIL2-like [Nicotiana tabacum]
gene33877	LOC107768731	bHLH	gi|1025033783|ref|XP_016443360.1| PREDICTED: transcription factor HBI1-like [Nicotiana tabacum]
gene33898	LOC107768754	G2-like	gi|1025033887|ref|XP_016443388.1| PREDICTED: probable transcription factor KAN4 [Nicotiana tabacum]
gene33907	LOC107768765	TCP	gi|1025033922|ref|XP_016443396.1| PREDICTED: transcription factor TCP3-like [Nicotiana tabacum]
gene33929	LOC107768790	NF-YA	gi|1025034053|ref|XP_016443427.1| PREDICTED: nuclear transcription factor Y subunit A-1-like isoform X1 [Nicotiana tabacum]
gene33933	LOC107768795	HSF	gi|697154760|ref|XP_009631618.1| PREDICTED: heat stress transcription factor A-7a-like isoform X1 [Nicotiana tomentosiformis] gi|1025034069|ref|XP_016443432.1| PREDICTED: heat stress transcription factor A-7a-like isoform X1 [Nicotiana tabacum]
gene3397	LOC107768607	M-type_MADS	gi|1025381818|ref|XP_016443217.1| PREDICTED: MADS-box transcription factor 16-like [Nicotiana tabacum]
gene34038	LOC107768912	SBP	gi|1027853412|ref|NP_001311938.1| teosinte glume architecture 1-like [Nicotiana tabacum] gi|697133968|ref|XP_009621034.1| PREDICTED: squamosa promoter-binding-like protein 16 isoform X1 [Nicotiana tomentosiformis] gi|697133970|ref|XP_009621035.1| PREDICTED: squamosa promoter-binding-like protein 16 isoform X1 [Nicotiana tomentosiformis] gi|697133972|ref|XP_009621036.1| PREDICTED: squamosa promote…
gene34044	LOC107768919	HB-other	gi|698424173|ref|XP_009783344.1| PREDICTED: uncharacterized protein LOC104231943 isoform X2 [Nicotiana sylvestris] gi|1025034669|ref|XP_016443574.1| PREDICTED: homeobox-DDT domain protein RLT1-like isoform X1 [Nicotiana tabacum] gi|1025034673|ref|XP_016443575.1| PREDICTED: homeobox-DDT domain protein RLT1-like isoform X1 [Nicotiana tabacum] gi|1025034677|ref|XP_016443576.1| PREDICTED: homeobox-DD…
gene34129	LOC107769018	MYB	gi|1025035086|ref|XP_016443678.1| PREDICTED: myb-related protein Myb4-like [Nicotiana tabacum]
gene3413	LOC107768786	C3H	gi|698490796|ref|XP_009791854.1| PREDICTED: zinc finger CCCH domain-containing protein 17-like [Nicotiana sylvestris] gi|1025381894|ref|XP_016443422.1| PREDICTED: zinc finger CCCH domain-containing protein 17-like [Nicotiana tabacum]
gene34143	LOC107769031	NAC	gi|1025035144|ref|XP_016443693.1| PREDICTED: NAC domain-containing protein 92-like [Nicotiana tabacum]
gene34148	LOC107769037	bZIP	gi|697187750|ref|XP_009602906.1| PREDICTED: transcription factor HBP-1b(c38)-like [Nicotiana tomentosiformis] gi|1025035165|ref|XP_016443698.1| PREDICTED: transcription factor HBP-1b(c38)-like [Nicotiana tabacum]
gene34155	LOC107769045	NAC	gi|1027852381|ref|NP_001311942.1| NAC domain-containing protein 90 [Nicotiana tabacum] gi|698525367|ref|XP_009759500.1| PREDICTED: NAC domain-containing protein 90 [Nicotiana sylvestris] gi|4996349|dbj|BAA78417.1| NAC-domain protein [Nicotiana tabacum]
gene34169	LOC107769058	MYB	gi|697167787|ref|XP_009592760.1| PREDICTED: transcription factor DIVARICATA-like [Nicotiana tomentosiformis] gi|1025035277|ref|XP_016443719.1| PREDICTED: transcription factor DIVARICATA-like [Nicotiana tabacum]
gene34187	LOC107769080	ERF	gi|1025035388|ref|XP_016443748.1| PREDICTED: ethylene-responsive transcription factor ERF017-like [Nicotiana tabacum]
gene3420	LOC107768850	bHLH	gi|1025381918|ref|XP_016443488.1| PREDICTED: probable serine/threonine-protein kinase At1g01540 [Nicotiana tabacum]
gene34217	LOC107769112	ERF	gi|698545277|ref|XP_009767328.1| PREDICTED: ethylene-responsive transcription factor ERF020-like [Nicotiana sylvestris] gi|1025035535|ref|XP_016443781.1| PREDICTED: ethylene-responsive transcription factor ERF020-like [Nicotiana tabacum]
gene3423	LOC107768883	NAC	gi|698557621|ref|XP_009771077.1| PREDICTED: NAC domain-containing protein 19-like isoform X1 [Nicotiana sylvestris] gi|1025381938|ref|XP_016443535.1| PREDICTED: NAC domain-containing protein 19-like isoform X1 [Nicotiana tabacum]
gene34256	LOC107769158	C2H2	gi|698490728|ref|XP_009791832.1| PREDICTED: uncharacterized protein DDB_G0283357-like [Nicotiana sylvestris] gi|1025035688|ref|XP_016443821.1| PREDICTED: putative uncharacterized protein DDB_G0289263 [Nicotiana tabacum]
gene34261	LOC107769162	bHLH	gi|1025035703|ref|XP_016443824.1| PREDICTED: transcription factor bHLH87-like [Nicotiana tabacum]
gene34268	LOC107769169	LBD	gi|1025035729|ref|XP_016443831.1| PREDICTED: LOB domain-containing protein 29-like [Nicotiana tabacum]
gene34269	LOC107769170	LBD	gi|697127438|ref|XP_009617763.1| PREDICTED: LOB domain-containing protein 16-like [Nicotiana tomentosiformis] gi|1025035733|ref|XP_016443832.1| PREDICTED: LOB domain-containing protein 16-like [Nicotiana tabacum]
gene34295	LOC107769199	NAC	gi|1025035927|ref|XP_016443884.1| PREDICTED: NAC domain-containing protein 53-like [Nicotiana tabacum]
gene34300	LOC107769204	bHLH	gi|1025035947|ref|XP_016443890.1| PREDICTED: transcription factor bHLH118-like [Nicotiana tabacum]
gene34301	LOC107769205	bHLH	gi|1025035951|ref|XP_016443891.1| PREDICTED: transcription factor bHLH118-like isoform X1 [Nicotiana tabacum]
gene3430	LOC107768929	NAC	gi|698475889|ref|XP_009785299.1| PREDICTED: putative NAC domain-containing protein 94 [Nicotiana sylvestris] gi|1025381968|ref|XP_016443589.1| PREDICTED: putative NAC domain-containing protein 94 [Nicotiana tabacum]
gene34311	LOC107769216	G2-like	gi|698568596|ref|XP_009774094.1| PREDICTED: two-component response regulator-like APRR2 [Nicotiana sylvestris] gi|1025035990|ref|XP_016443900.1| PREDICTED: two-component response regulator-like APRR2 [Nicotiana tabacum]
gene34333	LOC107769242	G2-like	gi|697143221|ref|XP_009625720.1| PREDICTED: two-component response regulator-like APRR2 [Nicotiana tomentosiformis]
gene34379	LOC107769292	FAR1	gi|1025036311|ref|XP_016443984.1| PREDICTED: protein FAR1-RELATED SEQUENCE 5-like [Nicotiana tabacum]
gene34491	LOC107769417	bHLH	gi|697147174|ref|XP_009627739.1| PREDICTED: transcription factor bHLH13-like [Nicotiana tomentosiformis] gi|1025036844|ref|XP_016444111.1| PREDICTED: transcription factor bHLH13-like isoform X1 [Nicotiana tabacum]
gene34514	LOC107769441	WRKY	gi|697152601|ref|XP_009630533.1| PREDICTED: probable WRKY transcription factor 43 [Nicotiana tomentosiformis] gi|1025036956|ref|XP_016444143.1| PREDICTED: probable WRKY transcription factor 43 [Nicotiana tabacum]
gene34520	LOC107769448	bHLH	gi|697174231|ref|XP_009596056.1| PREDICTED: transcription factor bHLH66-like [Nicotiana tomentosiformis] gi|1025036998|ref|XP_016444149.1| PREDICTED: transcription factor bHLH66-like [Nicotiana tabacum]
gene34525	LOC107769453	GATA	gi|697128067|ref|XP_009618082.1| PREDICTED: GATA transcription factor 1-like isoform X2 [Nicotiana tomentosiformis] gi|1025037020|ref|XP_016444156.1| PREDICTED: GATA transcription factor 1-like isoform X2 [Nicotiana tabacum]
gene34532	LOC107769461	NAC	gi|698507551|ref|XP_009799111.1| PREDICTED: NAC domain-containing protein 8-like [Nicotiana sylvestris] gi|1025037056|ref|XP_016444166.1| PREDICTED: NAC domain-containing protein 8-like [Nicotiana tabacum]
gene34540	LOC107769470	NAC	gi|1025037108|ref|XP_016444176.1| PREDICTED: NAC domain-containing protein 17-like [Nicotiana tabacum]
gene34542	LOC107769472	bHLH	gi|1025037116|ref|XP_016444178.1| PREDICTED: transcription factor PIF1-like [Nicotiana tabacum]
gene34555	LOC107769483	MYB_related	gi|697125791|ref|XP_009616919.1| PREDICTED: protein RADIALIS-like 6 isoform X1 [Nicotiana tomentosiformis] gi|1025037164|ref|XP_016444191.1| PREDICTED: protein RADIALIS-like 6 [Nicotiana tabacum]
gene34622	LOC107769562	VOZ	gi|1025037522|ref|XP_016444274.1| PREDICTED: transcription factor VOZ1-like [Nicotiana tabacum] gi|1025037525|ref|XP_016444275.1| PREDICTED: transcription factor VOZ1-like [Nicotiana tabacum]
gene34659	LOC107769603	MYB	gi|698510455|ref|XP_009800391.1| PREDICTED: myb-related protein Myb4-like isoform X2 [Nicotiana sylvestris] gi|1025037684|ref|XP_016444318.1| PREDICTED: myb-related protein Myb4-like isoform X2 [Nicotiana tabacum]
gene34660	LOC107769604	MYB	gi|1025037688|ref|XP_016444319.1| PREDICTED: transcription factor MYB48-like [Nicotiana tabacum]
gene34676	LOC107769621	WRKY	gi|1025037784|ref|XP_016444342.1| PREDICTED: probable WRKY transcription factor 14 [Nicotiana tabacum]
gene34689	LOC107769640	GRF	gi|1025037854|ref|XP_016444360.1| PREDICTED: growth-regulating factor 8-like [Nicotiana tabacum]
gene34746	LOC107769700	C2H2	gi|1025038115|ref|XP_016444423.1| PREDICTED: GATA zinc finger domain-containing protein 15-like [Nicotiana tabacum]
gene34755	LOC107769710	MYB、MYB_related	gi|698543692|ref|XP_009766826.1| PREDICTED: myb-related protein Myb4-like isoform X1 [Nicotiana sylvestris] gi|1025038149|ref|XP_016444431.1| PREDICTED: myb-related protein Myb4-like isoform X1 [Nicotiana tabacum]
gene34766	LOC107769722	bHLH	gi|697113575|ref|XP_009610672.1| PREDICTED: transcription factor bHLH121-like isoform X1 [Nicotiana tomentosiformis] gi|1025038214|ref|XP_016444448.1| PREDICTED: transcription factor bHLH121-like [Nicotiana tabacum]
gene34771	LOC107769728	G2-like	gi|1025038233|ref|XP_016444453.1| PREDICTED: transcription factor PCL1-like [Nicotiana tabacum]
gene34803	LOC107769764	TALE	gi|1025038423|ref|XP_016444498.1| PREDICTED: BEL1-like homeodomain protein 7 [Nicotiana tabacum] gi|1025038426|ref|XP_016444499.1| PREDICTED: BEL1-like homeodomain protein 7 [Nicotiana tabacum]
gene34829	LOC107769794	C2H2	gi|1025038567|ref|XP_016444536.1| PREDICTED: zinc finger protein Xfin-like [Nicotiana tabacum]
gene34835	LOC107769799	HD-ZIP	gi|697158358|ref|XP_009587939.1| PREDICTED: putative homeobox-leucine zipper protein ATHB-51 [Nicotiana tomentosiformis] gi|1025038585|ref|XP_016444539.1| PREDICTED: putative homeobox-leucine zipper protein ATHB-51 [Nicotiana tabacum]
gene34843	LOC107769807	bZIP	gi|697191752|ref|XP_009604947.1| PREDICTED: ocs element-binding factor 1 [Nicotiana tomentosiformis] gi|1025038633|ref|XP_016444552.1| PREDICTED: bZIP transcription factor 53-like [Nicotiana tabacum]
gene34890	LOC107769858	NAC	gi|1025038833|ref|XP_016444600.1| PREDICTED: NAC domain-containing protein 30-like, partial [Nicotiana tabacum]
gene34894	LOC107769865	GRAS	gi|1025038848|ref|XP_016444604.1| PREDICTED: scarecrow-like protein 21 [Nicotiana tabacum]
gene3491	LOC107769684	C2H2	gi|698516778|ref|XP_009803272.1| PREDICTED: putative uncharacterized protein FLJ22184 [Nicotiana sylvestris] gi|1025382330|ref|XP_016444409.1| PREDICTED: protein indeterminate-domain 2-like [Nicotiana tabacum]
gene34934	LOC107769908	WRKY	gi|698504731|ref|XP_009797864.1| PREDICTED: probable WRKY transcription factor 26 isoform X2 [Nicotiana sylvestris]
gene3493	LOC107769694	GRAS	gi|1025382334|ref|XP_016444420.1| PREDICTED: scarecrow-like protein 15 [Nicotiana tabacum]
gene3494	LOC107769704	bZIP	gi|1025382338|ref|XP_016444427.1| PREDICTED: G-box-binding factor 1-like isoform X1 [Nicotiana tabacum]
gene3496	LOC107769672	FAR1	gi|1025382322|ref|XP_016444397.1| PREDICTED: protein FAR1-RELATED SEQUENCE 8-like, partial [Nicotiana tabacum]
gene34979	LOC107769959	TCP	gi|1025039247|ref|XP_016444705.1| PREDICTED: transcription factor TCP7-like [Nicotiana tabacum]
gene3498	LOC107769743	ERF	gi|1027855551|ref|NP_001311965.1| ethylene-responsive transcription factor 2 [Nicotiana tabacum] gi|697106214|ref|XP_009606945.1| PREDICTED: ethylene-responsive transcription factor 2 [Nicotiana tomentosiformis] gi|57012759|sp|Q40479.1|ERF2_TOBAC RecName: Full=Ethylene-responsive transcription factor 2; Short=NtERF2; AltName: Full=Ethylene-responsive element-binding factor 2; Short=EREBP-2 gi|120…
gene35002	LOC107769986	MYB	gi|1025039331|ref|XP_016444726.1| PREDICTED: transcription factor MYB48-like [Nicotiana tabacum]
gene35005	LOC107769987	C3H	gi|1025039335|ref|XP_016444727.1| PREDICTED: zinc finger CCCH domain-containing protein 14-like [Nicotiana tabacum]
gene35008	LOC107769990	ERF	gi|1025216767|ref|XP_016481040.1| PREDICTED: ethylene-responsive transcription factor 5-like [Nicotiana tabacum]
gene35018	LOC107770001	LBD	gi|1025039391|ref|XP_016444742.1| PREDICTED: LOB domain-containing protein 1-like [Nicotiana tabacum]
gene35039	LOC107770026	EIL	gi|1027854524|ref|NP_001311977.1| ETHYLENE INSENSITIVE 3-like 1 protein [Nicotiana tabacum] gi|1025039496|ref|XP_016444767.1| PREDICTED: ETHYLENE INSENSITIVE 3-like 1 protein [Nicotiana tabacum] gi|1025039500|ref|XP_016444768.1| PREDICTED: ETHYLENE INSENSITIVE 3-like 1 protein [Nicotiana tabacum] gi|30016900|gb|AAP04000.1| EIL4 [Nicotiana tabacum]
gene35046	LOC107770029	MYB_related	gi|1025039511|ref|XP_016444771.1| PREDICTED: uncharacterized protein LOC107770029 [Nicotiana tabacum]
gene3505	LOC107769789	HD-ZIP	gi|698489863|ref|XP_009791458.1| PREDICTED: homeobox-leucine zipper protein ATHB-52-like [Nicotiana sylvestris] gi|1025382386|ref|XP_016444534.1| PREDICTED: homeobox-leucine zipper protein ATHB-52-like [Nicotiana tabacum]
gene35068	LOC107770055	MYB	gi|698513964|ref|XP_009801899.1| PREDICTED: myb-related protein 330-like [Nicotiana sylvestris] gi|1025039627|ref|XP_016444804.1| PREDICTED: myb-related protein 330-like [Nicotiana tabacum]
gene35071	LOC107770058	Dof	gi|1025039645|ref|XP_016444808.1| PREDICTED: dof zinc finger protein DOF2.4-like [Nicotiana tabacum]
gene35076	LOC107770063	MYB	gi|1025039665|ref|XP_016444814.1| PREDICTED: transcription factor GAMYB-like, partial [Nicotiana tabacum]
gene35078	LOC107770065	bZIP	gi|1025039673|ref|XP_016444816.1| PREDICTED: ABSCISIC ACID-INSENSITIVE 5-like protein 4 isoform X1 [Nicotiana tabacum]
gene3507	LOC107769826	HSF	gi|698528186|ref|XP_009760921.1| PREDICTED: heat stress transcription factor B-2b [Nicotiana sylvestris] gi|1025382396|ref|XP_016444574.1| PREDICTED: heat stress transcription factor B-2b-like isoform X1 [Nicotiana tabacum]
gene35099	LOC107770090	TALE	gi|1025039754|ref|XP_016444838.1| PREDICTED: BEL1-like homeodomain protein 4 isoform X1 [Nicotiana tabacum] gi|1025039758|ref|XP_016444839.1| PREDICTED: BEL1-like homeodomain protein 4 isoform X1 [Nicotiana tabacum]
gene35136	LOC107770129	NAC	gi|697181271|ref|XP_009599621.1| PREDICTED: NAC domain-containing protein 7-like [Nicotiana tomentosiformis] gi|1025039935|ref|XP_016444884.1| PREDICTED: NAC domain-containing protein 7-like [Nicotiana tabacum]
gene35154	LOC107770154	MYB	gi|1025040039|ref|XP_016444911.1| PREDICTED: transcription factor MYB86-like [Nicotiana tabacum]
gene35229	LOC107770237	ARF	gi|698473702|ref|XP_009784518.1| PREDICTED: auxin response factor 16-like [Nicotiana sylvestris] gi|698473706|ref|XP_009784519.1| PREDICTED: auxin response factor 16-like [Nicotiana sylvestris]
gene35231	LOC107770238	GATA	gi|1025040435|ref|XP_016445002.1| PREDICTED: GATA transcription factor 8-like [Nicotiana tabacum] gi|1025040439|ref|XP_016445003.1| PREDICTED: GATA transcription factor 8-like [Nicotiana tabacum] gi|1025040443|ref|XP_016445004.1| PREDICTED: GATA transcription factor 8-like [Nicotiana tabacum] gi|1025040447|ref|XP_016445005.1| PREDICTED: GATA transcription factor 8-like [Nicotiana tabacum]
gene35239	LOC107770247	ARR-B	gi|1025040498|ref|XP_016445021.1| PREDICTED: two-component response regulator ORR24-like isoform X3 [Nicotiana tabacum]
gene35240	LOC107770250	ERF	gi|1025040510|ref|XP_016445024.1| PREDICTED: ethylene-responsive transcription factor ERF025-like [Nicotiana tabacum]
gene35245	LOC107770256	ERF	gi|698474462|ref|XP_009784695.1| PREDICTED: ethylene-responsive transcription factor WIN1 [Nicotiana sylvestris] gi|1025040532|ref|XP_016445030.1| PREDICTED: ethylene-responsive transcription factor WIN1-like [Nicotiana tabacum]
gene35255	LOC107770267	C2H2	gi|698470571|ref|XP_009783843.1| PREDICTED: zinc finger protein 6-like [Nicotiana sylvestris] gi|1025040577|ref|XP_016445044.1| PREDICTED: zinc finger protein 6-like [Nicotiana tabacum]
gene35298	LOC107770313	M-type_MADS	gi|1025040769|ref|XP_016445090.1| PREDICTED: agamous-like MADS-box protein AGL61 [Nicotiana tabacum]
gene35363	LOC107770385	HD-ZIP	gi|698478751|ref|XP_009786509.1| PREDICTED: homeobox-leucine zipper protein HDG11-like [Nicotiana sylvestris] gi|1025041118|ref|XP_016445173.1| PREDICTED: homeobox-leucine zipper protein HDG11-like [Nicotiana tabacum]
gene35375	LOC107770401	ERF	gi|1025041196|ref|XP_016445188.1| PREDICTED: ethylene-responsive transcription factor ERF109-like [Nicotiana tabacum]
gene35387	LOC107770412	ARF	gi|698478690|ref|XP_009786487.1| PREDICTED: auxin response factor 1 [Nicotiana sylvestris] gi|698478693|ref|XP_009786488.1| PREDICTED: auxin response factor 1 [Nicotiana sylvestris] gi|698478695|ref|XP_009786489.1| PREDICTED: auxin response factor 1 [Nicotiana sylvestris] gi|698478698|ref|XP_009786490.1| PREDICTED: auxin response factor 1 [Nicotiana sylvestris] gi|1025041243|ref|XP_016445203.1| P…
gene35436	LOC107770468	bZIP	gi|1025041486|ref|XP_016445262.1| PREDICTED: G-box-binding factor 1-like isoform X1 [Nicotiana tabacum] gi|1025041491|ref|XP_016445263.1| PREDICTED: G-box-binding factor 1-like isoform X1 [Nicotiana tabacum] gi|1025041494|ref|XP_016445264.1| PREDICTED: G-box-binding factor 1-like isoform X1 [Nicotiana tabacum]
gene35438	LOC107770469	HD-ZIP	gi|1025041502|ref|XP_016445267.1| PREDICTED: homeobox-leucine zipper protein ATHB-40-like [Nicotiana tabacum]
gene35461	LOC107770495	bHLH	gi|1025041620|ref|XP_016445296.1| PREDICTED: transcription factor PRE6-like [Nicotiana tabacum]
gene35472	LOC107770508	WRKY	gi|1025041689|ref|XP_016445312.1| PREDICTED: WRKY transcription factor 44-like [Nicotiana tabacum] gi|1025041693|ref|XP_016445313.1| PREDICTED: WRKY transcription factor 44-like [Nicotiana tabacum]
gene35487	LOC107770525	Dof	gi|1025041765|ref|XP_016445331.1| PREDICTED: cyclic dof factor 1-like [Nicotiana tabacum]
gene35526	LOC107770569	TCP	gi|698495514|ref|XP_009793865.1| PREDICTED: transcription factor CYCLOIDEA [Nicotiana sylvestris] gi|698495517|ref|XP_009793866.1| PREDICTED: transcription factor CYCLOIDEA [Nicotiana sylvestris] gi|698495519|ref|XP_009793867.1| PREDICTED: transcription factor CYCLOIDEA [Nicotiana sylvestris] gi|698495521|ref|XP_009793868.1| PREDICTED: transcription factor CYCLOIDEA [Nicotiana sylvestris] gi|1025…
gene35538	LOC107770583	MYB	gi|698547017|ref|XP_009767902.1| PREDICTED: myb-related protein 330-like [Nicotiana sylvestris] gi|1025041986|ref|XP_016445389.1| PREDICTED: myb-related protein 330-like [Nicotiana tabacum]
gene35548	LOC107770593	ZF-HD	gi|698433679|ref|XP_009797863.1| PREDICTED: zinc-finger homeodomain protein 9-like [Nicotiana sylvestris] gi|1025042028|ref|XP_016445401.1| PREDICTED: zinc-finger homeodomain protein 9-like [Nicotiana tabacum]
gene35570	LOC107770616	RAV	gi|697121177|ref|XP_009614561.1| PREDICTED: AP2/ERF and B3 domain-containing transcription factor RAV1-like [Nicotiana tomentosiformis] gi|1025042144|ref|XP_016445426.1| PREDICTED: AP2/ERF and B3 domain-containing transcription factor RAV1-like [Nicotiana tabacum]
gene35589	LOC107770636	bHLH	gi|1025042227|ref|XP_016445445.1| PREDICTED: transcription factor bHLH91-like [Nicotiana tabacum]
gene35595	LOC107770642	ERF	gi|1025042296|ref|XP_016445464.1| PREDICTED: ethylene-responsive transcription factor 2-like [Nicotiana tabacum]
gene35623	LOC107770680	LBD	gi|1025042455|ref|XP_016445501.1| PREDICTED: LOB domain-containing protein 4-like [Nicotiana tabacum]
gene35629	LOC107770676	Trihelix	gi|1025042428|ref|XP_016445493.1| PREDICTED: uncharacterized protein LOC107770676 [Nicotiana tabacum]
gene35641	LOC107770693	GRF	gi|698469521|ref|XP_009783589.1| PREDICTED: growth-regulating factor 3-like [Nicotiana sylvestris] gi|1025042506|ref|XP_016445515.1| PREDICTED: growth-regulating factor 3-like [Nicotiana tabacum]
gene35701	LOC107770760	WOX	gi|1025042760|ref|XP_016445580.1| PREDICTED: WUSCHEL-related homeobox 5-like [Nicotiana tabacum]
gene35720	LOC107770779	M-type_MADS	gi|697185335|ref|XP_009601694.1| PREDICTED: agamous-like MADS-box protein AGL62 [Nicotiana tomentosiformis] gi|1025042824|ref|XP_016445596.1| PREDICTED: agamous-like MADS-box protein AGL62 [Nicotiana tabacum]
gene35723	LOC107770785	E2F/DP	gi|698429834|ref|XP_009792094.1| PREDICTED: transcription factor-like protein DPB isoform X2 [Nicotiana sylvestris] gi|1025042847|ref|XP_016445601.1| PREDICTED: transcription factor-like protein DPB isoform X2 [Nicotiana tabacum]
gene35728	LOC107770788	WRKY	gi|698438076|ref|XP_009804478.1| PREDICTED: probable WRKY transcription factor 42 [Nicotiana sylvestris] gi|1025042874|ref|XP_016445607.1| PREDICTED: probable WRKY transcription factor 42 [Nicotiana tabacum]
gene35784	LOC107770852	M-type_MADS	gi|697132310|ref|XP_009620199.1| PREDICTED: agamous-like MADS-box protein AGL62 [Nicotiana tomentosiformis] gi|1025043123|ref|XP_016445672.1| PREDICTED: agamous-like MADS-box protein AGL62 [Nicotiana tabacum]
gene3579	LOC107770581	NF-YA	gi|1025382742|ref|XP_016445390.1| PREDICTED: nuclear transcription factor Y subunit A-5-like isoform X1 [Nicotiana tabacum] gi|1025382746|ref|XP_016445397.1| PREDICTED: nuclear transcription factor Y subunit A-5-like isoform X1 [Nicotiana tabacum] gi|1025382749|ref|XP_016445403.1| PREDICTED: nuclear transcription factor Y subunit A-5-like isoform X1 [Nicotiana tabacum] gi|1025382753|ref|XP_016445…
gene35825	LOC107770898	NF-YC	gi|698503462|ref|XP_009797323.1| PREDICTED: dr1-associated corepressor-like isoform X1 [Nicotiana sylvestris]
gene3584	LOC107770678	ERF	gi|697175005|ref|XP_009596437.1| PREDICTED: ethylene-responsive transcription factor CRF4-like [Nicotiana tomentosiformis] gi|1025382783|ref|XP_016445500.1| PREDICTED: ethylene-responsive transcription factor CRF4-like [Nicotiana tabacum]
gene35855	LOC107770932	SBP	gi|1027854671|ref|NP_001312014.1| squamosa promoter-binding-like protein 6 [Nicotiana tabacum] gi|1025043412|ref|XP_016445745.1| PREDICTED: squamosa promoter-binding-like protein 6 [Nicotiana tabacum] gi|987996206|dbj|BAU51036.1| squamosa promoter binding protein NtabSPL6-5 [Nicotiana tabacum]
gene35867	LOC107770946	MIKC_MADS	gi|1025043466|ref|XP_016445758.1| PREDICTED: MADS-box transcription factor 23-like isoform X1 [Nicotiana tabacum]
gene35915	LOC107770996	MYB	gi|1025043657|ref|XP_016445809.1| PREDICTED: myb-related protein A-like [Nicotiana tabacum]
gene35917	LOC107771000	MYB	gi|1025043665|ref|XP_016445811.1| PREDICTED: transcription factor WER-like [Nicotiana tabacum]
gene35918	LOC107771001	MYB	gi|1025043669|ref|XP_016445812.1| PREDICTED: trichome differentiation protein GL1-like [Nicotiana tabacum]
gene35925	LOC107771009	NAC	gi|1025043699|ref|XP_016445819.1| PREDICTED: NAC domain-containing protein 72-like isoform X1 [Nicotiana tabacum]
gene3593	LOC107770741	MYB_related	gi|1025382804|ref|XP_016445562.1| PREDICTED: uncharacterized protein LOC107770741 [Nicotiana tabacum] gi|1025382808|ref|XP_016445568.1| PREDICTED: uncharacterized protein LOC107770741 [Nicotiana tabacum]
gene35961	LOC107771047	Dof	gi|1025043879|ref|XP_016445863.1| PREDICTED: dof zinc finger protein PBF-like [Nicotiana tabacum]
gene35984	LOC107771073	LBD	gi|697153990|ref|XP_009631247.1| PREDICTED: LOB domain-containing protein 3-like [Nicotiana tomentosiformis] gi|1025043960|ref|XP_016445883.1| PREDICTED: LOB domain-containing protein 3-like [Nicotiana tabacum]
gene36005	LOC107771097	C3H	gi|697094792|ref|XP_009608132.1| PREDICTED: zinc finger CCCH domain-containing protein 20-like [Nicotiana tomentosiformis] gi|1025044075|ref|XP_016445906.1| PREDICTED: zinc finger CCCH domain-containing protein 20-like [Nicotiana tabacum]
gene36044	LOC107771137	TALE	gi|1025044249|ref|XP_016445952.1| PREDICTED: homeobox protein knotted-1-like 2 [Nicotiana tabacum]
gene36080	LOC107771179	B3	gi|1025044429|ref|XP_016445997.1| PREDICTED: B3 domain-containing transcription repressor VAL2-like isoform X1 [Nicotiana tabacum] gi|1025044433|ref|XP_016445998.1| PREDICTED: B3 domain-containing transcription repressor VAL2-like isoform X1 [Nicotiana tabacum]
gene36088	LOC107771187	FAR1	gi|1025044469|ref|XP_016446009.1| PREDICTED: protein FAR1-RELATED SEQUENCE 11-like isoform X1 [Nicotiana tabacum]
gene36093	LOC107771196	ERF	gi|1025044536|ref|XP_016446024.1| PREDICTED: ethylene-responsive transcription factor ERF109-like [Nicotiana tabacum]
gene36120	LOC107771220	G2-like	gi|1025044632|ref|XP_016446051.1| PREDICTED: myb family transcription factor APL-like isoform X2 [Nicotiana tabacum]
gene36133	LOC107771234	GRAS	gi|1027858485|ref|NP_001312025.1| scarecrow-like protein 14 [Nicotiana tabacum] gi|698570841|ref|XP_009774713.1| PREDICTED: scarecrow-like protein 14 [Nicotiana sylvestris] gi|1025044702|ref|XP_016446065.1| PREDICTED: scarecrow-like protein 14 [Nicotiana tabacum] gi|90970946|gb|ABE02823.1| GRAS1 [Nicotiana tabacum]
gene36149	LOC107771254	GATA	gi|697125753|ref|XP_009616899.1| PREDICTED: GATA transcription factor 24-like [Nicotiana tomentosiformis] gi|1025044773|ref|XP_016446080.1| PREDICTED: GATA transcription factor 24-like [Nicotiana tabacum]
gene36161	LOC107771270	C2H2	gi|698438854|ref|XP_009757607.1| PREDICTED: zinc finger protein ZAT1-like [Nicotiana sylvestris] gi|1025044835|ref|XP_016446098.1| PREDICTED: zinc finger protein ZAT9-like [Nicotiana tabacum]
gene36167	LOC107771275	CO-like	gi|1025044849|ref|XP_016446102.1| PREDICTED: zinc finger protein CONSTANS-LIKE 9-like [Nicotiana tabacum]
gene36179	LOC107771289	M-type_MADS	gi|1025044907|ref|XP_016446115.1| PREDICTED: agamous-like MADS-box protein AGL62 [Nicotiana tabacum]
gene36187	LOC107771296	WRKY	gi|1025044973|ref|XP_016446123.1| PREDICTED: WRKY transcription factor 22-like [Nicotiana tabacum]
gene36239	LOC107771354	M-type_MADS	gi|698560480|ref|XP_009771864.1| PREDICTED: agamous-like MADS-box protein AGL90 [Nicotiana sylvestris] gi|1025045217|ref|XP_016446189.1| PREDICTED: agamous-like MADS-box protein AGL90 [Nicotiana tabacum]
gene36252	LOC107771369	NAC	gi|1025045292|ref|XP_016446208.1| PREDICTED: NAC transcription factor 29-like [Nicotiana tabacum]
gene36273	LOC107771393	MYB	gi|698554585|ref|XP_009770258.1| PREDICTED: transcriptional activator Myb-like [Nicotiana sylvestris] gi|1025045389|ref|XP_016446234.1| PREDICTED: transcriptional activator Myb-like [Nicotiana tabacum]
gene36363	LOC107771492	NAC	gi|1025045852|ref|XP_016446354.1| PREDICTED: NAC domain-containing protein 78-like isoform X1 [Nicotiana tabacum]
gene36364	LOC107771491	DBB	gi|698542876|ref|XP_009766554.1| PREDICTED: zinc finger protein CONSTANS-LIKE 1-like isoform X1 [Nicotiana sylvestris] gi|1025045840|ref|XP_016446351.1| PREDICTED: B-box zinc finger protein 19-like isoform X1 [Nicotiana tabacum]
gene36383	LOC107771514	M-type_MADS	gi|1025045932|ref|XP_016446375.1| PREDICTED: agamous-like MADS-box protein AGL8 homolog [Nicotiana tabacum]
gene36385	LOC107771515	bZIP	gi|1025045936|ref|XP_016446377.1| PREDICTED: uncharacterized protein At4g06598-like isoform X1 [Nicotiana tabacum] gi|1025045939|ref|XP_016446378.1| PREDICTED: uncharacterized protein At4g06598-like isoform X2 [Nicotiana tabacum] gi|1025045943|ref|XP_016446379.1| PREDICTED: uncharacterized protein At4g06598-like isoform X1 [Nicotiana tabacum]
gene36389	LOC107771519	C2H2	gi|1025045978|ref|XP_016446388.1| PREDICTED: uncharacterized zinc finger protein At4g06634-like [Nicotiana tabacum]
gene36427	LOC107771562	ERF	gi|1025046225|ref|XP_016446449.1| PREDICTED: ethylene-responsive transcription factor ERF119-like [Nicotiana tabacum] gi|1025046229|ref|XP_016446450.1| PREDICTED: ethylene-responsive transcription factor ERF119-like [Nicotiana tabacum]
gene36482	LOC107771620	LSD	gi|1025046519|ref|XP_016446530.1| PREDICTED: protein piccolo-like isoform X3 [Nicotiana tabacum]
gene36488	LOC107771626	bHLH	gi|1025046552|ref|XP_016446538.1| PREDICTED: transcription factor HEC3-like [Nicotiana tabacum]
gene36537	LOC107771682	FAR1	gi|1025046794|ref|XP_016446595.1| PREDICTED: protein FAR1-RELATED SEQUENCE 2-like isoform X1 [Nicotiana tabacum]
gene36540	LOC107771685	bHLH	gi|1027855315|ref|NP_001312042.1| basic helix-loop-helix protein A-like [Nicotiana tabacum] gi|332801231|gb|AEE99257.1| anthocyanin 1a [Nicotiana tabacum]
gene36555	LOC107771704	LBD	gi|1025046929|ref|XP_016446633.1| PREDICTED: protein LATERAL ORGAN BOUNDARIES-like [Nicotiana tabacum]
gene36571	LOC107771729	M-type_MADS	gi|697101249|ref|XP_009595132.1| PREDICTED: agamous-like MADS-box protein AGL61 [Nicotiana tomentosiformis] gi|1025047021|ref|XP_016446656.1| PREDICTED: agamous-like MADS-box protein AGL29 [Nicotiana tabacum]
gene36572	LOC107771730	M-type_MADS	gi|697101253|ref|XP_009595152.1| PREDICTED: agamous-like MADS-box protein AGL61 [Nicotiana tomentosiformis] gi|1025047025|ref|XP_016446657.1| PREDICTED: agamous-like MADS-box protein AGL29 [Nicotiana tabacum]
gene36582	LOC107771732	bZIP	gi|1025047035|ref|XP_016446660.1| PREDICTED: transcription factor TGA2-like isoform X1 [Nicotiana tabacum]
gene36591	LOC107771743	bZIP	gi|1025047082|ref|XP_016446672.1| PREDICTED: TGACG-sequence-specific DNA-binding protein TGA-1A isoform X1 [Nicotiana tabacum]
gene36613	LOC107771768	bHLH	gi|1025047202|ref|XP_016446700.1| PREDICTED: transcription factor bHLH30-like [Nicotiana tabacum]
gene36620	LOC107771775	bZIP	gi|1025047225|ref|XP_016446706.1| PREDICTED: basic leucine zipper 9-like [Nicotiana tabacum]
gene3665	LOC107771611	WRKY	gi|697123039|ref|XP_009615508.1| PREDICTED: probable WRKY transcription factor 75 [Nicotiana tomentosiformis] gi|1025383232|ref|XP_016446514.1| PREDICTED: probable WRKY transcription factor 75 [Nicotiana tabacum]
gene36665	LOC107771822	LSD	gi|697164091|ref|XP_009590862.1| PREDICTED: protein LOL1 isoform X1 [Nicotiana tomentosiformis] gi|697164093|ref|XP_009590863.1| PREDICTED: protein LOL1 isoform X1 [Nicotiana tomentosiformis] gi|697164095|ref|XP_009590864.1| PREDICTED: protein LOL1 isoform X1 [Nicotiana tomentosiformis] gi|697164097|ref|XP_009590865.1| PREDICTED: protein LOL1 isoform X1 [Nicotiana tomentosiformis] gi|1025047425|r…
gene36682	LOC107771844	YABBY	gi|697136376|ref|XP_009622268.1| PREDICTED: axial regulator YABBY 5-like isoform X1 [Nicotiana tomentosiformis]
gene36684	LOC107771846	NAC	gi|1025047552|ref|XP_016446782.1| PREDICTED: NAC domain-containing protein 82-like [Nicotiana tabacum] gi|1025047556|ref|XP_016446783.1| PREDICTED: NAC domain-containing protein 82-like [Nicotiana tabacum]
gene36709	LOC107771875	GATA	gi|698530175|ref|XP_009761911.1| PREDICTED: GATA transcription factor 5 [Nicotiana sylvestris] gi|1025047700|ref|XP_016446822.1| PREDICTED: GATA transcription factor 5-like [Nicotiana tabacum]
gene36736	LOC107771908	MYB	gi|1025047853|ref|XP_016446856.1| PREDICTED: transcription factor RAX3 [Nicotiana tabacum]
gene3674	LOC107771707	B3	gi|1025383290|ref|XP_016446640.1| PREDICTED: B3 domain-containing protein Os01g0905400-like [Nicotiana tabacum]
gene36792	LOC107771967	GRAS	gi|1025048174|ref|XP_016446923.1| PREDICTED: nodulation-signaling pathway 2 protein-like [Nicotiana tabacum]
gene36806	LOC107771982	ARF	gi|1025048231|ref|XP_016446938.1| PREDICTED: auxin response factor 11-like isoform X1 [Nicotiana tabacum]
gene36832	LOC107772011	C2H2	gi|698558172|ref|XP_009771226.1| PREDICTED: zinc finger protein JACKDAW-like [Nicotiana sylvestris] gi|1025048412|ref|XP_016446981.1| PREDICTED: protein indeterminate-domain 9-like [Nicotiana tabacum]
gene36847	LOC107772027	WRKY	gi|56797589|emb|CAI38918.1| putative WRKY transcription factor 11 [Nicotiana tabacum]
gene36852	LOC107772032	GATA	gi|698579181|ref|XP_009776947.1| PREDICTED: GATA transcription factor 4 [Nicotiana sylvestris] gi|1025048494|ref|XP_016447001.1| PREDICTED: GATA transcription factor 4-like [Nicotiana tabacum]
gene36862	LOC107772044	bZIP	gi|1025048537|ref|XP_016447012.1| PREDICTED: transcription factor TGA1-like [Nicotiana tabacum]
gene36869	LOC107772055	C2H2	gi|698531373|ref|XP_009762518.1| PREDICTED: zinc finger protein ZAT11-like [Nicotiana sylvestris] gi|1025048598|ref|XP_016447026.1| PREDICTED: zinc finger protein ZAT11-like [Nicotiana tabacum]
gene36870	LOC107772052	C2H2	gi|1025048590|ref|XP_016447024.1| PREDICTED: zinc finger protein ZAT12-like [Nicotiana tabacum]
gene36884	LOC107772069	MYB_related	gi|697115698|ref|XP_009611761.1| PREDICTED: protein RADIALIS-like 5 [Nicotiana tomentosiformis] gi|1025048637|ref|XP_016447037.1| PREDICTED: protein RADIALIS-like 5 [Nicotiana tabacum]
gene36903	LOC107772089	TCP	gi|1025048740|ref|XP_016447064.1| PREDICTED: transcription factor CYCLOIDEA-like [Nicotiana tabacum]
gene36905	LOC107772091	HD-ZIP	gi|1025048748|ref|XP_016447066.1| PREDICTED: homeobox-leucine zipper protein ATHB-12-like [Nicotiana tabacum]
gene36922	LOC107772110	MIKC_MADS	gi|1027855547|ref|NP_001312055.1| agamous-like MADS-box protein AGL12 [Nicotiana tabacum] gi|698554263|ref|XP_009770171.1| PREDICTED: agamous-like MADS-box protein AGL12 [Nicotiana sylvestris] gi|694188353|gb|AIS71917.1| TAGL12 transcription factor [Nicotiana tabacum]
gene36937	LOC107772127	ERF	gi|697176405|ref|XP_009597158.1| PREDICTED: ethylene-responsive transcription factor RAP2-3 [Nicotiana tomentosiformis] gi|1025048889|ref|XP_016447100.1| PREDICTED: ethylene-responsive transcription factor RAP2-3-like [Nicotiana tabacum]
gene3694	LOC107771910	C3H	gi|1025383371|ref|XP_016446861.1| PREDICTED: zinc finger CCCH domain-containing protein 20-like [Nicotiana tabacum]
gene36979	LOC107772173	NF-YB	gi|697096445|ref|XP_009616488.1| PREDICTED: nuclear transcription factor Y subunit B-10-like [Nicotiana tomentosiformis] gi|1025049101|ref|XP_016447154.1| PREDICTED: nuclear transcription factor Y subunit B-10-like [Nicotiana tabacum]
gene36980	LOC107772175	NF-YA	gi|1025049123|ref|XP_016447160.1| PREDICTED: nuclear transcription factor Y subunit A-3-like isoform X3 [Nicotiana tabacum]
gene37006	LOC107772204	TALE	gi|698473775|ref|XP_009784534.1| PREDICTED: homeobox protein knotted-1-like 3 isoform X1 [Nicotiana sylvestris] gi|698473779|ref|XP_009784535.1| PREDICTED: homeobox protein knotted-1-like 3 isoform X2 [Nicotiana sylvestris] gi|698473784|ref|XP_009784536.1| PREDICTED: homeobox protein knotted-1-like 3 isoform X3 [Nicotiana sylvestris] gi|1025049247|ref|XP_016447182.1| PREDICTED: homeobox protein k…
gene3702	LOC107772002	GRF	gi|1025383433|ref|XP_016446976.1| PREDICTED: growth-regulating factor 3-like isoform X1 [Nicotiana tabacum]
gene37058	LOC107772262	bZIP	gi|697099403|ref|XP_009631591.1| PREDICTED: uncharacterized protein LOC104121329 [Nicotiana tomentosiformis] gi|697099405|ref|XP_009631599.1| PREDICTED: uncharacterized protein LOC104121329 [Nicotiana tomentosiformis] gi|1025049517|ref|XP_016447243.1| PREDICTED: basic leucine zipper 23-like [Nicotiana tabacum] gi|1025049521|ref|XP_016447244.1| PREDICTED: basic leucine zipper 23-like [Nicotiana ta…
gene37086	LOC107772296	MYB_related	gi|1025049668|ref|XP_016447278.1| PREDICTED: transcription factor DIVARICATA-like [Nicotiana tabacum]
gene37099	LOC107772310	MYB	gi|1025049716|ref|XP_016447291.1| PREDICTED: myb-related protein Myb4-like [Nicotiana tabacum]
gene37154	LOC107772371	M-type_MADS	gi|1025049975|ref|XP_016447355.1| PREDICTED: agamous-like MADS-box protein AGL61 [Nicotiana tabacum]
gene37185	LOC107772406	GRAS	gi|1025050130|ref|XP_016447393.1| PREDICTED: scarecrow-like protein 3 [Nicotiana tabacum]
gene37246	LOC107772472	MYB	gi|1025050431|ref|XP_016447464.1| PREDICTED: transcription factor MYB108-like [Nicotiana tabacum]
gene3728	LOC107772286	WRKY	gi|697182180|ref|XP_009600092.1| PREDICTED: probable WRKY transcription factor 15 [Nicotiana tomentosiformis] gi|1025383548|ref|XP_016447271.1| PREDICTED: probable WRKY transcription factor 15 [Nicotiana tabacum]
gene37323	LOC107772557	MYB_related	gi|698432922|ref|XP_009796752.1| PREDICTED: protein RADIALIS-like 1 [Nicotiana sylvestris] gi|1025050747|ref|XP_016447542.1| PREDICTED: protein RADIALIS-like 1 [Nicotiana tabacum]
gene37340	LOC107772575	Dof	gi|697168054|ref|XP_009592897.1| PREDICTED: dof zinc finger protein DOF3.4-like [Nicotiana tomentosiformis] gi|1025050817|ref|XP_016447560.1| PREDICTED: dof zinc finger protein DOF3.4-like [Nicotiana tabacum]
gene37344	LOC107772578	AP2	gi|1025050828|ref|XP_016447562.1| PREDICTED: AP2-like ethylene-responsive transcription factor At1g16060, partial [Nicotiana tabacum]
gene37365	LOC107772601	HD-ZIP	gi|1025050950|ref|XP_016447582.1| PREDICTED: homeobox-leucine zipper protein HAT4-like [Nicotiana tabacum]
gene37382	LOC107772620	C2H2	gi|1025051000|ref|XP_016447596.1| PREDICTED: uncharacterized protein LOC107772620 [Nicotiana tabacum] gi|1025051003|ref|XP_016447597.1| PREDICTED: uncharacterized protein LOC107772620 [Nicotiana tabacum] gi|1025051007|ref|XP_016447598.1| PREDICTED: uncharacterized protein LOC107772620 [Nicotiana tabacum]
gene37398	LOC107772638	G2-like	gi|1025051063|ref|XP_016447613.1| PREDICTED: protein PHR1-LIKE 1-like [Nicotiana tabacum]
gene3741	LOC107772358	ERF	gi|697131609|ref|XP_009619858.1| PREDICTED: ethylene-responsive transcription factor WIN1 [Nicotiana tomentosiformis] gi|1025383571|ref|XP_016447344.1| PREDICTED: ethylene-responsive transcription factor WIN1-like [Nicotiana tabacum]
gene37434	LOC107772676	C2H2	gi|697183543|ref|XP_009600791.1| PREDICTED: zinc finger protein 4-like isoform X1 [Nicotiana tomentosiformis] gi|697183545|ref|XP_009600792.1| PREDICTED: zinc finger protein 4-like isoform X1 [Nicotiana tomentosiformis] gi|697183547|ref|XP_009600793.1| PREDICTED: zinc finger protein 4-like isoform X1 [Nicotiana tomentosiformis]
gene3744	LOC107772453	ERF	gi|698577265|ref|XP_009776426.1| PREDICTED: uncharacterized protein LOC104226206 [Nicotiana sylvestris] gi|1025383626|ref|XP_016447456.1| PREDICTED: uncharacterized protein LOC107772453 isoform X2 [Nicotiana tabacum]
gene37505	LOC107772754	C2H2	gi|698534041|ref|XP_009763748.1| PREDICTED: protein TRANSPARENT TESTA 1-like [Nicotiana sylvestris] gi|1025051487|ref|XP_016447718.1| PREDICTED: zinc finger protein WIP2-like [Nicotiana tabacum]
gene37523	LOC107772772	GRF	gi|697096315|ref|XP_009615805.1| PREDICTED: growth-regulating factor 1-like [Nicotiana tomentosiformis] gi|1025051547|ref|XP_016447733.1| PREDICTED: growth-regulating factor 1-like [Nicotiana tabacum]
gene37533	LOC107772783	C3H	gi|698547213|ref|XP_009767961.1| PREDICTED: protein FRIGIDA-ESSENTIAL 1-like, partial [Nicotiana sylvestris]
gene37554	LOC107772806	MYB_related	gi|1025051671|ref|XP_016447763.1| PREDICTED: transcription factor MYB1R1-like [Nicotiana tabacum]
gene37568	LOC107772822	GATA	gi|1027855041|ref|NP_001312074.1| GATA transcription factor 1-like [Nicotiana tabacum] gi|37572445|dbj|BAC98492.1| AG-motif binding protein-2 [Nicotiana tabacum]
gene37616	LOC107772874	MIKC_MADS	gi|1025051927|ref|XP_016447821.1| PREDICTED: floral homeotic protein DEFICIENS-like [Nicotiana tabacum]
gene37627	LOC107772886	MYB	gi|1025051985|ref|XP_016447833.1| PREDICTED: myb-related protein 330-like, partial [Nicotiana tabacum]
gene37631	LOC107772891	MYB	gi|698585898|ref|XP_009778774.1| PREDICTED: transcription factor MYB24-like [Nicotiana sylvestris] gi|1025052000|ref|XP_016447836.1| PREDICTED: transcription factor MYB24-like [Nicotiana tabacum]
gene37650	LOC107772910	MIKC_MADS	gi|1025052084|ref|XP_016447855.1| PREDICTED: MADS-box protein AGL42-like [Nicotiana tabacum] gi|1025052088|ref|XP_016447856.1| PREDICTED: MADS-box protein AGL42-like [Nicotiana tabacum]
gene37664	LOC107772926	bHLH	gi|1025052143|ref|XP_016447869.1| PREDICTED: transcription factor bHLH62-like [Nicotiana tabacum]
gene37710	LOC107772977	NAC	gi|698480639|ref|XP_009787362.1| PREDICTED: NAC transcription factor 29-like [Nicotiana sylvestris] gi|1025052349|ref|XP_016447919.1| PREDICTED: NAC transcription factor 29-like [Nicotiana tabacum]
gene3771	LOC107772821	C2H2	gi|698569567|ref|XP_009774368.1| PREDICTED: transcriptional regulator SUPERMAN-like [Nicotiana sylvestris] gi|1025383758|ref|XP_016447779.1| PREDICTED: transcriptional regulator SUPERMAN-like [Nicotiana tabacum]
gene37751	LOC107773019	HD-ZIP	gi|698541285|ref|XP_009766038.1| PREDICTED: homeobox-leucine zipper protein HDG2-like [Nicotiana sylvestris] gi|1025052523|ref|XP_016447957.1| PREDICTED: homeobox-leucine zipper protein HDG2-like [Nicotiana tabacum]
gene37770	LOC107773041	B3	gi|697101749|ref|XP_009597649.1| PREDICTED: B3 domain-containing protein REM2-like isoform X6 [Nicotiana tomentosiformis]
gene37861	LOC107773141	LBD	gi|697113870|ref|XP_009610820.1| PREDICTED: LOB domain-containing protein 1-like [Nicotiana tomentosiformis] gi|1025346202|ref|XP_016509518.1| PREDICTED: LOB domain-containing protein 1-like [Nicotiana tabacum]
gene37864	LOC107773144	ERF	gi|1025053041|ref|XP_016448076.1| PREDICTED: dehydration-responsive element-binding protein 1F-like [Nicotiana tabacum]
gene37867	LOC107773152	M-type_MADS	gi|697127424|ref|XP_009617757.1| PREDICTED: agamous-like MADS-box protein AGL61 [Nicotiana tomentosiformis] gi|697127426|ref|XP_009617758.1| PREDICTED: agamous-like MADS-box protein AGL61 [Nicotiana tomentosiformis] gi|1025053085|ref|XP_016448087.1| PREDICTED: agamous-like MADS-box protein AGL61 [Nicotiana tabacum] gi|1025053088|ref|XP_016448088.1| PREDICTED: agamous-like MADS-box protein AGL61 […
gene37875	LOC107773157	bHLH	gi|1025053103|ref|XP_016448094.1| PREDICTED: transcription factor bHLH84-like [Nicotiana tabacum]
gene37899	LOC107773181	Trihelix	gi|1025053197|ref|XP_016448116.1| PREDICTED: trihelix transcription factor GT-3b-like [Nicotiana tabacum]
gene37911	LOC107773196	MYB	gi|1025053243|ref|XP_016448129.1| PREDICTED: transcription repressor MYB4-like [Nicotiana tabacum]
gene37965	LOC107773257	C2H2	gi|1025053476|ref|XP_016448188.1| PREDICTED: zinc finger protein ZAT5-like [Nicotiana tabacum]
gene3796	LOC107773192	bHLH	gi|1025383898|ref|XP_016448128.1| PREDICTED: uncharacterized protein LOC107773192 isoform X1 [Nicotiana tabacum]
gene3799	LOC107773221	M-type_MADS	gi|1025383908|ref|XP_016448153.1| PREDICTED: agamous-like MADS-box protein AGL90 [Nicotiana tabacum]
gene38014	LOC107773310	bHLH	gi|1025053654|ref|XP_016448229.1| PREDICTED: transcription factor ABORTED MICROSPORES-like [Nicotiana tabacum]
gene38021	LOC107773318	Dof	gi|697127562|ref|XP_009617825.1| PREDICTED: dof zinc finger protein DOF1.5-like [Nicotiana tomentosiformis] gi|1025053680|ref|XP_016448236.1| PREDICTED: dof zinc finger protein DOF1.5-like [Nicotiana tabacum]
gene38052	LOC107773353	G2-like	gi|1025053801|ref|XP_016448263.1| PREDICTED: two-component response regulator-like APRR2 [Nicotiana tabacum]
gene38075	LOC107773379	MYB	gi|1025053892|ref|XP_016448289.1| PREDICTED: myb-related protein 330-like [Nicotiana tabacum]
gene38085	LOC107773390	HSF	gi|1025053935|ref|XP_016448302.1| PREDICTED: heat stress transcription factor B-4-like [Nicotiana tabacum]
gene3811	LOC107773345	NF-YA	gi|1025397222|ref|XP_016448259.1| PREDICTED: nuclear transcription factor Y subunit A-7-like [Nicotiana tabacum]
gene38129	LOC107773439	GRAS	gi|698492851|ref|XP_009792736.1| PREDICTED: scarecrow-like protein 13 [Nicotiana sylvestris] gi|1025054134|ref|XP_016448345.1| PREDICTED: scarecrow-like protein 13 [Nicotiana tabacum]
gene38156	LOC107773468	MIKC_MADS	gi|700584253|ref|NP_001289529.1| MADS-box protein 5 [Nicotiana sylvestris] gi|1027854109|ref|NP_001312089.1| agamous-like MADS-box protein AGL9 homolog [Nicotiana tabacum] gi|1025054230|ref|XP_016448367.1| PREDICTED: agamous-like MADS-box protein AGL9 homolog [Nicotiana tabacum] gi|5070138|gb|AAD39034.1|AF068722_1 MADS-box protein MADS3 [Nicotiana sylvestris] gi|425872950|gb|AFY06679.1| sepallata…
gene38184	LOC107773499	ERF	gi|1027852686|ref|NP_001312081.1| ethylene-responsive transcription factor ERF109-like [Nicotiana tabacum] gi|698517575|ref|XP_009803667.1| PREDICTED: ethylene-responsive transcription factor ERF109-like [Nicotiana sylvestris] gi|129560505|dbj|BAF48803.1| wound-responsive AP2 like factor 1 [Nicotiana tabacum]
gene38187	LOC107773502	MYB_related	gi|1025054351|ref|XP_016448397.1| PREDICTED: LOW QUALITY PROTEIN: protein CCA1-like, partial [Nicotiana tabacum]
gene38196	LOC107773512	NAC	gi|1025054389|ref|XP_016448407.1| PREDICTED: NAC domain-containing protein 100-like [Nicotiana tabacum]
gene38247	LOC107773566	Nin-like	gi|1025056560|ref|XP_016448453.1| PREDICTED: protein RKD2-like [Nicotiana tabacum]
gene38248	LOC107773567	Dof	gi|697155208|ref|XP_009631842.1| PREDICTED: dof zinc finger protein DOF1.4-like isoform X1 [Nicotiana tomentosiformis]
gene38253	LOC107773573	M-type_MADS	gi|1025056586|ref|XP_016448458.1| PREDICTED: agamous-like MADS-box protein AGL29, partial [Nicotiana tabacum]
gene38261	LOC107773581	WOX	gi|1025056621|ref|XP_016448467.1| PREDICTED: WUSCHEL-related homeobox 3-like [Nicotiana tabacum]
gene38266	LOC107773587	WRKY	gi|1025056642|ref|XP_016448472.1| PREDICTED: probable WRKY transcription factor 70 [Nicotiana tabacum]
gene38271	LOC107773593	TCP	gi|1025056675|ref|XP_016448480.1| PREDICTED: transcription factor TCP12-like, partial [Nicotiana tabacum]
gene38274	LOC107773596	bZIP	gi|1025056689|ref|XP_016448483.1| PREDICTED: uncharacterized protein LOC107773596 [Nicotiana tabacum]
gene38294	LOC107773619	HSF	gi|697159471|ref|XP_009588494.1| PREDICTED: heat stress transcription factor B-2a-like [Nicotiana tomentosiformis] gi|1025056769|ref|XP_016448505.1| PREDICTED: heat stress transcription factor B-2a-like [Nicotiana tabacum]
gene38300	LOC107773625	HB-other	gi|698574725|ref|XP_009775738.1| PREDICTED: homeobox protein knotted-1-like LET12 isoform X1 [Nicotiana sylvestris]
gene38301	LOC107773626	HSF	gi|1025056804|ref|XP_016448515.1| PREDICTED: heat stress transcription factor A-4a-like [Nicotiana tabacum] gi|1025056808|ref|XP_016448516.1| PREDICTED: heat stress transcription factor A-4a-like [Nicotiana tabacum] gi|1025056812|ref|XP_016448517.1| PREDICTED: heat stress transcription factor A-4a-like [Nicotiana tabacum]
gene38306	LOC107773633	TCP	gi|1025056840|ref|XP_016448524.1| PREDICTED: uncharacterized protein LOC107773633, partial [Nicotiana tabacum]
gene38312	LOC107773640	bHLH	gi|1025056860|ref|XP_016448530.1| PREDICTED: transcription factor FAMA-like isoform X1 [Nicotiana tabacum]
gene38324	LOC107773653	Dof	gi|1025056907|ref|XP_016448543.1| PREDICTED: dof zinc finger protein DOF5.7 [Nicotiana tabacum]
gene38325	LOC107773654	NAC	gi|1025056911|ref|XP_016448544.1| PREDICTED: NAC domain-containing protein 90-like [Nicotiana tabacum]
gene38333	LOC107773663	NAC	gi|1025056948|ref|XP_016448554.1| PREDICTED: protein CUP-SHAPED COTYLEDON 3-like, partial [Nicotiana tabacum]
gene38344	LOC107773674	bZIP	gi|698470541|ref|XP_009783835.1| PREDICTED: G-box-binding factor 4-like [Nicotiana sylvestris]
gene38349	LOC107773679	bHLH	gi|1025057020|ref|XP_016448572.1| PREDICTED: transcription factor BEE 1-like, partial [Nicotiana tabacum]
gene38394	LOC107773728	TCP	gi|1025057299|ref|XP_016448638.1| PREDICTED: transcription factor TCP5-like, partial [Nicotiana tabacum]
gene38398	LOC107773732	ERF	gi|698456247|ref|XP_009780575.1| PREDICTED: ethylene-responsive transcription factor ERF113 [Nicotiana sylvestris] gi|1025057318|ref|XP_016448644.1| PREDICTED: ethylene-responsive transcription factor ERF113-like [Nicotiana tabacum]
gene38433	LOC107773772	MYB	gi|1027856311|ref|NP_001312096.1| myb-related protein 3R-1-like [Nicotiana tabacum] gi|16326135|dbj|BAB70511.1| Myb [Nicotiana tabacum]
gene38460	LOC107773801	ERF	gi|697128971|ref|XP_009618542.1| PREDICTED: ethylene-responsive transcription factor 4-like [Nicotiana tomentosiformis] gi|1025057588|ref|XP_016448710.1| PREDICTED: ethylene-responsive transcription factor 4-like [Nicotiana tabacum] gi|321158527|dbj|BAJ72666.1| ethylene response factor 6b [Nicotiana tabacum]
gene38482	LOC107773826	TCP	gi|1025057677|ref|XP_016448734.1| PREDICTED: transcription factor TCP4-like isoform X1 [Nicotiana tabacum]
gene38504	LOC107773849	TCP	gi|697108591|ref|XP_009608156.1| PREDICTED: transcription factor TCP12-like isoform X2 [Nicotiana tomentosiformis] gi|1025057797|ref|XP_016448763.1| PREDICTED: transcription factor TCP12-like isoform X2 [Nicotiana tabacum]
gene38508	LOC107773853	C2H2	gi|1025057813|ref|XP_016448767.1| PREDICTED: protein indeterminate-domain 7-like [Nicotiana tabacum]
gene38531	LOC107773879	B3	gi|1025057905|ref|XP_016448790.1| PREDICTED: B3 domain-containing protein At2g36080-like [Nicotiana tabacum]
gene38532	LOC107773880	G2-like	gi|697107841|ref|XP_009607761.1| PREDICTED: putative Myb family transcription factor At1g14600 [Nicotiana tomentosiformis]
gene38536	LOC107773885	WRKY	gi|1025057929|ref|XP_016448796.1| PREDICTED: WRKY transcription factor 55-like [Nicotiana tabacum]
gene38545	LOC107773895	bZIP	gi|1025057987|ref|XP_016448808.1| PREDICTED: TGACG-sequence-specific DNA-binding protein TGA-2.1-like, partial [Nicotiana tabacum]
gene38578	LOC107773932	M-type_MADS	gi|1025058145|ref|XP_016448849.1| PREDICTED: agamous-like MADS-box protein AGL62 [Nicotiana tabacum]
gene38579	LOC107773933	M-type_MADS	gi|1025058149|ref|XP_016448851.1| PREDICTED: agamous-like MADS-box protein AGL62 [Nicotiana tabacum]
gene38595	LOC107773950	bHLH	gi|1025058232|ref|XP_016448870.1| PREDICTED: transcription factor PIF1-like, partial [Nicotiana tabacum]
gene38618	LOC107773975	MIKC_MADS	gi|698519671|ref|XP_009804704.1| PREDICTED: agamous-like MADS-box protein AGL27 [Nicotiana sylvestris]
gene38663	LOC107774027	MIKC_MADS	gi|697189577|ref|XP_009603844.1| PREDICTED: agamous-like MADS-box protein AGL8 homolog [Nicotiana tomentosiformis] gi|1025058573|ref|XP_016448958.1| PREDICTED: agamous-like MADS-box protein AGL8 homolog [Nicotiana tabacum]
gene38684	LOC107774049	G2-like	gi|698589044|ref|XP_009779625.1| PREDICTED: transcription factor PCL1-like [Nicotiana sylvestris] gi|698589047|ref|XP_009779626.1| PREDICTED: transcription factor PCL1-like [Nicotiana sylvestris] gi|698589051|ref|XP_009779627.1| PREDICTED: transcription factor PCL1-like [Nicotiana sylvestris] gi|1025058731|ref|XP_016448992.1| PREDICTED: transcription factor PCL1-like [Nicotiana tabacum] gi|102505…
gene38714	LOC107774081	LBD	gi|1025058905|ref|XP_016449035.1| PREDICTED: 3-oxoacyl-[acyl-carrier-protein] reductase, chloroplastic-like [Nicotiana tabacum]
gene38729	LOC107774099	GRAS	gi|1025058974|ref|XP_016449052.1| PREDICTED: scarecrow-like protein 13, partial [Nicotiana tabacum]
gene38730	LOC107774101	WRKY	gi|1025058978|ref|XP_016449053.1| PREDICTED: WRKY transcription factor 22-like [Nicotiana tabacum]
gene3878	LOC107774134	HD-ZIP	gi|1025397558|ref|XP_016449095.1| PREDICTED: homeobox-leucine zipper protein ANTHOCYANINLESS 2-like [Nicotiana tabacum]
gene38795	LOC107774174	HB-other	gi|1025059275|ref|XP_016449138.1| PREDICTED: homeobox protein LUMINIDEPENDENS-like [Nicotiana tabacum]
gene38813	LOC107774194	ERF	gi|697178323|ref|XP_009598140.1| PREDICTED: ethylene-responsive transcription factor 2-like [Nicotiana tomentosiformis] gi|1025059363|ref|XP_016449158.1| PREDICTED: ethylene-responsive transcription factor 2-like [Nicotiana tabacum]
gene38844	LOC107774229	NAC	gi|697171389|ref|XP_009594623.1| PREDICTED: NAC domain-containing protein 74-like [Nicotiana tomentosiformis] gi|1025059547|ref|XP_016449206.1| PREDICTED: NAC domain-containing protein 74-like [Nicotiana tabacum]
gene38869	LOC107774257	ERF	gi|1025059666|ref|XP_016449238.1| PREDICTED: ethylene-responsive transcription factor RAP2-4-like [Nicotiana tabacum]
gene38878	LOC107774268	bHLH	gi|698576078|ref|XP_009776117.1| PREDICTED: transcription factor MYC2-like [Nicotiana sylvestris] gi|1025059713|ref|XP_016449248.1| PREDICTED: transcription factor MYC2-like [Nicotiana tabacum]
gene38888	LOC107774279	MYB	gi|698543675|ref|XP_009766820.1| PREDICTED: myb-related protein 315-like [Nicotiana sylvestris] gi|1025059752|ref|XP_016449259.1| PREDICTED: myb-related protein 315-like [Nicotiana tabacum]
gene38921	LOC107774314	bHLH	gi|698527871|ref|XP_009760781.1| PREDICTED: transcription factor bHLH35-like isoform X2 [Nicotiana sylvestris] gi|1025059906|ref|XP_016449299.1| PREDICTED: transcription factor bHLH35-like isoform X2 [Nicotiana tabacum]
gene38940	LOC107774334	MYB_related	gi|1025059972|ref|XP_016449315.1| PREDICTED: transcription factor MYB46-like [Nicotiana tabacum]
gene38951	LOC107774346	LFY	gi|698456270|ref|XP_009780579.1| PREDICTED: floricaula/leafy homolog 2 isoform X2 [Nicotiana sylvestris] gi|1025060024|ref|XP_016449328.1| PREDICTED: floricaula/leafy homolog 2 [Nicotiana tabacum] gi|7227894|sp|Q40505.1|FL2_TOBAC RecName: Full=Floricaula/leafy homolog 2; AltName: Full=NFL2 gi|561688|gb|AAC48986.1| NFL2 [Nicotiana tabacum]
gene38971	LOC107774370	TCP	gi|1025060132|ref|XP_016449354.1| PREDICTED: transcription factor TCP5-like [Nicotiana tabacum]
gene39004	LOC107774404	MYB_related	gi|697110737|ref|XP_009609238.1| PREDICTED: protein REVEILLE 1-like isoform X2 [Nicotiana tomentosiformis] gi|1025060337|ref|XP_016449409.1| PREDICTED: protein REVEILLE 1-like isoform X2 [Nicotiana tabacum]
gene39026	LOC107774428	GRF	gi|698545423|ref|XP_009767378.1| PREDICTED: growth-regulating factor 1-like [Nicotiana sylvestris] gi|1025060450|ref|XP_016449440.1| PREDICTED: growth-regulating factor 1-like isoform X2 [Nicotiana tabacum]
gene39058	LOC107774463	FAR1	gi|1025060645|ref|XP_016449483.1| PREDICTED: protein FAR-RED ELONGATED HYPOCOTYL 3-like isoform X3 [Nicotiana tabacum]
gene39059	LOC107774465	FAR1	gi|1025060649|ref|XP_016449484.1| PREDICTED: protein FAR1-RELATED SEQUENCE 2-like [Nicotiana tabacum]
gene39073	LOC107774479	NAC	gi|1025060704|ref|XP_016449500.1| PREDICTED: NAC domain-containing protein 37-like [Nicotiana tabacum]
gene39100	LOC107774509	ERF	gi|1025060912|ref|XP_016449547.1| PREDICTED: ethylene-responsive transcription factor 5-like [Nicotiana tabacum]
gene39103	LOC107774514	bHLH	gi|697173206|ref|XP_009595524.1| PREDICTED: transcription factor HEC1-like [Nicotiana tomentosiformis] gi|1025060925|ref|XP_016449552.1| PREDICTED: transcription factor HEC1-like [Nicotiana tabacum]
gene39125	LOC107774538	ERF	gi|697168259|ref|XP_009593007.1| PREDICTED: ethylene-responsive transcription factor 12 [Nicotiana tomentosiformis] gi|1025061045|ref|XP_016449577.1| PREDICTED: ethylene-responsive transcription factor 12-like [Nicotiana tabacum]
gene39139	LOC107774553	bHLH	gi|697188375|ref|XP_009603228.1| PREDICTED: transcription factor bHLH35-like isoform X2 [Nicotiana tomentosiformis] gi|1025061109|ref|XP_016449593.1| PREDICTED: transcription factor bHLH35-like isoform X2 [Nicotiana tabacum]
gene39163	LOC107774578	C2H2	gi|1025061292|ref|XP_016449640.1| PREDICTED: zinc finger AN1 and C2H2 domain-containing stress-associated protein 16-like [Nicotiana tabacum]
gene39168	LOC107774585	NAC	gi|1025061341|ref|XP_016449653.1| PREDICTED: NAC transcription factor 29-like [Nicotiana tabacum]
gene39173	LOC107774592	CPP	gi|1025061385|ref|XP_016449663.1| PREDICTED: protein tesmin/TSO1-like CXC 2, partial [Nicotiana tabacum]
gene3920	LOC107774591	bZIP	gi|698511696|ref|XP_009800919.1| PREDICTED: ocs element-binding factor 1-like [Nicotiana sylvestris] gi|1025397801|ref|XP_016449664.1| PREDICTED: bZIP transcription factor 53-like [Nicotiana tabacum]
gene39222	LOC107774644	MIKC_MADS	gi|1025061655|ref|XP_016449735.1| PREDICTED: MADS-box transcription factor 27-like isoform X2 [Nicotiana tabacum]
gene39280	LOC107774710	bHLH	gi|697113299|ref|XP_009610531.1| PREDICTED: transcription factor PRE6-like [Nicotiana tomentosiformis] gi|1025062014|ref|XP_016449827.1| PREDICTED: transcription factor PRE6-like [Nicotiana tabacum]
gene39291	LOC107774723	ERF	gi|1025062096|ref|XP_016449845.1| PREDICTED: ethylene-responsive transcription factor ERF084-like [Nicotiana tabacum] gi|379056270|dbj|BAL68175.1| ethylene response factor #231 [Nicotiana tabacum]
gene39300	LOC107774732	NF-YB	gi|697132531|ref|XP_009620315.1| PREDICTED: nuclear transcription factor Y subunit B-10-like isoform X2 [Nicotiana tomentosiformis] gi|1025062159|ref|XP_016449856.1| PREDICTED: nuclear transcription factor Y subunit B-10-like isoform X3 [Nicotiana tabacum]
gene39325	LOC107774760	SBP	gi|1027859193|ref|NP_001312117.1| squamosa promoter-binding-like protein 6 [Nicotiana tabacum] gi|697123535|ref|XP_009615765.1| PREDICTED: squamosa promoter-binding-like protein 6 [Nicotiana tomentosiformis] gi|697123537|ref|XP_009615766.1| PREDICTED: squamosa promoter-binding-like protein 6 [Nicotiana tomentosiformis] gi|1025062308|ref|XP_016449891.1| PREDICTED: squamosa promoter-binding-like pr…
gene39328	LOC107774765	bZIP	gi|698512046|ref|XP_009801058.1| PREDICTED: basic leucine zipper 9 [Nicotiana sylvestris]
gene39331	LOC107774767	MIKC_MADS	gi|1025062333|ref|XP_016449898.1| PREDICTED: MADS-box protein SOC1-like [Nicotiana tabacum]
gene39346	LOC107774783	ARF	gi|697146999|ref|XP_009627654.1| PREDICTED: auxin response factor 6-like isoform X3 [Nicotiana tomentosiformis] gi|1025062389|ref|XP_016449913.1| PREDICTED: auxin response factor 6-like [Nicotiana tabacum]
gene39353	LOC107774791	HD-ZIP	gi|1025062428|ref|XP_016449923.1| PREDICTED: homeobox-leucine zipper protein HDG2-like [Nicotiana tabacum]
gene39400	LOC107774840	NAC	gi|698523661|ref|XP_009758643.1| PREDICTED: NAC domain-containing protein 89-like [Nicotiana sylvestris] gi|1025062649|ref|XP_016449980.1| PREDICTED: NAC domain-containing protein 89-like [Nicotiana tabacum]
gene39412	LOC107774852	M-type_MADS	gi|1025062692|ref|XP_016449992.1| PREDICTED: agamous-like MADS-box protein AGL81 [Nicotiana tabacum]
gene39424	LOC107774867	NAC	gi|697122562|ref|XP_009615270.1| PREDICTED: NAC domain-containing protein 43-like isoform X2 [Nicotiana tomentosiformis]
gene39432	LOC107774869	WRKY	gi|697176986|ref|XP_009597443.1| PREDICTED: probable WRKY transcription factor 4 [Nicotiana tomentosiformis] gi|1025062740|ref|XP_016450004.1| PREDICTED: probable WRKY transcription factor 4 [Nicotiana tabacum]
gene39441	LOC107774886	GRAS	gi|698497419|ref|XP_009794690.1| PREDICTED: scarecrow-like protein 21 [Nicotiana sylvestris] gi|1025062828|ref|XP_016450028.1| PREDICTED: scarecrow-like protein 21 [Nicotiana tabacum]
gene39449	LOC107774893	MYB	gi|1025062854|ref|XP_016450035.1| PREDICTED: transcription factor DIVARICATA-like [Nicotiana tabacum]
gene39495	LOC107774948	MYB	gi|697119396|ref|XP_009613649.1| PREDICTED: myb-related protein B [Nicotiana tomentosiformis] gi|1025063112|ref|XP_016450102.1| PREDICTED: myb-related protein B-like [Nicotiana tabacum]
gene39546	LOC107775004	bZIP	gi|698480948|ref|XP_009787496.1| PREDICTED: light-inducible protein CPRF2-like [Nicotiana sylvestris] gi|1025063300|ref|XP_016450151.1| PREDICTED: light-inducible protein CPRF2-like [Nicotiana tabacum]
gene39550	LOC107775009	M-type_MADS	gi|1025063330|ref|XP_016450158.1| PREDICTED: agamous-like MADS-box protein AGL80 [Nicotiana tabacum]
gene39555	LOC107775015	C2H2	gi|1025063349|ref|XP_016450164.1| PREDICTED: zinc finger protein ZAT5-like [Nicotiana tabacum]
gene39574	LOC107775035	B3	gi|1025063472|ref|XP_016450195.1| PREDICTED: LOW QUALITY PROTEIN: B3 domain-containing transcription repressor VAL1-like [Nicotiana tabacum]
gene39576	LOC107775036	MYB_related	gi|697189620|ref|XP_009603867.1| PREDICTED: uncharacterized protein LOC104098761 [Nicotiana tomentosiformis] gi|1025063476|ref|XP_016450196.1| PREDICTED: uncharacterized protein LOC107775036 [Nicotiana tabacum]
gene39581	LOC107775040	MYB	gi|1027855940|ref|NP_001312123.1| uncharacterized protein LOC107775040 [Nicotiana tabacum] gi|1025063501|ref|XP_016450200.1| PREDICTED: uncharacterized protein LOC107775040 [Nicotiana tabacum] gi|16326137|dbj|BAB70512.1| Myb [Nicotiana tabacum]
gene39585	LOC107775044	HSF	gi|1025063520|ref|XP_016450204.1| PREDICTED: heat stress transcription factor B-2b-like [Nicotiana tabacum]
gene39592	LOC107775054	MYB_related	gi|1025063558|ref|XP_016450214.1| PREDICTED: single myb histone 6-like isoform X1 [Nicotiana tabacum]
gene39621	LOC107775085	Dof	gi|1025063716|ref|XP_016450251.1| PREDICTED: dof zinc finger protein DOF3.1-like [Nicotiana tabacum]
gene39649	LOC107775114	ARR-B	gi|1025063840|ref|XP_016450284.1| PREDICTED: two-component response regulator ARR2-like [Nicotiana tabacum]
gene39729	LOC107775207	GRAS	gi|697103557|ref|XP_009605592.1| PREDICTED: scarecrow-like protein 4 [Nicotiana tomentosiformis] gi|1025064287|ref|XP_016450398.1| PREDICTED: scarecrow-like protein 4 [Nicotiana tabacum]
gene39742	LOC107775222	MYB_related	gi|698497668|ref|XP_009794791.1| PREDICTED: protein LHY [Nicotiana sylvestris] gi|1025064414|ref|XP_016450418.1| PREDICTED: protein LHY-like [Nicotiana tabacum] gi|1025064418|ref|XP_016450419.1| PREDICTED: protein LHY-like [Nicotiana tabacum]
gene39743	LOC107775223	HRT-like	gi|697169903|ref|XP_009593858.1| PREDICTED: uncharacterized protein LOC104090466 isoform X1 [Nicotiana tomentosiformis] gi|697169905|ref|XP_009593859.1| PREDICTED: uncharacterized protein LOC104090466 isoform X1 [Nicotiana tomentosiformis] gi|1025064422|ref|XP_016450420.1| PREDICTED: protein EFFECTOR OF TRANSCRIPTION 2-like isoform X1 [Nicotiana tabacum]
gene39745	LOC107775225	MYB_related	gi|697169917|ref|XP_009593865.1| PREDICTED: myb-like protein J [Nicotiana tomentosiformis] gi|1025064436|ref|XP_016450424.1| PREDICTED: myb-like protein J [Nicotiana tabacum]
gene3974	LOC107775214	MYB	gi|697168908|ref|XP_009593348.1| PREDICTED: transcription factor MYB82 [Nicotiana tomentosiformis] gi|1025398092|ref|XP_016450413.1| PREDICTED: transcription factor MYB82-like [Nicotiana tabacum]
gene39755	LOC107775237	GRAS	gi|698505674|ref|XP_009798274.1| PREDICTED: DELLA protein RGL1-like [Nicotiana sylvestris] gi|1025064493|ref|XP_016450439.1| PREDICTED: DELLA protein RGL1-like [Nicotiana tabacum]
gene39771	LOC107775251	TCP	gi|698461316|ref|XP_009781748.1| PREDICTED: transcription factor TCP5-like [Nicotiana sylvestris] gi|1025064574|ref|XP_016450456.1| PREDICTED: transcription factor TCP5-like [Nicotiana tabacum]
gene39821	LOC107775305	NAC	gi|1025064816|ref|XP_016450516.1| PREDICTED: uncharacterized protein LOC107775305 [Nicotiana tabacum]
gene39829	LOC107775316	MYB	gi|697156928|ref|XP_009587217.1| PREDICTED: transcription factor MYB24-like [Nicotiana tomentosiformis] gi|1025064861|ref|XP_016450527.1| PREDICTED: transcription factor MYB24-like [Nicotiana tabacum]
gene39830	LOC107775317	bHLH	gi|697187380|ref|XP_009602728.1| PREDICTED: transcription factor BEE 1-like [Nicotiana tomentosiformis] gi|1025064865|ref|XP_016450528.1| PREDICTED: transcription factor BEE 1-like [Nicotiana tabacum]
gene39877	LOC107775370	TCP	gi|1025065083|ref|XP_016450579.1| PREDICTED: transcription factor TCP12-like [Nicotiana tabacum]
gene39898	LOC107775392	MYB	gi|1025065186|ref|XP_016450602.1| PREDICTED: transcription factor MYB86-like [Nicotiana tabacum]
gene39907	LOC107775401	FAR1	gi|1025065214|ref|XP_016450608.1| PREDICTED: protein FAR1-RELATED SEQUENCE 5-like isoform X1 [Nicotiana tabacum]
gene39908	LOC107775403	FAR1	gi|1025065225|ref|XP_016450611.1| PREDICTED: protein FAR-RED ELONGATED HYPOCOTYL 3-like [Nicotiana tabacum] gi|1025065229|ref|XP_016450612.1| PREDICTED: protein FAR-RED ELONGATED HYPOCOTYL 3-like [Nicotiana tabacum] gi|1025065233|ref|XP_016450613.1| PREDICTED: protein FAR-RED ELONGATED HYPOCOTYL 3-like [Nicotiana tabacum]
gene39918	LOC107775414	NF-YB	gi|697133310|ref|XP_009620709.1| PREDICTED: nuclear transcription factor Y subunit B-4-like [Nicotiana tomentosiformis] gi|1025065280|ref|XP_016450626.1| PREDICTED: nuclear transcription factor Y subunit B-4-like [Nicotiana tabacum]
gene3993	LOC107775457	ERF	gi|1025398216|ref|XP_016450672.1| PREDICTED: ethylene-responsive transcription factor RAP2-11-like [Nicotiana tabacum]
gene39955	LOC107775454	bHLH	gi|698504945|ref|XP_009797950.1| PREDICTED: glutamine--tRNA ligase [Nicotiana sylvestris] gi|1025065441|ref|XP_016450667.1| PREDICTED: glutamine--tRNA ligase [Nicotiana tabacum]
gene39956	LOC107775455	MYB	gi|698504948|ref|XP_009797951.1| PREDICTED: transcription factor MYB108-like [Nicotiana sylvestris] gi|1025065445|ref|XP_016450668.1| PREDICTED: transcription factor MYB108-like [Nicotiana tabacum]
gene39979	LOC107775481	MYB_related	gi|698440392|ref|XP_009760073.1| PREDICTED: transcription factor MYB1R1-like [Nicotiana sylvestris] gi|1025065579|ref|XP_016450701.1| PREDICTED: transcription factor MYB1R1-like [Nicotiana tabacum]
gene39988	LOC107775492	bHLH	gi|698518781|ref|XP_009804256.1| PREDICTED: transcription factor bHLH85-like [Nicotiana sylvestris] gi|1025065626|ref|XP_016450712.1| PREDICTED: transcription factor bHLH85-like [Nicotiana tabacum]
gene40001	LOC107775507	WRKY	gi|1025065701|ref|XP_016450731.1| PREDICTED: probable WRKY transcription factor 20 [Nicotiana tabacum]
gene40007	LOC107775513	Trihelix	gi|698583766|ref|XP_009778178.1| PREDICTED: formin-binding protein 4 [Nicotiana sylvestris] gi|1025065719|ref|XP_016450737.1| PREDICTED: trihelix transcription factor ASIL2-like [Nicotiana tabacum]
gene40013	LOC107775520	M-type_MADS	gi|1025065746|ref|XP_016450745.1| PREDICTED: agamous-like MADS-box protein AGL61 [Nicotiana tabacum]
gene40014	LOC107775521	M-type_MADS	gi|698504438|ref|XP_009797735.1| PREDICTED: agamous-like MADS-box protein AGL61 [Nicotiana sylvestris]
gene40027	LOC107775534	M-type_MADS	gi|1025065842|ref|XP_016450765.1| PREDICTED: vegetative cell wall protein gp1-like [Nicotiana tabacum]
gene40033	LOC107775541	GRAS	gi|698587744|ref|XP_009779274.1| PREDICTED: scarecrow-like protein 18 [Nicotiana sylvestris] gi|1025065881|ref|XP_016450775.1| PREDICTED: scarecrow-like protein 18 [Nicotiana tabacum]
gene40042	LOC107775550	MYB	gi|698578263|ref|XP_009776702.1| PREDICTED: transcription factor DIVARICATA-like [Nicotiana sylvestris] gi|1025065912|ref|XP_016450782.1| PREDICTED: transcription factor DIVARICATA-like [Nicotiana tabacum]
gene40047	LOC107775556	HD-ZIP	gi|1025065935|ref|XP_016450789.1| PREDICTED: homeobox-leucine zipper protein ROC3-like [Nicotiana tabacum] gi|1025065941|ref|XP_016450790.1| PREDICTED: homeobox-leucine zipper protein ROC3-like [Nicotiana tabacum] gi|1025065947|ref|XP_016450791.1| PREDICTED: homeobox-leucine zipper protein ROC3-like [Nicotiana tabacum]
gene40049	LOC107775558	MYB_related	gi|1025065965|ref|XP_016450795.1| PREDICTED: transcription factor MYB1R1-like isoform X3 [Nicotiana tabacum]
gene40056	LOC107775566	MYB	gi|697101063|ref|XP_009594207.1| PREDICTED: myb-related protein 306 [Nicotiana tomentosiformis] gi|1025065991|ref|XP_016450803.1| PREDICTED: myb-related protein 306-like [Nicotiana tabacum]
gene40075	LOC107775587	WRKY	gi|698536718|ref|XP_009764599.1| PREDICTED: probable WRKY transcription factor 49 [Nicotiana sylvestris] gi|1025066059|ref|XP_016450821.1| PREDICTED: probable WRKY transcription factor 49 [Nicotiana tabacum]
gene40106	LOC107775621	AP2	gi|1025066196|ref|XP_016450856.1| PREDICTED: AP2-like ethylene-responsive transcription factor AIL1 [Nicotiana tabacum]
gene40114	LOC107775633	bZIP	gi|698508105|ref|XP_009799344.1| PREDICTED: transcription factor HBP-1b(c38)-like isoform X3 [Nicotiana sylvestris] gi|1025066232|ref|XP_016450867.1| PREDICTED: transcription factor HBP-1b(c38)-like isoform X1 [Nicotiana tabacum]
gene40162	LOC107775685	ERF	gi|697120499|ref|XP_009614214.1| PREDICTED: dehydration-responsive element-binding protein 1B-like [Nicotiana tomentosiformis] gi|1025066506|ref|XP_016450924.1| PREDICTED: dehydration-responsive element-binding protein 1B-like [Nicotiana tabacum]
gene40230	LOC107775759	C2H2	gi|1025066851|ref|XP_016451016.1| PREDICTED: probable lysine-specific demethylase ELF6 [Nicotiana tabacum] gi|1025066855|ref|XP_016451017.1| PREDICTED: probable lysine-specific demethylase ELF6 [Nicotiana tabacum]
gene4026	LOC107775838	HD-ZIP	gi|697155398|ref|XP_009631938.1| PREDICTED: homeobox-leucine zipper protein HAT7-like isoform X1 [Nicotiana tomentosiformis] gi|1025398387|ref|XP_016451115.1| PREDICTED: homeobox-leucine zipper protein HAT7-like isoform X1 [Nicotiana tabacum]
gene40284	LOC107775818	STAT	gi|1025067116|ref|XP_016451086.1| PREDICTED: uncharacterized protein LOC107775818 isoform X2 [Nicotiana tabacum]
gene40295	LOC107775833	NAC	gi|1025067180|ref|XP_016451105.1| PREDICTED: NAC transcription factor 29-like isoform X1 [Nicotiana tabacum]
gene40320	LOC107775860	C2H2	gi|1025067326|ref|XP_016451138.1| PREDICTED: protein TRANSPARENT TESTA 1-like [Nicotiana tabacum]
gene40345	LOC107775885	NF-X1	gi|698545772|ref|XP_009767499.1| PREDICTED: NF-X1-type zinc finger protein NFXL1 [Nicotiana sylvestris] gi|1025067447|ref|XP_016451170.1| PREDICTED: NF-X1-type zinc finger protein NFXL1 [Nicotiana tabacum]
gene40357	LOC107775898	NAC	gi|1025067509|ref|XP_016451185.1| PREDICTED: NAC domain-containing protein 7-like [Nicotiana tabacum]
gene40361	LOC107775906	HD-ZIP	gi|698515821|ref|XP_009802790.1| PREDICTED: homeobox-leucine zipper protein HOX3-like [Nicotiana sylvestris] gi|1025067543|ref|XP_016451193.1| PREDICTED: homeobox-leucine zipper protein HOX3-like [Nicotiana tabacum]
gene40381	LOC107775924	MIKC_MADS	gi|1027857302|ref|NP_001312134.1| agamous-like MADS-box protein AGL8 homolog [Nicotiana tabacum] gi|27373049|gb|AAO12211.1|AF385746_1 MADS11 [Nicotiana tabacum]
gene40384	LOC107775928	bZIP	gi|1025067656|ref|XP_016451222.1| PREDICTED: uncharacterized protein At4g06598-like [Nicotiana tabacum] gi|1025067660|ref|XP_016451224.1| PREDICTED: uncharacterized protein At4g06598-like [Nicotiana tabacum]
gene40388	LOC107775931	M-type_MADS	gi|1025067668|ref|XP_016451226.1| PREDICTED: agamous-like MADS-box protein AGL62 [Nicotiana tabacum]
gene40410	LOC107775956	M-type_MADS	gi|1025067766|ref|XP_016451248.1| PREDICTED: agamous-like MADS-box protein AGL29, partial [Nicotiana tabacum]
gene40421	LOC107775968	Nin-like	gi|1025067810|ref|XP_016451261.1| PREDICTED: uncharacterized protein LOC107775968 [Nicotiana tabacum]
gene40428	LOC107775975	ERF	gi|1025067833|ref|XP_016451267.1| PREDICTED: ethylene-responsive transcription factor ERF118-like [Nicotiana tabacum]
gene40438	LOC107775986	G2-like	gi|698519379|ref|XP_009804554.1| PREDICTED: probable transcription factor KAN4 isoform X2 [Nicotiana sylvestris] gi|1025067881|ref|XP_016451280.1| PREDICTED: probable transcription factor KAN4 [Nicotiana tabacum]
gene40475	LOC107776030	bHLH	gi|1025068072|ref|XP_016451322.1| PREDICTED: transcription factor bHLH30-like [Nicotiana tabacum]
gene40487	LOC107776042	MYB	gi|1025068153|ref|XP_016451337.1| PREDICTED: myb-related protein 306-like [Nicotiana tabacum] gi|1025068157|ref|XP_016451338.1| PREDICTED: myb-related protein 306-like [Nicotiana tabacum]
gene40490	LOC107776046	C2H2	gi|1025068169|ref|XP_016451341.1| PREDICTED: zinc finger protein 1-like [Nicotiana tabacum]
gene40509	LOC107776067	NAC	gi|1025068246|ref|XP_016451362.1| PREDICTED: NAC domain-containing protein 37-like [Nicotiana tabacum]
gene4052	LOC107776252	NAC	gi|697164659|ref|XP_009591138.1| PREDICTED: NAC domain-containing protein 100-like isoform X2 [Nicotiana tomentosiformis] gi|1025398599|ref|XP_016451623.1| PREDICTED: NAC domain-containing protein 100-like isoform X2 [Nicotiana tabacum]
gene40535	LOC107776093	bZIP	gi|1025068427|ref|XP_016451400.1| PREDICTED: ABSCISIC ACID-INSENSITIVE 5-like protein 7 [Nicotiana tabacum]
gene40539	LOC107776098	ZF-HD	gi|697188466|ref|XP_009603276.1| PREDICTED: zinc-finger homeodomain protein 6-like [Nicotiana tomentosiformis] gi|1025068445|ref|XP_016451406.1| PREDICTED: zinc-finger homeodomain protein 6-like [Nicotiana tabacum]
gene40541	LOC107776099	MYB_related	gi|697188470|ref|XP_009603278.1| PREDICTED: protein RADIALIS-like 1 [Nicotiana tomentosiformis] gi|697188472|ref|XP_009603279.1| PREDICTED: protein RADIALIS-like 1 [Nicotiana tomentosiformis] gi|1025068449|ref|XP_016451407.1| PREDICTED: protein RADIALIS-like 1 [Nicotiana tabacum] gi|1025068453|ref|XP_016451408.1| PREDICTED: protein RADIALIS-like 1 [Nicotiana tabacum]
gene40625	LOC107776185	bZIP	gi|1025068865|ref|XP_016451524.1| PREDICTED: basic leucine zipper 19-like isoform X2 [Nicotiana tabacum]
gene40626	LOC107776186	BBR-BPC	gi|1027855121|ref|NP_001313105.1| protein BASIC PENTACYSTEINE6-like [Nicotiana tabacum] gi|697112557|ref|XP_009610156.1| PREDICTED: protein BASIC PENTACYSTEINE6-like [Nicotiana tomentosiformis] gi|697112559|ref|XP_009610157.1| PREDICTED: protein BASIC PENTACYSTEINE6-like [Nicotiana tomentosiformis] gi|698506762|ref|XP_009798749.1| PREDICTED: protein BASIC PENTACYSTEINE6-like [Nicotiana sylvestris…
gene40630	LOC107776190	BBR-BPC	gi|1027855862|ref|NP_001312138.1| protein BASIC PENTACYSTEINE6-like [Nicotiana tabacum] gi|1025068902|ref|XP_016451534.1| PREDICTED: protein BASIC PENTACYSTEINE6-like [Nicotiana tabacum] gi|1025068906|ref|XP_016451535.1| PREDICTED: protein BASIC PENTACYSTEINE6-like [Nicotiana tabacum] gi|1025068910|ref|XP_016451536.1| PREDICTED: protein BASIC PENTACYSTEINE6-like [Nicotiana tabacum] gi|1025068914|…
gene40663	LOC107776226	HD-ZIP	gi|1025069085|ref|XP_016451582.1| PREDICTED: homeobox-leucine zipper protein HDG11-like [Nicotiana tabacum]
gene40681	LOC107776245	ZF-HD	gi|1025069167|ref|XP_016451603.1| PREDICTED: zinc-finger homeodomain protein 9-like [Nicotiana tabacum]
gene40687	LOC107776251	ARR-B	gi|1025069204|ref|XP_016451612.1| PREDICTED: two-component response regulator ARR12-like isoform X3 [Nicotiana tabacum]
gene40692	LOC107776258	NAC	gi|698459238|ref|XP_009781251.1| PREDICTED: NAC transcription factor 29-like [Nicotiana sylvestris] gi|1025069232|ref|XP_016451619.1| PREDICTED: NAC transcription factor 29-like [Nicotiana tabacum]
gene40701	LOC107776267	GRAS	gi|1025069266|ref|XP_016451629.1| PREDICTED: scarecrow-like protein 13, partial [Nicotiana tabacum]
gene40736	LOC107776308	FAR1	gi|1025069426|ref|XP_016451671.1| PREDICTED: protein FAR-RED IMPAIRED RESPONSE 1-like [Nicotiana tabacum]
gene40759	LOC107776332	WOX	gi|698495337|ref|XP_009793790.1| PREDICTED: WUSCHEL-related homeobox 3-like [Nicotiana sylvestris] gi|1025069544|ref|XP_016451703.1| PREDICTED: WUSCHEL-related homeobox 3-like [Nicotiana tabacum]
gene40773	LOC107776348	MYB	gi|698569639|ref|XP_009774387.1| PREDICTED: transcription factor MYB34-like [Nicotiana sylvestris] gi|1025069618|ref|XP_016451723.1| PREDICTED: transcription factor MYB34-like [Nicotiana tabacum]
gene40776	LOC107776355	MYB	gi|698522150|ref|XP_009757888.1| PREDICTED: transcription repressor MYB6-like [Nicotiana sylvestris] gi|1025069646|ref|XP_016451731.1| PREDICTED: transcription repressor MYB6-like [Nicotiana tabacum]
gene407	LOC107776119	Trihelix	gi|697149299|ref|XP_009628855.1| PREDICTED: uncharacterized protein LOC104119138 [Nicotiana tomentosiformis] gi|1025008071|ref|XP_016451477.1| PREDICTED: uncharacterized protein LOC107776119 [Nicotiana tabacum]
gene40815	LOC107776396	GATA	gi|697150846|ref|XP_009629630.1| PREDICTED: GATA transcription factor 18-like [Nicotiana tomentosiformis] gi|1025069816|ref|XP_016451770.1| PREDICTED: GATA transcription factor 18-like [Nicotiana tabacum]
gene40819	LOC107776399	ERF	gi|698483688|ref|XP_009788693.1| PREDICTED: dehydration-responsive element-binding protein 2A-like [Nicotiana sylvestris] gi|1025069852|ref|XP_016451781.1| PREDICTED: dehydration-responsive element-binding protein 2A-like [Nicotiana tabacum]
gene40834	LOC107776421	Nin-like	gi|1025070032|ref|XP_016451798.1| PREDICTED: protein NLP2-like [Nicotiana tabacum] gi|1025070036|ref|XP_016451799.1| PREDICTED: protein NLP2-like [Nicotiana tabacum]
gene40848	LOC107776436	bHLH	gi|698493725|ref|XP_009793126.1| PREDICTED: uncharacterized protein LOC104240039 isoform X1 [Nicotiana sylvestris] gi|1025070104|ref|XP_016451818.1| PREDICTED: uncharacterized protein LOC107776436 [Nicotiana tabacum]
gene40905	LOC107776498	FAR1	gi|1025070368|ref|XP_016451885.1| PREDICTED: protein FAR1-RELATED SEQUENCE 5-like [Nicotiana tabacum]
gene40919	LOC107776514	MIKC_MADS	gi|1025070485|ref|XP_016451916.1| PREDICTED: MADS-box protein SOC1-like isoform X1 [Nicotiana tabacum]
gene40925	LOC107776521	Dof	gi|698538548|ref|XP_009765174.1| PREDICTED: dof zinc finger protein DOF5.6-like [Nicotiana sylvestris] gi|1025070513|ref|XP_016451922.1| PREDICTED: dof zinc finger protein DOF5.6-like [Nicotiana tabacum]
gene40942	LOC107776543	MYB	gi|697108004|ref|XP_009607844.1| PREDICTED: transcription repressor MYB5-like [Nicotiana tomentosiformis] gi|1025070607|ref|XP_016451948.1| PREDICTED: transcription repressor MYB5-like [Nicotiana tabacum]
gene41032	LOC107776641	MIKC_MADS	gi|1025071004|ref|XP_016452038.1| PREDICTED: developmental protein SEPALLATA 1-like [Nicotiana tabacum]
gene41047	LOC107776659	MYB	gi|698493593|ref|XP_009793068.1| PREDICTED: myb-related protein 306-like isoform X1 [Nicotiana sylvestris] gi|698493596|ref|XP_009793069.1| PREDICTED: myb-related protein 306-like isoform X2 [Nicotiana sylvestris] gi|1025071065|ref|XP_016452053.1| PREDICTED: myb-related protein 306-like [Nicotiana tabacum]
gene41091	LOC107776711	GeBP	gi|1025071320|ref|XP_016452114.1| PREDICTED: uncharacterized protein LOC107776711 [Nicotiana tabacum]
gene41110	LOC107776731	B3	gi|698551517|ref|XP_009769340.1| PREDICTED: B3 domain-containing protein At4g34400-like isoform X1 [Nicotiana sylvestris] gi|1025071384|ref|XP_016452130.1| PREDICTED: B3 domain-containing protein At4g34400-like [Nicotiana tabacum]
gene41111	LOC107776732	B3	gi|698551524|ref|XP_009769342.1| PREDICTED: putative B3 domain-containing protein Os03g0621600 [Nicotiana sylvestris]
gene41134	LOC107776759	NF-YB	gi|698564950|ref|XP_009773122.1| PREDICTED: nuclear transcription factor Y subunit B-3-like [Nicotiana sylvestris] gi|1025225953|ref|XP_016480254.1| PREDICTED: nuclear transcription factor Y subunit B-3-like [Nicotiana tabacum]
gene41147	LOC107776774	HD-ZIP	gi|1025071580|ref|XP_016452182.1| PREDICTED: homeobox-leucine zipper protein ATHB-52-like [Nicotiana tabacum]
gene41172	LOC107776802	Trihelix	gi|698552005|ref|XP_009769494.1| PREDICTED: trihelix transcription factor GT-2-like [Nicotiana sylvestris] gi|1025071688|ref|XP_016452211.1| PREDICTED: trihelix transcription factor GT-2-like [Nicotiana tabacum]
gene41208	LOC107776842	HB-other	gi|697159185|ref|XP_009588349.1| PREDICTED: uncharacterized protein LOC104085930, partial [Nicotiana tomentosiformis]
gene41209	LOC107776843	bZIP	gi|697159183|ref|XP_009588348.1| PREDICTED: transcription factor HY5 isoform X2 [Nicotiana tomentosiformis] gi|1025071911|ref|XP_016452267.1| PREDICTED: transcription factor HY5 isoform X2 [Nicotiana tabacum]
gene41210	LOC107776845	MYB	gi|698543689|ref|XP_009766825.1| PREDICTED: myb-related protein Myb4-like [Nicotiana sylvestris] gi|1025071915|ref|XP_016452268.1| PREDICTED: myb-related protein Myb4-like [Nicotiana tabacum]
gene41213	LOC107776848	ERF	gi|1025071927|ref|XP_016452272.1| PREDICTED: ethylene-responsive transcription factor ERF023-like [Nicotiana tabacum]
gene4121	LOC107776994	AP2	gi|698467456|ref|XP_009783133.1| PREDICTED: floral homeotic protein APETALA 2-like [Nicotiana sylvestris] gi|1025398970|ref|XP_016452443.1| PREDICTED: floral homeotic protein APETALA 2-like [Nicotiana tabacum]
gene41239	LOC107776874	bHLH	gi|697123615|ref|XP_009615803.1| PREDICTED: transcription factor bHLH48 isoform X2 [Nicotiana tomentosiformis] gi|1025072067|ref|XP_016452305.1| PREDICTED: transcription factor bHLH48-like isoform X2 [Nicotiana tabacum]
gene41247	LOC107776881	Dof	gi|697107112|ref|XP_009607388.1| PREDICTED: dof zinc finger protein DOF2.5-like isoform X1 [Nicotiana tomentosiformis] gi|1025072106|ref|XP_016452315.1| PREDICTED: dof zinc finger protein DOF2.5-like isoform X1 [Nicotiana tabacum]
gene41250	LOC107776885	MYB_related	gi|697192626|ref|XP_009605404.1| PREDICTED: uncharacterized protein LOC104099973 isoform X1 [Nicotiana tomentosiformis] gi|1025072126|ref|XP_016452320.1| PREDICTED: uncharacterized protein LOC107776885 isoform X1 [Nicotiana tabacum]
gene4126	LOC107777063	MIKC_MADS	gi|1025399010|ref|XP_016452522.1| PREDICTED: agamous-like MADS-box protein AGL11 [Nicotiana tabacum]
gene41276	LOC107776910	bZIP	gi|1027852714|ref|NP_001312154.1| transcription factor TGA2-like [Nicotiana tabacum] gi|698497293|ref|XP_009794636.1| PREDICTED: transcription factor TGA2-like [Nicotiana sylvestris] gi|1025072273|ref|XP_016452354.1| PREDICTED: transcription factor TGA2-like [Nicotiana tabacum] gi|1025346383|ref|XP_016509560.1| PREDICTED: transcription factor TGA2-like [Nicotiana tabacum] gi|6288682|gb|AAF06696.1…
gene41359	LOC107777006	TCP	gi|698587179|ref|XP_009779111.1| PREDICTED: transcription factor TCP2-like [Nicotiana sylvestris] gi|698587183|ref|XP_009779112.1| PREDICTED: transcription factor TCP2-like [Nicotiana sylvestris] gi|1025072725|ref|XP_016452455.1| PREDICTED: transcription factor TCP2-like [Nicotiana tabacum]
gene41368	LOC107777016	MYB	gi|1025072758|ref|XP_016452464.1| PREDICTED: myb-related protein 306-like [Nicotiana tabacum]
gene41434	LOC107777088	bHLH	gi|698505175|ref|XP_009798054.1| PREDICTED: transcription factor bHLH47-like [Nicotiana sylvestris] gi|698505178|ref|XP_009798055.1| PREDICTED: transcription factor bHLH47-like [Nicotiana sylvestris] gi|1025073096|ref|XP_016452552.1| PREDICTED: transcription factor bHLH47-like [Nicotiana tabacum] gi|1025073100|ref|XP_016452553.1| PREDICTED: transcription factor bHLH47-like [Nicotiana tabacum]
gene41450	LOC107777106	C2H2	gi|1025073202|ref|XP_016452580.1| PREDICTED: zinc finger protein WIP2-like [Nicotiana tabacum]
gene41458	LOC107777115	bHLH	gi|698438410|ref|XP_009804982.1| PREDICTED: transcription factor bHLH118-like [Nicotiana sylvestris] gi|698438416|ref|XP_009804989.1| PREDICTED: transcription factor bHLH118-like [Nicotiana sylvestris] gi|1025073241|ref|XP_016452590.1| PREDICTED: transcription factor bHLH118-like [Nicotiana tabacum]
gene4146	LOC107777284	CAMTA	gi|1025399121|ref|XP_016452770.1| PREDICTED: calmodulin-binding transcription activator 3-like isoform X1 [Nicotiana tabacum]
gene41484	LOC107777142	AP2	gi|1025073332|ref|XP_016452614.1| PREDICTED: AP2-like ethylene-responsive transcription factor AIL1 [Nicotiana tabacum]
gene41505	LOC107777165	C2H2	gi|697132557|ref|XP_009620329.1| PREDICTED: zinc finger protein 511 [Nicotiana tomentosiformis] gi|1025073417|ref|XP_016452636.1| PREDICTED: zinc finger protein 511-like [Nicotiana tabacum]
gene41515	LOC107777176	NAC	gi|1025073476|ref|XP_016452652.1| PREDICTED: NAC domain-containing protein 78-like [Nicotiana tabacum]
gene4151	LOC107777378	MYB_related	gi|1025399181|ref|XP_016452874.1| PREDICTED: uncharacterized protein LOC107777378 [Nicotiana tabacum]
gene41523	LOC107777185	YABBY	gi|698530456|ref|XP_009762052.1| PREDICTED: axial regulator YABBY 5-like isoform X1 [Nicotiana sylvestris] gi|1025073512|ref|XP_016452662.1| PREDICTED: axial regulator YABBY 5-like [Nicotiana tabacum]
gene41535	LOC107777199	GRAS	gi|1025073560|ref|XP_016452673.1| PREDICTED: DELLA protein GAI1-like [Nicotiana tabacum]
gene41549	LOC107777214	ERF	gi|698501046|ref|XP_009796242.1| PREDICTED: ethylene-responsive transcription factor ERF010-like [Nicotiana sylvestris] gi|1025073615|ref|XP_016452686.1| PREDICTED: ethylene-responsive transcription factor ERF010-like [Nicotiana tabacum]
gene41568	LOC107777236	Dof	gi|1025073710|ref|XP_016452709.1| PREDICTED: dof zinc finger protein DOF3.6-like [Nicotiana tabacum]
gene41570	LOC107777238	NAC	gi|698439562|ref|XP_009758709.1| PREDICTED: NAC domain-containing protein 19-like [Nicotiana sylvestris] gi|1025073714|ref|XP_016452711.1| PREDICTED: NAC domain-containing protein 19-like [Nicotiana tabacum]
gene41589	LOC107777262	Nin-like	gi|1025073854|ref|XP_016452745.1| PREDICTED: protein NLP9-like isoform X2 [Nicotiana tabacum]
gene41604	LOC107777279	GRAS	gi|1025073917|ref|XP_016452762.1| PREDICTED: scarecrow-like protein 4 [Nicotiana tabacum]
gene41624	LOC107777300	bZIP	gi|698541474|ref|XP_009766098.1| PREDICTED: basic leucine zipper 61-like [Nicotiana sylvestris] gi|1025073995|ref|XP_016452782.1| PREDICTED: basic leucine zipper 61-like [Nicotiana tabacum]
gene41640	LOC107777317	bZIP	gi|698584368|ref|XP_009778344.1| PREDICTED: ocs element-binding factor 1-like [Nicotiana sylvestris] gi|1025074055|ref|XP_016452795.1| PREDICTED: bZIP transcription factor 53-like [Nicotiana tabacum]
gene4165	LOC107777536	ZF-HD	gi|698466244|ref|XP_009782865.1| PREDICTED: mini zinc finger protein 2 [Nicotiana sylvestris] gi|1025412856|ref|XP_016440003.1| PREDICTED: mini zinc finger protein 2-like [Nicotiana tabacum]
gene41716	LOC107777399	C2H2	gi|1025074426|ref|XP_016452894.1| PREDICTED: zinc finger protein ZAT9-like [Nicotiana tabacum]
gene41722	LOC107777403	WRKY	gi|1025074443|ref|XP_016452899.1| PREDICTED: probable WRKY transcription factor 28 [Nicotiana tabacum]
gene41727	LOC107777407	SRS	gi|697189877|ref|XP_009604000.1| PREDICTED: protein LATERAL ROOT PRIMORDIUM 1 [Nicotiana tomentosiformis]
gene41733	LOC107777416	ZF-HD	gi|698509324|ref|XP_009799887.1| PREDICTED: zinc-finger homeodomain protein 5-like [Nicotiana sylvestris] gi|1025074492|ref|XP_016452911.1| PREDICTED: zinc-finger homeodomain protein 5-like [Nicotiana tabacum]
gene41738	LOC107777420	ERF	gi|1025074519|ref|XP_016452918.1| PREDICTED: ethylene-responsive transcription factor CRF2-like [Nicotiana tabacum]
gene41817	LOC107777509	NAC	gi|1025074945|ref|XP_016453035.1| PREDICTED: NAC domain-containing protein 45-like [Nicotiana tabacum]
gene41825	LOC107777518	BES1	gi|697113896|ref|XP_009610833.1| PREDICTED: BES1/BZR1 homolog protein 2-like [Nicotiana tomentosiformis] gi|1025074985|ref|XP_016453047.1| PREDICTED: BES1/BZR1 homolog protein 2-like [Nicotiana tabacum]
gene41830	LOC107777523	WRKY	gi|1025075017|ref|XP_016453056.1| PREDICTED: probable WRKY transcription factor 23 [Nicotiana tabacum]
gene41837	LOC107777531	bHLH	gi|698482124|ref|XP_009788006.1| PREDICTED: transcription factor bHLH80-like isoform X1 [Nicotiana sylvestris] gi|1025075041|ref|XP_016453059.1| PREDICTED: transcription factor bHLH80-like [Nicotiana tabacum]
gene41858	LOC107777554	WOX	gi|698503034|ref|XP_009797138.1| PREDICTED: WUSCHEL-related homeobox 11 isoform X2 [Nicotiana sylvestris] gi|1025075189|ref|XP_016453095.1| PREDICTED: WUSCHEL-related homeobox 11 isoform X2 [Nicotiana tabacum]
gene41893	LOC107777592	HB-other	gi|1025075336|ref|XP_016453130.1| PREDICTED: homeobox-DDT domain protein RLT2-like [Nicotiana tabacum]
gene41897	LOC107777595	NAC	gi|698567607|ref|XP_009773823.1| PREDICTED: NAC domain-containing protein 8-like [Nicotiana sylvestris] gi|1025075347|ref|XP_016453133.1| PREDICTED: NAC domain-containing protein 73-like [Nicotiana tabacum]
gene41899	LOC107777597	C2H2	gi|698540100|ref|XP_009765644.1| PREDICTED: zinc finger protein MAGPIE-like [Nicotiana sylvestris] gi|698540103|ref|XP_009765645.1| PREDICTED: zinc finger protein MAGPIE-like [Nicotiana sylvestris] gi|1025075360|ref|XP_016453136.1| PREDICTED: zinc finger protein MAGPIE-like [Nicotiana tabacum] gi|1025075364|ref|XP_016453137.1| PREDICTED: zinc finger protein MAGPIE-like [Nicotiana tabacum]
gene41903	LOC107777603	MYB_related	gi|1025075388|ref|XP_016453143.1| PREDICTED: transcription factor MYB35-like [Nicotiana tabacum]
gene41931	LOC107777635	MYB	gi|698508707|ref|XP_009799606.1| PREDICTED: transcription factor RAX2-like [Nicotiana sylvestris] gi|1025075564|ref|XP_016453189.1| PREDICTED: transcription factor RAX2-like [Nicotiana tabacum]
gene41932	LOC107777636	MYB	gi|1025075568|ref|XP_016453190.1| PREDICTED: myb-related protein 340-like [Nicotiana tabacum]
gene41972	LOC107777680	TCP	gi|1025075857|ref|XP_016453253.1| PREDICTED: transcription factor TCP4-like [Nicotiana tabacum]
gene4197	LOC107777857	bHLH	gi|1025399441|ref|XP_016453500.1| PREDICTED: transcription factor PIF3-like [Nicotiana tabacum]
gene41989	LOC107777698	ERF	gi|697162046|ref|XP_009589826.1| PREDICTED: ethylene-responsive transcription factor ERF062-like [Nicotiana tomentosiformis] gi|1025075961|ref|XP_016453280.1| PREDICTED: ethylene-responsive transcription factor ERF062-like [Nicotiana tabacum]
gene42019	LOC107777734	MIKC_MADS	gi|698451501|ref|XP_009777750.1| PREDICTED: agamous-like MADS-box protein AGL19 isoform X1 [Nicotiana sylvestris] gi|1025076230|ref|XP_016453350.1| PREDICTED: agamous-like MADS-box protein AGL19 [Nicotiana tabacum]
gene42026	LOC107777741	B3	gi|698505169|ref|XP_009798050.1| PREDICTED: putative B3 domain-containing protein Os03g0621600 isoform X2 [Nicotiana sylvestris]
gene4203	LOC107777947	G2-like	gi|698464945|ref|XP_009782556.1| PREDICTED: uncharacterized protein LOC104231288 [Nicotiana sylvestris]
gene42063	LOC107777782	Dof	gi|1025076425|ref|XP_016453403.1| PREDICTED: dof zinc finger protein DOF3.1-like [Nicotiana tabacum]
gene42076	LOC107777800	ERF	gi|1025076545|ref|XP_016453436.1| PREDICTED: ethylene-responsive transcription factor 1B-like [Nicotiana tabacum]
gene42085	LOC107777808	HSF	gi|697137318|ref|XP_009622755.1| PREDICTED: heat stress transcription factor B-3-like [Nicotiana tomentosiformis] gi|1025076578|ref|XP_016453444.1| PREDICTED: heat stress transcription factor B-3-like [Nicotiana tabacum]
gene42103	LOC107777829	E2F/DP	gi|1025076664|ref|XP_016453463.1| PREDICTED: E2F transcription factor-like E2FF isoform X1 [Nicotiana tabacum]
gene42156	LOC107777889	bHLH	gi|698472881|ref|XP_009784356.1| PREDICTED: transcription factor bHLH96-like [Nicotiana sylvestris]
gene42166	LOC107777899	Dof	gi|1025077027|ref|XP_016453551.1| PREDICTED: dof zinc finger protein DOF2.4-like [Nicotiana tabacum]
gene42203	LOC107777941	G2-like	gi|1025077189|ref|XP_016453597.1| PREDICTED: putative two-component response regulator ARR13 [Nicotiana tabacum]
gene42209	LOC107777946	C2H2	gi|698430542|ref|XP_009793158.1| PREDICTED: zinc finger protein NUTCRACKER-like [Nicotiana sylvestris] gi|1025077220|ref|XP_016453602.1| PREDICTED: protein indeterminate-domain 7-like [Nicotiana tabacum]
gene42235	LOC107777976	C2H2	gi|1025077364|ref|XP_016453639.1| PREDICTED: transcription factor IIIA-like isoform X2 [Nicotiana tabacum]
gene42243	LOC107777986	bHLH	gi|1025077396|ref|XP_016453648.1| PREDICTED: transcription factor bHLH112-like [Nicotiana tabacum]
gene42254	LOC107777998	ERF	gi|1025077468|ref|XP_016453659.1| PREDICTED: ethylene-responsive transcription factor 4-like [Nicotiana tabacum]
gene42274	LOC107778020	Whirly	gi|698523098|ref|XP_009758353.1| PREDICTED: single-stranded DNA-binding protein WHY1, chloroplastic-like [Nicotiana sylvestris] gi|1025077610|ref|XP_016453689.1| PREDICTED: single-stranded DNA-binding protein WHY1, chloroplastic-like [Nicotiana tabacum]
gene42284	LOC107778032	Trihelix	gi|697189196|ref|XP_009603649.1| PREDICTED: uncharacterized protein LOC104098583 isoform X1 [Nicotiana tomentosiformis]
gene42287	LOC107778034	MYB	gi|698483731|ref|XP_009788709.1| PREDICTED: protein ODORANT1-like [Nicotiana sylvestris] gi|1025077660|ref|XP_016453701.1| PREDICTED: protein ODORANT1-like [Nicotiana tabacum]
gene42288	LOC107778039	YABBY	gi|697145825|ref|XP_009627054.1| PREDICTED: protein CRABS CLAW-like [Nicotiana tomentosiformis] gi|1025077676|ref|XP_016453705.1| PREDICTED: protein CRABS CLAW-like [Nicotiana tabacum]
gene42289	LOC107778036	SBP	gi|1027854610|ref|NP_001312181.1| squamosa promoter-binding-like protein 6 [Nicotiana tabacum] gi|697145817|ref|XP_009627050.1| PREDICTED: squamosa promoter-binding-like protein 6 [Nicotiana tomentosiformis] gi|1025077668|ref|XP_016453703.1| PREDICTED: squamosa promoter-binding-like protein 6 [Nicotiana tabacum] gi|987996208|dbj|BAU51037.1| squamosa promoter binding protein NtabSPL6-6 [Nicotiana …
gene42293	LOC107778042	ERF	gi|1027855209|ref|NP_001312182.1| ethylene-responsive transcription factor 4 [Nicotiana tabacum] gi|57012757|sp|Q40477.1|ERF4_TOBAC RecName: Full=Ethylene-responsive transcription factor 4; AltName: Full=Ethylene-responsive element-binding factor 3; Short=EREBP-3; AltName: Full=Ethylene-responsive element-binding factor 4 homolog; AltName: Full=NtERF3 gi|1208496|dbj|BAA07322.1| ethylene-responsiv…
gene42294	LOC107778043	C3H	gi|1025077700|ref|XP_016453710.1| PREDICTED: zinc finger CCCH domain-containing protein 2-like [Nicotiana tabacum]
gene42315	LOC107778067	bHLH	gi|698471455|ref|XP_009784039.1| PREDICTED: transcription factor bHLH79 isoform X1 [Nicotiana sylvestris] gi|1025077792|ref|XP_016453733.1| PREDICTED: transcription factor bHLH79-like isoform X1 [Nicotiana tabacum]
gene4231	LOC107778231	CO-like	gi|1025399601|ref|XP_016453930.1| PREDICTED: zinc finger protein CONSTANS-LIKE 16-like [Nicotiana tabacum]
gene4232	LOC107778240	ERF	gi|1025399605|ref|XP_016453939.1| PREDICTED: ethylene-responsive transcription factor ERF118-like [Nicotiana tabacum]
gene42348	LOC107778105	bHLH	gi|1025164480|ref|XP_016469787.1| PREDICTED: transcription factor PRE1-like [Nicotiana tabacum]
gene42367	LOC107778127	ERF	gi|698522672|ref|XP_009758148.1| PREDICTED: dehydration-responsive element-binding protein 1B-like [Nicotiana sylvestris]
gene42371	LOC107778130	bHLH	gi|1025078140|ref|XP_016453820.1| PREDICTED: transcription factor MYC4-like [Nicotiana tabacum]
gene42385	LOC107778143	C3H	gi|1025078194|ref|XP_016453833.1| PREDICTED: zinc finger CCCH domain-containing protein 58-like [Nicotiana tabacum]
gene42386	LOC107778147	ERF	gi|698571293|ref|XP_009774843.1| PREDICTED: ethylene-responsive transcription factor ERF086 [Nicotiana sylvestris]
gene42394	LOC107778152	WRKY	gi|1025078231|ref|XP_016453841.1| PREDICTED: probable WRKY transcription factor 41 [Nicotiana tabacum]
gene42395	LOC107778154	WRKY	gi|1025078239|ref|XP_016453843.1| PREDICTED: probable WRKY transcription factor 41 [Nicotiana tabacum]
gene42396	LOC107778156	WRKY	gi|1025078247|ref|XP_016453845.1| PREDICTED: probable WRKY transcription factor 53 isoform X2 [Nicotiana tabacum]
gene42411	LOC107778175	MYB	gi|1025078321|ref|XP_016453865.1| PREDICTED: transcription factor MYB34-like [Nicotiana tabacum]
gene42456	LOC107778224	M-type_MADS	gi|1025078532|ref|XP_016453921.1| PREDICTED: agamous-like MADS-box protein AGL61 [Nicotiana tabacum]
gene42471	LOC107778242	WRKY	gi|1025078598|ref|XP_016453937.1| PREDICTED: probable WRKY transcription factor 4 [Nicotiana tabacum]
gene42489	LOC107778263	bZIP	gi|1025078728|ref|XP_016453970.1| PREDICTED: transcription factor HBP-1b(c38)-like isoform X1 [Nicotiana tabacum]
gene4248	LOC107778405	bZIP	gi|1025399680|ref|XP_016454147.1| PREDICTED: uncharacterized protein At4g06598-like [Nicotiana tabacum] gi|1025399684|ref|XP_016454153.1| PREDICTED: uncharacterized protein At4g06598-like [Nicotiana tabacum] gi|1025399688|ref|XP_016454157.1| PREDICTED: uncharacterized protein At4g06598-like [Nicotiana tabacum] gi|1025399690|ref|XP_016454164.1| PREDICTED: uncharacterized protein At4g06598-like [Ni…
gene424	LOC107777881	WOX	gi|1025008163|ref|XP_016453563.1| PREDICTED: WUSCHEL-related homeobox 2-like [Nicotiana tabacum]
gene42502	LOC107778277	WRKY	gi|1025078787|ref|XP_016453986.1| PREDICTED: probable WRKY transcription factor 70 [Nicotiana tabacum]
gene42506	LOC107778282	B3	gi|1025078805|ref|XP_016453991.1| PREDICTED: putative B3 domain-containing protein At5g58280 [Nicotiana tabacum]
gene4251	LOC107778438	C2H2	gi|1025399692|ref|XP_016454183.1| PREDICTED: zinc finger protein ZAT12-like [Nicotiana tabacum]
gene42522	LOC107778298	NAC	gi|1025078874|ref|XP_016454008.1| PREDICTED: NAC domain-containing protein 78-like [Nicotiana tabacum]
gene42523	LOC107778297	NAC	gi|1025078864|ref|XP_016454006.1| PREDICTED: NAC domain-containing protein 53-like [Nicotiana tabacum] gi|1025078868|ref|XP_016454007.1| PREDICTED: NAC domain-containing protein 53-like [Nicotiana tabacum]
gene42538	LOC107778319	B3	gi|1025078987|ref|XP_016454037.1| PREDICTED: B3 domain-containing protein REM10-like isoform X2 [Nicotiana tabacum]
gene42539	LOC107778317	B3	gi|698422950|ref|XP_009781534.1| PREDICTED: B3 domain-containing protein REM10-like isoform X2 [Nicotiana sylvestris] gi|1025078979|ref|XP_016454035.1| PREDICTED: B3 domain-containing protein REM10-like isoform X2 [Nicotiana tabacum]
gene42545	LOC107778325	MYB	gi|1025079025|ref|XP_016454046.1| PREDICTED: myb-related protein Myb4-like [Nicotiana tabacum]
gene42557	LOC107778338	G2-like	gi|1025079102|ref|XP_016454064.1| PREDICTED: putative Myb family transcription factor At1g14600 isoform X2 [Nicotiana tabacum]
gene42574	LOC107778356	MYB	gi|1025079204|ref|XP_016454091.1| PREDICTED: myb-related protein 308-like [Nicotiana tabacum]
gene42680	LOC107778471	FAR1	gi|1025079703|ref|XP_016454217.1| PREDICTED: protein FAR1-RELATED SEQUENCE 8-like isoform X3 [Nicotiana tabacum]
gene4268	LOC107778594	GATA	gi|698483733|ref|XP_009788710.1| PREDICTED: GATA transcription factor 17-like [Nicotiana sylvestris] gi|1025026682|ref|XP_016454370.1| PREDICTED: GATA transcription factor 17-like [Nicotiana tabacum]
gene42709	LOC107778506	Dof	gi|1025079883|ref|XP_016454265.1| PREDICTED: cyclic dof factor 3-like isoform X2 [Nicotiana tabacum]
gene42775	LOC107778583	ERF	gi|698516859|ref|XP_009803314.1| PREDICTED: ethylene-responsive transcription factor 12-like [Nicotiana sylvestris] gi|1025080254|ref|XP_016454360.1| PREDICTED: ethylene-responsive transcription factor 12-like [Nicotiana tabacum]
gene42785	LOC107778597	LBD	gi|697164421|ref|XP_009591020.1| PREDICTED: LOB domain-containing protein 16-like [Nicotiana tomentosiformis] gi|1025080291|ref|XP_016454369.1| PREDICTED: LOB domain-containing protein 16-like [Nicotiana tabacum]
gene42816	LOC107778628	NAC	gi|698560934|ref|XP_009771992.1| PREDICTED: NAC domain-containing protein 78-like isoform X2 [Nicotiana sylvestris] gi|1025080423|ref|XP_016454401.1| PREDICTED: NAC domain-containing protein 78-like isoform X2 [Nicotiana tabacum]
gene42818	LOC107778632	NAC	gi|698457600|ref|XP_009780872.1| PREDICTED: NAC domain-containing protein 78-like [Nicotiana sylvestris] gi|1025080436|ref|XP_016454404.1| PREDICTED: NAC domain-containing protein 78-like [Nicotiana tabacum]
gene42826	LOC107778641	bHLH	gi|1025080465|ref|XP_016454412.1| PREDICTED: transcription factor FER-LIKE IRON DEFICIENCY-INDUCED TRANSCRIPTION FACTOR-like [Nicotiana tabacum]
gene42830	LOC107778646	Dof	gi|1025080477|ref|XP_016454416.1| PREDICTED: dof zinc finger protein DOF2.4-like [Nicotiana tabacum]
gene42847	LOC107778664	G2-like	gi|698513700|ref|XP_009801782.1| PREDICTED: myb family transcription factor APL-like [Nicotiana sylvestris] gi|1025080580|ref|XP_016454440.1| PREDICTED: myb family transcription factor APL-like [Nicotiana tabacum]
gene42863	LOC107778682	B3	gi|1025080638|ref|XP_016454453.1| PREDICTED: uncharacterized protein LOC107778682 isoform X1 [Nicotiana tabacum]
gene4287	LOC107778791	HSF	gi|1025026780|ref|XP_016454588.1| PREDICTED: heat stress transcription factor A-9-like [Nicotiana tabacum]
gene42918	LOC107778745	ERF	gi|697107918|ref|XP_009607801.1| PREDICTED: ethylene-responsive transcription factor ERF062-like [Nicotiana tomentosiformis] gi|1025081005|ref|XP_016454529.1| PREDICTED: ethylene-responsive transcription factor ERF062-like [Nicotiana tabacum]
gene42923	LOC107778750	NAC	gi|1025081035|ref|XP_016454536.1| PREDICTED: NAC domain-containing protein 62-like [Nicotiana tabacum]
gene42931	LOC107778759	M-type_MADS	gi|1025081075|ref|XP_016454545.1| PREDICTED: agamous-like MADS-box protein AGL104 isoform X3 [Nicotiana tabacum]
gene42935	LOC107778763	MYB	gi|1025081099|ref|XP_016454551.1| PREDICTED: transcription factor MYB48-like [Nicotiana tabacum]
gene42937	LOC107778765	MYB_related	gi|1025081110|ref|XP_016454553.1| PREDICTED: uncharacterized protein LOC107778765 isoform X2 [Nicotiana tabacum]
gene42956	LOC107778790	NAC	gi|1025081249|ref|XP_016454586.1| PREDICTED: NAC domain-containing protein 55-like [Nicotiana tabacum]
gene42977	LOC107778807	bZIP	gi|1025081313|ref|XP_016454603.1| PREDICTED: transcription factor HBP-1b(c38)-like [Nicotiana tabacum]
gene42983	LOC107778816	bHLH	gi|1025081357|ref|XP_016454613.1| PREDICTED: transcription factor bHLH95-like [Nicotiana tabacum]
gene42994	LOC107778833	M-type_MADS	gi|1025081448|ref|XP_016454637.1| PREDICTED: agamous-like MADS-box protein AGL80 [Nicotiana tabacum]
gene43016	LOC107778852	C3H	gi|1025081538|ref|XP_016454660.1| PREDICTED: zinc finger CCCH domain-containing protein 24-like isoform X2 [Nicotiana tabacum]
gene43066	LOC107778909	AP2	gi|1025081758|ref|XP_016454719.1| PREDICTED: ethylene-responsive transcription factor RAP2-7-like isoform X1 [Nicotiana tabacum]
gene43077	LOC107778921	bHLH	gi|1025081822|ref|XP_016454735.1| PREDICTED: transcription factor bHLH96-like [Nicotiana tabacum]
gene43087	LOC107778933	C2H2	gi|697175779|ref|XP_009596834.1| PREDICTED: uncharacterized protein LOC104092857 [Nicotiana tomentosiformis]
gene43209	LOC107779064	ERF	gi|1025082434|ref|XP_016454891.1| PREDICTED: ethylene-responsive transcription factor ERF054-like [Nicotiana tabacum]
gene43232	LOC107779097	MYB_related	gi|1025082630|ref|XP_016454927.1| PREDICTED: transcription factor MYB1R1-like isoform X1 [Nicotiana tabacum]
gene43289	LOC107779158	MYB	gi|1025082924|ref|XP_016455000.1| PREDICTED: transcription factor GAMYB-like isoform X1 [Nicotiana tabacum]
gene43352	LOC107779232	MYB	gi|1025083299|ref|XP_016455096.1| PREDICTED: cell division cycle 5-like protein [Nicotiana tabacum]
gene43369	LOC107779245	MYB	gi|697100285|ref|XP_009590398.1| PREDICTED: transcription factor DIVARICATA-like [Nicotiana tomentosiformis] gi|1025083408|ref|XP_016455127.1| PREDICTED: transcription factor DIVARICATA-like [Nicotiana tabacum]
gene43407	LOC107779291	ZF-HD	gi|1025083573|ref|XP_016455169.1| PREDICTED: mini zinc finger protein 1-like, partial [Nicotiana tabacum]
gene43434	LOC107779323	NAC	gi|697158254|ref|XP_009587883.1| PREDICTED: transcription factor JUNGBRUNNEN 1-like [Nicotiana tomentosiformis] gi|1025083772|ref|XP_016455213.1| PREDICTED: transcription factor JUNGBRUNNEN 1-like [Nicotiana tabacum]
gene43441	LOC107779328	WRKY	gi|698578890|ref|XP_009776873.1| PREDICTED: probable WRKY transcription factor 71 [Nicotiana sylvestris] gi|1025083794|ref|XP_016455219.1| PREDICTED: probable WRKY transcription factor 71 [Nicotiana tabacum]
gene43460	LOC107779350	C3H	gi|698470096|ref|XP_009783725.1| PREDICTED: zinc finger CCCH domain-containing protein 14 [Nicotiana sylvestris] gi|1025083873|ref|XP_016455236.1| PREDICTED: zinc finger CCCH domain-containing protein 14-like [Nicotiana tabacum]
gene43461	LOC107779351	NF-YC	gi|1025083955|ref|XP_016455259.1| PREDICTED: nuclear transcription factor Y subunit gamma-like isoform X12 [Nicotiana tabacum]
gene43474	LOC107779367	NAC	gi|698497344|ref|XP_009794658.1| PREDICTED: protein SOMBRERO-like [Nicotiana sylvestris] gi|1025084029|ref|XP_016455277.1| PREDICTED: protein SOMBRERO-like [Nicotiana tabacum]
gene43483	LOC107779377	ARR-B	gi|1025084086|ref|XP_016455294.1| PREDICTED: uncharacterized protein LOC107779377 [Nicotiana tabacum]
gene43490	LOC107779385	ERF	gi|1025084126|ref|XP_016455303.1| PREDICTED: ethylene-responsive transcription factor ERF061 [Nicotiana tabacum]
gene4349	LOC107779436	MYB_related	gi|1025027654|ref|XP_016455357.1| PREDICTED: single myb histone 5-like [Nicotiana tabacum] gi|1025027660|ref|XP_016455364.1| PREDICTED: single myb histone 5-like [Nicotiana tabacum]
gene43506	LOC107779404	MYB	gi|1025084202|ref|XP_016455326.1| PREDICTED: transcription factor RAX3-like [Nicotiana tabacum]
gene43522	LOC107779421	FAR1	gi|1025084259|ref|XP_016455342.1| PREDICTED: protein FAR1-RELATED SEQUENCE 5-like [Nicotiana tabacum] gi|1025084263|ref|XP_016455343.1| PREDICTED: protein FAR1-RELATED SEQUENCE 5-like [Nicotiana tabacum]
gene43534	LOC107779435	HSF	gi|1025084309|ref|XP_016455353.1| PREDICTED: heat stress transcription factor A-4b-like [Nicotiana tabacum]
gene43566	LOC107779475	LBD	gi|698505741|ref|XP_009798305.1| PREDICTED: LOB domain-containing protein 24-like [Nicotiana sylvestris] gi|1025084527|ref|XP_016455407.1| PREDICTED: LOB domain-containing protein 24-like [Nicotiana tabacum]
gene43573	LOC107779480	HD-ZIP	gi|697117463|ref|XP_009612669.1| PREDICTED: homeobox-leucine zipper protein HAT22-like [Nicotiana tomentosiformis] gi|1025084544|ref|XP_016455411.1| PREDICTED: homeobox-leucine zipper protein HAT22-like [Nicotiana tabacum]
gene43574	LOC107779481	M-type_MADS	gi|697144819|ref|XP_009626530.1| PREDICTED: agamous-like MADS-box protein AGL8 homolog [Nicotiana tomentosiformis] gi|1025084548|ref|XP_016455412.1| PREDICTED: MADS-box protein AGL71-like [Nicotiana tabacum]
gene43579	LOC107779485	MYB	gi|1025084564|ref|XP_016455416.1| PREDICTED: protein ODORANT1-like [Nicotiana tabacum]
gene43628	LOC107779545	MYB	gi|1025084853|ref|XP_016455480.1| PREDICTED: transcription factor RAX2-like, partial [Nicotiana tabacum]
gene43670	LOC107779587	HD-ZIP	gi|697178232|ref|XP_009598097.1| PREDICTED: homeobox-leucine zipper protein ATHB-6-like [Nicotiana tomentosiformis] gi|1025085025|ref|XP_016455522.1| PREDICTED: homeobox-leucine zipper protein ATHB-6-like [Nicotiana tabacum]
gene43673	LOC107779591	C2H2	gi|698485848|ref|XP_009789685.1| PREDICTED: zinc finger protein 5-like [Nicotiana sylvestris] gi|1025085049|ref|XP_016455528.1| PREDICTED: zinc finger protein 5-like [Nicotiana tabacum]
gene43693	LOC107779611	B3	gi|1025085135|ref|XP_016455551.1| PREDICTED: B3 domain-containing transcription factor FUS3-like [Nicotiana tabacum]
gene43727	LOC107779651	MYB	gi|697162508|ref|XP_009590049.1| PREDICTED: transcription factor MYB48 [Nicotiana tomentosiformis] gi|1025085309|ref|XP_016455594.1| PREDICTED: transcription factor MYB48-like [Nicotiana tabacum]
gene43757	LOC107779686	MYB_related	gi|698513179|ref|XP_009801552.1| PREDICTED: protein REVEILLE 8 isoform X3 [Nicotiana sylvestris]
gene43781	LOC107779714	NAC	gi|698518269|ref|XP_009804011.1| PREDICTED: NAC transcription factor 25-like [Nicotiana sylvestris] gi|1025085612|ref|XP_016455676.1| PREDICTED: NAC domain-containing protein 104-like [Nicotiana tabacum]
gene43808	LOC107779745	ERF	gi|697120511|ref|XP_009614221.1| PREDICTED: ethylene-responsive transcription factor ERF010-like [Nicotiana tomentosiformis] gi|1025085747|ref|XP_016455711.1| PREDICTED: ethylene-responsive transcription factor ERF010-like [Nicotiana tabacum]
gene43809	LOC107779749	NAC	gi|1025085772|ref|XP_016455718.1| PREDICTED: protein FEZ-like isoform X2 [Nicotiana tabacum]
gene43868	LOC107779811	B3	gi|1025086072|ref|XP_016455789.1| PREDICTED: uncharacterized protein LOC107779811 [Nicotiana tabacum]
gene43880	LOC107779824	LBD	gi|1025086135|ref|XP_016455805.1| PREDICTED: LOB domain-containing protein 4-like [Nicotiana tabacum]
gene43883	LOC107779826	GATA	gi|1025086146|ref|XP_016455809.1| PREDICTED: GATA transcription factor 26-like [Nicotiana tabacum]
gene43901	LOC107779845	ERF	gi|698495800|ref|XP_009793989.1| PREDICTED: ethylene-responsive transcription factor ERF024 [Nicotiana sylvestris] gi|1025086248|ref|XP_016455831.1| PREDICTED: ethylene-responsive transcription factor ERF024-like [Nicotiana tabacum]
gene4390	LOC107779869	Nin-like	gi|1025028042|ref|XP_016455855.1| PREDICTED: protein NLP9-like [Nicotiana tabacum]
gene43934	LOC107779884	MYB_related	gi|698498964|ref|XP_009795343.1| PREDICTED: uncharacterized protein LOC104242064 isoform X1 [Nicotiana sylvestris] gi|1025086410|ref|XP_016455872.1| PREDICTED: uncharacterized protein LOC107779884 isoform X1 [Nicotiana tabacum]
gene44028	LOC107779988	NAC	gi|1025086853|ref|XP_016455978.1| PREDICTED: NAC domain-containing protein 100-like [Nicotiana tabacum] gi|1025086857|ref|XP_016455980.1| PREDICTED: NAC domain-containing protein 100-like [Nicotiana tabacum]
gene44076	LOC107780039	NAC	gi|697102751|ref|XP_009602844.1| PREDICTED: NAC domain-containing protein 7-like [Nicotiana tomentosiformis] gi|1025087053|ref|XP_016456031.1| PREDICTED: NAC domain-containing protein 7-like [Nicotiana tabacum]
gene44083	LOC107780047	WRKY	gi|1027855948|ref|NP_001312223.1| probable WRKY transcription factor 17 [Nicotiana tabacum] gi|4760596|dbj|BAA77358.1| DNA-binding protein NtWRKY3 [Nicotiana tabacum]
gene44093	LOC107780059	bHLH	gi|698470485|ref|XP_009783821.1| PREDICTED: transcription factor HEC3-like [Nicotiana sylvestris] gi|1025087174|ref|XP_016456067.1| PREDICTED: transcription factor HEC3-like [Nicotiana tabacum]
gene4409	LOC107780075	bHLH	gi|1025028137|ref|XP_016456084.1| PREDICTED: transcription factor ORG2-like [Nicotiana tabacum]
gene44101	LOC107780065	NF-X1	gi|697155716|ref|XP_009586602.1| PREDICTED: NF-X1-type zinc finger protein NFXL2 [Nicotiana tomentosiformis]
gene44130	LOC107780100	G2-like	gi|697102931|ref|XP_009603787.1| PREDICTED: uncharacterized protein LOC104098688 [Nicotiana tomentosiformis] gi|1025087343|ref|XP_016456105.1| PREDICTED: uncharacterized protein LOC107780100 [Nicotiana tabacum]
gene4415	LOC107780141	ERF	gi|697165009|ref|XP_009591318.1| PREDICTED: ethylene-responsive transcription factor 13-like [Nicotiana tomentosiformis]
gene44182	LOC107780158	NAC	gi|698555042|ref|XP_009770385.1| PREDICTED: NAC domain-containing protein 8 isoform X1 [Nicotiana sylvestris] gi|1025087565|ref|XP_016456161.1| PREDICTED: NAC domain-containing protein 8-like isoform X2 [Nicotiana tabacum]
gene44199	LOC107780177	NF-YA	gi|1025087672|ref|XP_016456188.1| PREDICTED: nuclear transcription factor Y subunit A-3-like isoform X1 [Nicotiana tabacum] gi|1025087676|ref|XP_016456190.1| PREDICTED: nuclear transcription factor Y subunit A-3-like isoform X1 [Nicotiana tabacum] gi|1025087680|ref|XP_016456191.1| PREDICTED: nuclear transcription factor Y subunit A-3-like isoform X1 [Nicotiana tabacum] gi|1025087683|ref|XP_016456…
gene44225	LOC107780207	GRAS	gi|1025087819|ref|XP_016456229.1| PREDICTED: nodulation-signaling pathway 2 protein-like [Nicotiana tabacum]
gene44233	LOC107780216	NAC	gi|698480639|ref|XP_009787362.1| PREDICTED: NAC transcription factor 29-like [Nicotiana sylvestris] gi|1025052349|ref|XP_016447919.1| PREDICTED: NAC transcription factor 29-like [Nicotiana tabacum]
gene44273	LOC107780262	Dof	gi|1025088021|ref|XP_016456281.1| PREDICTED: dof zinc finger protein DOF3.1-like [Nicotiana tabacum]
gene44274	LOC107780258	WRKY	gi|697112625|ref|XP_009610188.1| PREDICTED: probable WRKY transcription factor 2 isoform X2 [Nicotiana tomentosiformis] gi|1025087999|ref|XP_016456274.1| PREDICTED: probable WRKY transcription factor 2 isoform X2 [Nicotiana tabacum]
gene44280	LOC107780269	MYB_related	gi|1025088047|ref|XP_016456285.1| PREDICTED: uncharacterized protein LOC107780269 [Nicotiana tabacum]
gene44339	LOC107780337	HD-ZIP	gi|698506866|ref|XP_009798790.1| PREDICTED: homeobox-leucine zipper protein HAT14-like isoform X1 [Nicotiana sylvestris] gi|1025088320|ref|XP_016456346.1| PREDICTED: homeobox-leucine zipper protein HAT14-like isoform X1 [Nicotiana tabacum]
gene44373	LOC107780376	bHLH	gi|697176943|ref|XP_009597422.1| PREDICTED: transcription factor ILR3-like [Nicotiana tomentosiformis] gi|1025088479|ref|XP_016456385.1| PREDICTED: transcription factor ILR3-like [Nicotiana tabacum]
gene44389	LOC107780395	bHLH	gi|1025088582|ref|XP_016456410.1| PREDICTED: transcription factor bHLH71-like [Nicotiana tabacum]
gene44413	LOC107780420	MIKC_MADS	gi|1025088747|ref|XP_016456449.1| PREDICTED: MADS-box transcription factor 23-like [Nicotiana tabacum]
gene44421	LOC107780429	bHLH	gi|698543761|ref|XP_009766851.1| PREDICTED: transcription factor HEC2-like [Nicotiana sylvestris] gi|1025088780|ref|XP_016456456.1| PREDICTED: transcription factor HEC2-like [Nicotiana tabacum]
gene44425	LOC107780434	HSF	gi|697095762|ref|XP_009612973.1| PREDICTED: heat stress transcription factor A-5 [Nicotiana tomentosiformis] gi|1025088799|ref|XP_016456461.1| PREDICTED: heat stress transcription factor A-5-like [Nicotiana tabacum]
gene44426	LOC107780435	bHLH	gi|697167103|ref|XP_009592394.1| PREDICTED: transcription factor bHLH47-like [Nicotiana tomentosiformis] gi|697167105|ref|XP_009592395.1| PREDICTED: transcription factor bHLH47-like [Nicotiana tomentosiformis]
gene44429	LOC107780437	bZIP	gi|1025088815|ref|XP_016456465.1| PREDICTED: protein FD-like [Nicotiana tabacum]
gene44466	LOC107780479	MYB	gi|1025089036|ref|XP_016456515.1| PREDICTED: transcription factor MYB86-like [Nicotiana tabacum]
gene44488	LOC107780502	WRKY	gi|56797589|emb|CAI38918.1| putative WRKY transcription factor 11 [Nicotiana tabacum]
gene4448	LOC107780446	bZIP	gi|1025028301|ref|XP_016456483.1| PREDICTED: probable transcription factor PosF21 [Nicotiana tabacum]
gene44496	LOC107780511	G2-like	gi|1025089160|ref|XP_016456548.1| PREDICTED: myb family transcription factor APL-like [Nicotiana tabacum] gi|1025089164|ref|XP_016456549.1| PREDICTED: myb family transcription factor APL-like [Nicotiana tabacum]
gene4449	LOC107780454	G2-like	gi|698436445|ref|XP_009801945.1| PREDICTED: uncharacterized protein LOC104247585 [Nicotiana sylvestris] gi|1025028305|ref|XP_016456493.1| PREDICTED: uncharacterized protein LOC107780454 [Nicotiana tabacum]
gene44501	LOC107780517	MYB	gi|697174637|ref|XP_009596250.1| PREDICTED: myb-related protein 315 [Nicotiana tomentosiformis] gi|1025089187|ref|XP_016456555.1| PREDICTED: transcription factor MYB39-like [Nicotiana tabacum]
gene44511	LOC107780528	bHLH	gi|698526637|ref|XP_009760156.1| PREDICTED: transcription factor FER-LIKE IRON DEFICIENCY-INDUCED TRANSCRIPTION FACTOR-like isoform X1 [Nicotiana sylvestris] gi|1025089242|ref|XP_016456567.1| PREDICTED: transcription factor FER-LIKE IRON DEFICIENCY-INDUCED TRANSCRIPTION FACTOR-like isoform X1 [Nicotiana tabacum]
gene44536	LOC107780555	NF-YB	gi|1025089358|ref|XP_016456591.1| PREDICTED: nuclear transcription factor Y subunit B-4-like [Nicotiana tabacum]
gene44543	LOC107780563	ERF	gi|1025089382|ref|XP_016456594.1| PREDICTED: ethylene-responsive transcription factor 12-like [Nicotiana tabacum] gi|379056254|dbj|BAL68167.1| ethylene response factor #116 [Nicotiana tabacum]
gene4455	LOC107780551	NF-YB	gi|1025388994|ref|XP_016434682.1| PREDICTED: nuclear transcription factor Y subunit B-3-like [Nicotiana tabacum]
gene44591	LOC107780616	ZF-HD	gi|1025089659|ref|XP_016456660.1| PREDICTED: zinc-finger homeodomain protein 2-like [Nicotiana tabacum]
gene44595	LOC107780621	LBD	gi|697119498|ref|XP_009613707.1| PREDICTED: protein LATERAL ORGAN BOUNDARIES-like [Nicotiana tomentosiformis] gi|697119500|ref|XP_009613708.1| PREDICTED: protein LATERAL ORGAN BOUNDARIES-like [Nicotiana tomentosiformis] gi|1025089673|ref|XP_016456664.1| PREDICTED: protein LATERAL ORGAN BOUNDARIES-like [Nicotiana tabacum] gi|1025089677|ref|XP_016456665.1| PREDICTED: protein LATERAL ORGAN BOUNDARIE…
gene44609	LOC107780636	M-type_MADS	gi|1025089760|ref|XP_016456681.1| PREDICTED: agamous-like MADS-box protein AGL29 [Nicotiana tabacum]
gene44610	LOC107780637	M-type_MADS	gi|697180402|ref|XP_009599183.1| PREDICTED: agamous-like MADS-box protein AGL61 [Nicotiana tomentosiformis] gi|1025089764|ref|XP_016456682.1| PREDICTED: agamous-like MADS-box protein AGL61 [Nicotiana tabacum]
gene44617	LOC107780645	C2H2	gi|1025089796|ref|XP_016456690.1| PREDICTED: protein SENSITIVE TO PROTON RHIZOTOXICITY 1-like [Nicotiana tabacum]
gene44627	LOC107780656	bHLH	gi|1025089846|ref|XP_016456702.1| PREDICTED: transcription factor UNE12-like [Nicotiana tabacum]
gene44635	LOC107780664	MIKC_MADS	gi|1025089877|ref|XP_016456713.1| PREDICTED: agamous-like MADS-box protein AGL19 [Nicotiana tabacum]
gene44638	LOC107780666	TALE	gi|698448162|ref|XP_009772031.1| PREDICTED: homeobox protein HD1 [Nicotiana sylvestris] gi|1025096477|ref|XP_016464388.1| PREDICTED: homeobox protein HD1-like [Nicotiana tabacum]
gene44641	LOC107780669	TCP	gi|1025089895|ref|XP_016456718.1| PREDICTED: transcription factor TCP9-like [Nicotiana tabacum]
gene44729	LOC107780770	NAC	gi|698524561|ref|XP_009759087.1| PREDICTED: NAC transcription factor 29-like [Nicotiana sylvestris] gi|1025090357|ref|XP_016456837.1| PREDICTED: NAC transcription factor 29-like [Nicotiana tabacum]
gene44793	LOC107780839	bHLH	gi|697129217|ref|XP_009618665.1| PREDICTED: transcription factor ORG3-like [Nicotiana tomentosiformis] gi|1025090686|ref|XP_016456924.1| PREDICTED: transcription factor ORG3-like [Nicotiana tabacum]
gene44796	LOC107780842	MYB_related	gi|1025090698|ref|XP_016456927.1| PREDICTED: uncharacterized protein LOC107780842 [Nicotiana tabacum] gi|1025090702|ref|XP_016456928.1| PREDICTED: uncharacterized protein LOC107780842 [Nicotiana tabacum] gi|1025090706|ref|XP_016456929.1| PREDICTED: uncharacterized protein LOC107780842 [Nicotiana tabacum]
gene44807	LOC107780853	M-type_MADS	gi|1025090749|ref|XP_016456942.1| PREDICTED: agamous-like MADS-box protein AGL62 [Nicotiana tabacum]
gene4481	LOC107780876	Dof	gi|1025028494|ref|XP_016456972.1| PREDICTED: dof zinc finger protein DOF5.4-like [Nicotiana tabacum]
gene44836	LOC107780883	ERF	gi|698493562|ref|XP_009793053.1| PREDICTED: ethylene-responsive transcription factor RAP2-1-like [Nicotiana sylvestris] gi|1025090897|ref|XP_016456981.1| PREDICTED: ethylene-responsive transcription factor RAP2-1-like [Nicotiana tabacum]
gene44855	LOC107780905	WRKY	gi|697127880|ref|XP_009617989.1| PREDICTED: probable WRKY transcription factor 40 [Nicotiana tomentosiformis]
gene4492	LOC107780998	NAC	gi|1025028558|ref|XP_016457112.1| PREDICTED: NAC domain-containing protein 92-like [Nicotiana tabacum]
gene44952	LOC107781012	C2H2	gi|698512020|ref|XP_009801047.1| PREDICTED: protein SENSITIVE TO PROTON RHIZOTOXICITY 1 [Nicotiana sylvestris]
gene44998	LOC107781062	bHLH	gi|1025091667|ref|XP_016457174.1| PREDICTED: transcription factor bHLH3-like [Nicotiana tabacum] gi|1025091671|ref|XP_016457175.1| PREDICTED: transcription factor bHLH3-like [Nicotiana tabacum]
gene45008	LOC107781073	bZIP	gi|698481027|ref|XP_009787529.1| PREDICTED: ocs element-binding factor 1-like [Nicotiana sylvestris] gi|1025091728|ref|XP_016457191.1| PREDICTED: bZIP transcription factor 53-like [Nicotiana tabacum]
gene45040	LOC107781109	HD-ZIP	gi|1025091902|ref|XP_016457238.1| PREDICTED: homeobox-leucine zipper protein ANTHOCYANINLESS 2-like isoform X1 [Nicotiana tabacum]
gene45047	LOC107781122	MYB	gi|697105886|ref|XP_009606771.1| PREDICTED: protein ODORANT1 [Nicotiana tomentosiformis] gi|1025091970|ref|XP_016457257.1| PREDICTED: protein ODORANT1-like [Nicotiana tabacum]
gene45071	LOC107781144	ERF	gi|698476120|ref|XP_009785394.1| PREDICTED: ethylene-responsive transcription factor ERF098-like [Nicotiana sylvestris] gi|1025092041|ref|XP_016457275.1| PREDICTED: ethylene-responsive transcription factor ERF098-like [Nicotiana tabacum]
gene45100	LOC107781177	C2H2	gi|698484651|ref|XP_009789126.1| PREDICTED: zinc finger AN1 and C2H2 domain-containing stress-associated protein 13-like [Nicotiana sylvestris] gi|1025092233|ref|XP_016457326.1| PREDICTED: zinc finger AN1 and C2H2 domain-containing stress-associated protein 13-like [Nicotiana tabacum]
gene45114	LOC107781191	WOX	gi|697177787|ref|XP_009597868.1| PREDICTED: WUSCHEL-related homeobox 13-like isoform X1 [Nicotiana tomentosiformis] gi|1025092328|ref|XP_016457345.1| PREDICTED: WUSCHEL-related homeobox 13-like isoform X1 [Nicotiana tabacum]
gene45137	LOC107781218	GATA	gi|1025092444|ref|XP_016457374.1| PREDICTED: GATA transcription factor 17-like [Nicotiana tabacum]
gene45143	LOC107781225	ERF	gi|1025092476|ref|XP_016457383.1| PREDICTED: ethylene-responsive transcription factor ABI4-like [Nicotiana tabacum]
gene45175	LOC107781261	C2H2	gi|1025092636|ref|XP_016457427.1| PREDICTED: zinc finger protein 1-like [Nicotiana tabacum]
gene45216	LOC107781306	MIKC_MADS	gi|1025092834|ref|XP_016457481.1| PREDICTED: MADS-box transcription factor 23-like [Nicotiana tabacum]
gene45296	LOC107781397	GRAS	gi|697171661|ref|XP_009594760.1| PREDICTED: nodulation-signaling pathway 1 protein-like [Nicotiana tomentosiformis] gi|1025093244|ref|XP_016457577.1| PREDICTED: nodulation-signaling pathway 1 protein-like [Nicotiana tabacum]
gene45374	LOC107781485	bHLH	gi|1025093633|ref|XP_016457676.1| PREDICTED: transcription factor bHLH93-like [Nicotiana tabacum]
gene45383	LOC107781495	C3H	gi|1025093691|ref|XP_016457691.1| PREDICTED: zinc finger CCCH domain-containing protein 30-like [Nicotiana tabacum]
gene45416	LOC107781532	NAC	gi|698567756|ref|XP_009773865.1| PREDICTED: NAC transcription factor 29-like [Nicotiana sylvestris] gi|1025093865|ref|XP_016457734.1| PREDICTED: NAC transcription factor 29-like [Nicotiana tabacum]
gene4542	LOC107781518	AP2	gi|1025028812|ref|XP_016457719.1| PREDICTED: AP2-like ethylene-responsive transcription factor At1g16060 [Nicotiana tabacum]
gene45437	LOC107781556	MYB	gi|1025093981|ref|XP_016457765.1| PREDICTED: myb-related protein B-like [Nicotiana tabacum]
gene45440	LOC107781560	NAC	gi|697184377|ref|XP_009601216.1| PREDICTED: protein CUP-SHAPED COTYLEDON 3-like [Nicotiana tomentosiformis] gi|1025094007|ref|XP_016457772.1| PREDICTED: protein CUP-SHAPED COTYLEDON 1-like [Nicotiana tabacum]
gene4547	LOC107781558	bHLH	gi|698450114|ref|XP_009775135.1| PREDICTED: transcription factor bHLH104 isoform X1 [Nicotiana sylvestris] gi|1025028832|ref|XP_016457771.1| PREDICTED: transcription factor bHLH104-like isoform X1 [Nicotiana tabacum]
gene45541	LOC107781673	NAC	gi|1025094498|ref|XP_016457898.1| PREDICTED: NAC domain-containing protein 100-like isoform X2 [Nicotiana tabacum]
gene45544	LOC107781678	M-type_MADS	gi|1025094509|ref|XP_016457900.1| PREDICTED: agamous-like MADS-box protein AGL29 [Nicotiana tabacum]
gene45566	LOC107781702	E2F/DP	gi|1025094628|ref|XP_016457927.1| PREDICTED: transcription factor E2FC-like [Nicotiana tabacum]
gene45576	LOC107781713	Trihelix	gi|1025094668|ref|XP_016457937.1| PREDICTED: trihelix transcription factor PTL-like [Nicotiana tabacum] gi|1025094672|ref|XP_016457938.1| PREDICTED: trihelix transcription factor PTL-like [Nicotiana tabacum]
gene45584	LOC107781721	ARF	gi|697187181|ref|XP_009602628.1| PREDICTED: auxin response factor 16-like [Nicotiana tomentosiformis] gi|697187183|ref|XP_009602629.1| PREDICTED: auxin response factor 16-like [Nicotiana tomentosiformis] gi|1025094703|ref|XP_016457948.1| PREDICTED: auxin response factor 16-like [Nicotiana tabacum]
gene45598	LOC107781736	YABBY	gi|698475802|ref|XP_009785258.1| PREDICTED: axial regulator YABBY 5 [Nicotiana sylvestris] gi|1025094765|ref|XP_016457963.1| PREDICTED: axial regulator YABBY 5-like [Nicotiana tabacum]
gene45606	LOC107781745	NAC	gi|1025094822|ref|XP_016457978.1| PREDICTED: uncharacterized protein LOC107781745 [Nicotiana tabacum]
gene45607	LOC107781746	Trihelix	gi|698542701|ref|XP_009766495.1| PREDICTED: trihelix transcription factor GT-2-like [Nicotiana sylvestris] gi|1025094826|ref|XP_016457979.1| PREDICTED: trihelix transcription factor GT-2-like [Nicotiana tabacum]
gene45636	LOC107781775	Nin-like	gi|1025095037|ref|XP_016458034.1| PREDICTED: uncharacterized protein LOC107781775 [Nicotiana tabacum]
gene45662	LOC107781806	M-type_MADS	gi|698475753|ref|XP_009785235.1| PREDICTED: MADS-box transcription factor 23-like [Nicotiana sylvestris] gi|1025095184|ref|XP_016458072.1| PREDICTED: MADS-box transcription factor 23-like [Nicotiana tabacum]
gene45675	LOC107781821	NF-YB	gi|698526841|ref|XP_009760265.1| PREDICTED: nuclear transcription factor Y subunit B-4-like [Nicotiana sylvestris] gi|1025095281|ref|XP_016458099.1| PREDICTED: nuclear transcription factor Y subunit B-4-like [Nicotiana tabacum]
gene45734	LOC107781889	MYB	gi|1025095651|ref|XP_016458188.1| PREDICTED: myb-related protein B-like [Nicotiana tabacum] gi|1025095655|ref|XP_016458190.1| PREDICTED: myb-related protein B-like [Nicotiana tabacum] gi|1025095659|ref|XP_016458191.1| PREDICTED: myb-related protein B-like [Nicotiana tabacum] gi|1025095663|ref|XP_016458192.1| PREDICTED: myb-related protein B-like [Nicotiana tabacum] gi|1025095667|ref|XP_016458193.…
gene45758	LOC107781917	NAC	gi|697121452|ref|XP_009614700.1| PREDICTED: NAC domain-containing protein 7-like [Nicotiana tomentosiformis] gi|697121454|ref|XP_009614701.1| PREDICTED: NAC domain-containing protein 7-like [Nicotiana tomentosiformis] gi|1025095807|ref|XP_016458224.1| PREDICTED: NAC domain-containing protein 30-like [Nicotiana tabacum] gi|1025095811|ref|XP_016458225.1| PREDICTED: NAC domain-containing protein 30-…
gene45774	LOC107781934	B3	gi|1025095879|ref|XP_016458240.1| PREDICTED: putative B3 domain-containing protein At5g66980 [Nicotiana tabacum]
gene45788	LOC107781949	TALE	gi|697100529|ref|XP_009591588.1| PREDICTED: homeobox protein knotted-1-like 6 [Nicotiana tomentosiformis]
gene45793	LOC107781956	Trihelix	gi|1025095953|ref|XP_016458260.1| PREDICTED: uncharacterized protein LOC107781956 [Nicotiana tabacum]
gene45806	LOC107781970	bHLH	gi|698522082|ref|XP_009757856.1| PREDICTED: transcription factor bHLH106-like [Nicotiana sylvestris] gi|1025096002|ref|XP_016458271.1| PREDICTED: transcription factor bHLH106-like [Nicotiana tabacum]
gene45817	LOC107781982	SBP	gi|698501610|ref|XP_009796500.1| PREDICTED: squamosa promoter-binding-like protein 2 [Nicotiana sylvestris] gi|698501613|ref|XP_009796501.1| PREDICTED: squamosa promoter-binding-like protein 2 [Nicotiana sylvestris]
gene4582	LOC107781910	MYB	gi|1025028996|ref|XP_016458219.1| PREDICTED: transcription factor MYB122-like [Nicotiana tabacum]
gene45831	LOC107782002	ERF	gi|1025096205|ref|XP_016458320.1| PREDICTED: ethylene-responsive transcription factor RAP2-11-like [Nicotiana tabacum]
gene45854	LOC107782024	ERF	gi|1025098186|ref|XP_016458345.1| PREDICTED: pathogenesis-related genes transcriptional activator PTI6-like [Nicotiana tabacum]
gene45866	LOC107782037	GRAS	gi|1025098233|ref|XP_016458356.1| PREDICTED: scarecrow-like transcription factor PAT1 [Nicotiana tabacum] gi|1025098237|ref|XP_016458357.1| PREDICTED: scarecrow-like transcription factor PAT1 [Nicotiana tabacum] gi|1025098241|ref|XP_016458358.1| PREDICTED: scarecrow-like transcription factor PAT1 [Nicotiana tabacum] gi|1025098245|ref|XP_016458359.1| PREDICTED: scarecrow-like transcription factor …
gene45871	LOC107782043	bZIP	gi|698514233|ref|XP_009802013.1| PREDICTED: TGACG-sequence-specific DNA-binding protein TGA-1A [Nicotiana sylvestris] gi|1025098268|ref|XP_016458365.1| PREDICTED: TGACG-sequence-specific DNA-binding protein TGA-1A-like [Nicotiana tabacum]
gene45907	LOC107782081	HD-ZIP	gi|697111459|ref|XP_009609606.1| PREDICTED: homeobox-leucine zipper protein PROTODERMAL FACTOR 2-like isoform X1 [Nicotiana tomentosiformis] gi|1025098408|ref|XP_016458396.1| PREDICTED: homeobox-leucine zipper protein PROTODERMAL FACTOR 2-like isoform X1 [Nicotiana tabacum]
gene45909	LOC107782085	G2-like	gi|698530738|ref|XP_009762194.1| PREDICTED: protein PHR1-LIKE 1-like [Nicotiana sylvestris] gi|1025098434|ref|XP_016458402.1| PREDICTED: protein PHR1-LIKE 1-like [Nicotiana tabacum]
gene45956	LOC107782138	AP2	gi|1027854558|ref|NP_001312262.1| AP2-like ethylene-responsive transcription factor ANT [Nicotiana tabacum] gi|38492172|gb|AAR22388.1| ANT-like protein [Nicotiana tabacum]
gene45961	LOC107782143	NAC	gi|1025098714|ref|XP_016458474.1| PREDICTED: NAC domain-containing protein 45-like [Nicotiana tabacum]
gene45966	LOC107782150	C3H	gi|1025098732|ref|XP_016458480.1| PREDICTED: tRNA-dihydrouridine(47) synthase [NAD(P)(+)]-like [Nicotiana tabacum]
gene45997	LOC107782185	bZIP	gi|1025098907|ref|XP_016458525.1| PREDICTED: ABSCISIC ACID-INSENSITIVE 5-like protein 7 [Nicotiana tabacum]
gene46002	LOC107782191	NF-YB	gi|698498714|ref|XP_009795246.1| PREDICTED: nuclear transcription factor Y subunit B-5-like [Nicotiana sylvestris] gi|698498717|ref|XP_009795247.1| PREDICTED: nuclear transcription factor Y subunit B-5-like [Nicotiana sylvestris] gi|1025098926|ref|XP_016458530.1| PREDICTED: nuclear transcription factor Y subunit B-5-like [Nicotiana tabacum]
gene46042	LOC107782234	B3	gi|1025099143|ref|XP_016458586.1| PREDICTED: putative B3 domain-containing protein At5g58280 [Nicotiana tabacum] gi|1025099147|ref|XP_016458587.1| PREDICTED: putative B3 domain-containing protein At5g58280 [Nicotiana tabacum]
gene46059	LOC107782254	NAC	gi|1025099220|ref|XP_016458605.1| PREDICTED: uncharacterized protein LOC107782254 isoform X2 [Nicotiana tabacum]
gene46060	LOC107782253	NAC	gi|697106666|ref|XP_009607153.1| PREDICTED: NAC domain-containing protein 2-like [Nicotiana tomentosiformis] gi|1025099208|ref|XP_016458602.1| PREDICTED: NAC domain-containing protein 76-like [Nicotiana tabacum]
gene46081	LOC107782278	DBB	gi|698457823|ref|XP_009780919.1| PREDICTED: probable salt tolerance-like protein At1g75540 [Nicotiana sylvestris] gi|1025099341|ref|XP_016458633.1| PREDICTED: B-box zinc finger protein 21-like [Nicotiana tabacum]
gene46082	LOC107782279	GRAS	gi|698510071|ref|XP_009800222.1| PREDICTED: DELLA protein RGL1-like [Nicotiana sylvestris] gi|1025099345|ref|XP_016458635.1| PREDICTED: DELLA protein RGL1-like [Nicotiana tabacum]
gene46086	LOC107782284	GRAS	gi|698510060|ref|XP_009800215.1| PREDICTED: scarecrow-like protein 14 [Nicotiana sylvestris] gi|698510062|ref|XP_009800217.1| PREDICTED: scarecrow-like protein 14 [Nicotiana sylvestris] gi|1025099364|ref|XP_016458639.1| PREDICTED: scarecrow-like protein 14 [Nicotiana tabacum] gi|1025099368|ref|XP_016458640.1| PREDICTED: scarecrow-like protein 14 [Nicotiana tabacum]
gene46087	LOC107782286	GRAS	gi|698510060|ref|XP_009800215.1| PREDICTED: scarecrow-like protein 14 [Nicotiana sylvestris] gi|698510062|ref|XP_009800217.1| PREDICTED: scarecrow-like protein 14 [Nicotiana sylvestris] gi|1025099364|ref|XP_016458639.1| PREDICTED: scarecrow-like protein 14 [Nicotiana tabacum] gi|1025099368|ref|XP_016458640.1| PREDICTED: scarecrow-like protein 14 [Nicotiana tabacum]
gene46093	LOC107782291	NAC	gi|1025099388|ref|XP_016458645.1| PREDICTED: NAC domain-containing protein 102-like [Nicotiana tabacum]
gene46140	LOC107782343	S1Fa-like	gi|698546037|ref|XP_009767587.1| PREDICTED: DNA-binding protein S1FA-like [Nicotiana sylvestris] gi|1025099644|ref|XP_016458704.1| PREDICTED: DNA-binding protein S1FA-like [Nicotiana tabacum]
gene46151	LOC107782356	bZIP	gi|698509894|ref|XP_009800139.1| PREDICTED: uncharacterized protein LOC104246095 [Nicotiana sylvestris] gi|1025099699|ref|XP_016458716.1| PREDICTED: bZIP transcription factor 17-like [Nicotiana tabacum]
gene46170	LOC107782378	MYB	gi|1025099831|ref|XP_016458745.1| PREDICTED: myb-related protein 308-like [Nicotiana tabacum]
gene46179	LOC107782389	MYB	gi|697109392|ref|XP_009608553.1| PREDICTED: myb-related protein 306 [Nicotiana tomentosiformis] gi|1025099883|ref|XP_016458757.1| PREDICTED: transcription factor MYB36-like [Nicotiana tabacum]
gene4618	LOC107782296	GRF	gi|1025029181|ref|XP_016458652.1| PREDICTED: growth-regulating factor 4-like isoform X1 [Nicotiana tabacum]
gene46196	LOC107782407	Trihelix	gi|1025099968|ref|XP_016458778.1| PREDICTED: trihelix transcription factor ASIL2-like [Nicotiana tabacum]
gene46198	LOC107782409	GATA	gi|697119354|ref|XP_009613626.1| PREDICTED: GATA transcription factor 26-like [Nicotiana tomentosiformis] gi|1025099976|ref|XP_016458780.1| PREDICTED: GATA transcription factor 26-like [Nicotiana tabacum]
gene46240	LOC107782455	LBD	gi|698472802|ref|XP_009784336.1| PREDICTED: LOB domain-containing protein 1-like [Nicotiana sylvestris] gi|1025100152|ref|XP_016458827.1| PREDICTED: LOB domain-containing protein 1-like [Nicotiana tabacum]
gene46241	LOC107782457	bZIP	gi|1027854135|ref|NP_001312268.1| TGACG-sequence-specific DNA-binding protein TGA-2.1 [Nicotiana tabacum] gi|698440281|ref|XP_009759888.1| PREDICTED: TGACG-sequence-specific DNA-binding protein TGA-2.1 [Nicotiana sylvestris] gi|12230709|sp|O24160.1|TGA21_TOBAC RecName: Full=TGACG-sequence-specific DNA-binding protein TGA-2.1; Short=TGA2.1 gi|2281449|gb|AAB68661.1| leucine zipper transcription fac…
gene46249	LOC107782466	C3H	gi|697123747|ref|XP_009615872.1| PREDICTED: zinc finger CCCH domain-containing protein 3 isoform X2 [Nicotiana tomentosiformis] gi|1025100191|ref|XP_016458837.1| PREDICTED: zinc finger CCCH domain-containing protein 3-like [Nicotiana tabacum]
gene46261	LOC107782479	SRS	gi|697189877|ref|XP_009604000.1| PREDICTED: protein LATERAL ROOT PRIMORDIUM 1 [Nicotiana tomentosiformis]
gene46278	LOC107782500	bZIP	gi|1025100316|ref|XP_016458867.1| PREDICTED: transcription factor VIP1-like [Nicotiana tabacum]
gene46312	LOC107782536	WRKY	gi|698484910|ref|XP_009789246.1| PREDICTED: probable WRKY transcription factor 50 [Nicotiana sylvestris] gi|1025100456|ref|XP_016458903.1| PREDICTED: probable WRKY transcription factor 50 [Nicotiana tabacum]
gene46333	LOC107782559	WRKY	gi|698577089|ref|XP_009776375.1| PREDICTED: probable WRKY transcription factor 31 isoform X1 [Nicotiana sylvestris] gi|1025100542|ref|XP_016458925.1| PREDICTED: probable WRKY transcription factor 31 isoform X1 [Nicotiana tabacum]
gene46346	LOC107782575	SBP	gi|698526563|ref|XP_009760116.1| PREDICTED: squamosa promoter-binding protein 1 [Nicotiana sylvestris] gi|1025100664|ref|XP_016458950.1| PREDICTED: squamosa promoter-binding protein 1-like [Nicotiana tabacum]
gene46375	LOC107782605	NAC	gi|698532063|ref|XP_009762857.1| PREDICTED: NAC transcription factor 25 isoform X1 [Nicotiana sylvestris] gi|1025100819|ref|XP_016458989.1| PREDICTED: NAC domain-containing protein 104-like [Nicotiana tabacum]
gene4637	LOC107782496	MYB	gi|698535959|ref|XP_009764351.1| PREDICTED: transcription factor MYB39-like [Nicotiana sylvestris] gi|1025029255|ref|XP_016458866.1| PREDICTED: transcription factor MYB39-like [Nicotiana tabacum]
gene46383	LOC107782615	G2-like	gi|1025100860|ref|XP_016458998.1| PREDICTED: uncharacterized protein LOC107782615 [Nicotiana tabacum] gi|1025100864|ref|XP_016459000.1| PREDICTED: uncharacterized protein LOC107782615 [Nicotiana tabacum]
gene46407	LOC107782642	ERF	gi|1025100965|ref|XP_016459022.1| PREDICTED: ethylene-responsive transcription factor 1A-like [Nicotiana tabacum]
gene46418	LOC107782654	C3H	gi|697132618|ref|XP_009620360.1| PREDICTED: zinc finger CCCH domain-containing protein 39-like isoform X1 [Nicotiana tomentosiformis] gi|1025101031|ref|XP_016459038.1| PREDICTED: zinc finger CCCH domain-containing protein 39-like isoform X1 [Nicotiana tabacum]
gene46422	LOC107782660	GRAS	gi|698508911|ref|XP_009799696.1| PREDICTED: nodulation-signaling pathway 2 protein [Nicotiana sylvestris] gi|1025101063|ref|XP_016459047.1| PREDICTED: nodulation-signaling pathway 2 protein-like [Nicotiana tabacum]
gene46430	LOC107782669	bZIP	gi|698550157|ref|XP_009768885.1| PREDICTED: protein ABSCISIC ACID-INSENSITIVE 5 isoform X1 [Nicotiana sylvestris]
gene46435	LOC107782674	HD-ZIP	gi|697183496|ref|XP_009600774.1| PREDICTED: homeobox-leucine zipper protein ATHB-15-like [Nicotiana tomentosiformis] gi|1025101177|ref|XP_016459078.1| PREDICTED: homeobox-leucine zipper protein ATHB-15-like isoform X1 [Nicotiana tabacum]
gene46444	LOC107782685	NAC	gi|1025101242|ref|XP_016459095.1| PREDICTED: NAC domain-containing protein 92-like [Nicotiana tabacum]
gene46462	LOC107782706	HD-ZIP	gi|1025101399|ref|XP_016459121.1| PREDICTED: homeobox-leucine zipper protein ATHB-13-like isoform X1 [Nicotiana tabacum]
gene46488	LOC107782737	GRF	gi|698560892|ref|XP_009771979.1| PREDICTED: growth-regulating factor 3-like [Nicotiana sylvestris] gi|1025101530|ref|XP_016459153.1| PREDICTED: growth-regulating factor 3-like [Nicotiana tabacum]
gene46496	LOC107782745	GeBP	gi|1025101578|ref|XP_016459167.1| PREDICTED: mediator-associated protein 1-like [Nicotiana tabacum]
gene46505	LOC107782755	bHLH	gi|1025101617|ref|XP_016459177.1| PREDICTED: transcription factor bHLH13-like [Nicotiana tabacum]
gene4650	LOC107782622	bHLH	gi|698582913|ref|XP_009777959.1| PREDICTED: transcription factor bHLH95-like [Nicotiana sylvestris] gi|1025029310|ref|XP_016459007.1| PREDICTED: transcription factor bHLH95-like [Nicotiana tabacum]
gene46514	LOC107782765	WRKY	gi|1025101657|ref|XP_016459189.1| PREDICTED: probable WRKY transcription factor 70 [Nicotiana tabacum] gi|7406997|gb|AAF61864.1|AF193771_1 DNA-binding protein 4 [Nicotiana tabacum]
gene46517	LOC107782772	GATA	gi|698523234|ref|XP_009758423.1| PREDICTED: GATA transcription factor 1 [Nicotiana sylvestris]
gene46542	LOC107782799	MYB_related	gi|1025101808|ref|XP_016459223.1| PREDICTED: uncharacterized protein LOC107782799 isoform X3 [Nicotiana tabacum]
gene4656	LOC107782675	HRT-like	gi|698453087|ref|XP_009779864.1| PREDICTED: uncharacterized protein LOC104228998 [Nicotiana sylvestris] gi|1025029338|ref|XP_016459080.1| PREDICTED: protein EFFECTOR OF TRANSCRIPTION 2-like [Nicotiana tabacum]
gene4658	LOC107782691	MYB	gi|697129736|ref|XP_009618932.1| PREDICTED: transcription factor DIVARICATA-like [Nicotiana tomentosiformis] gi|1025029349|ref|XP_016459105.1| PREDICTED: transcription factor DIVARICATA-like [Nicotiana tabacum]
gene46629	LOC107782893	C2H2	gi|698587725|ref|XP_009779269.1| PREDICTED: zinc finger protein ZAT11-like [Nicotiana sylvestris] gi|1025102179|ref|XP_016459318.1| PREDICTED: zinc finger protein ZAT11-like [Nicotiana tabacum]
gene46706	LOC107782980	HB-other	gi|1025102617|ref|XP_016459421.1| PREDICTED: pathogenesis-related homeodomain protein-like isoform X1 [Nicotiana tabacum]
gene46713	LOC107782988	C2H2	gi|697181697|ref|XP_009599843.1| PREDICTED: protein TRANSPARENT TESTA 1-like [Nicotiana tomentosiformis] gi|1025102660|ref|XP_016459429.1| PREDICTED: zinc finger protein WIP2-like [Nicotiana tabacum]
gene46721	LOC107782996	C2H2	gi|1027858457|ref|NP_001312279.1| histone deacetylase HDT1-like [Nicotiana tabacum] gi|697189761|ref|XP_009603941.1| PREDICTED: histone deacetylase HDT1-like isoform X1 [Nicotiana tomentosiformis] gi|1025102688|ref|XP_016459437.1| PREDICTED: histone deacetylase HDT1-like isoform X1 [Nicotiana tabacum] gi|269969916|gb|ACZ54947.1| type 2 histone deacetylase c [Nicotiana tabacum]
gene46724	LOC107783000	bHLH	gi|1025102710|ref|XP_016459442.1| PREDICTED: transcription factor bHLH68-like isoform X2 [Nicotiana tabacum]
gene46739	LOC107783015	G2-like	gi|1025102778|ref|XP_016459460.1| PREDICTED: myb family transcription factor APL-like isoform X4 [Nicotiana tabacum] gi|1025102782|ref|XP_016459461.1| PREDICTED: myb family transcription factor APL-like isoform X4 [Nicotiana tabacum]
gene46774	LOC107783056	NAC	gi|1025102944|ref|XP_016459506.1| PREDICTED: NAC domain-containing protein 82-like [Nicotiana tabacum] gi|1025102948|ref|XP_016459507.1| PREDICTED: NAC domain-containing protein 82-like [Nicotiana tabacum]
gene467	LOC107782794	C2H2	gi|698450714|ref|XP_009776076.1| PREDICTED: uncharacterized protein LOC104225893 [Nicotiana sylvestris]
gene46840	LOC107783127	Trihelix	gi|1027858267|ref|NP_001312284.1| trihelix transcription factor ASIL2-like [Nicotiana tabacum] gi|18149189|dbj|BAB83610.1| 6b-interacting protein 1 [Nicotiana tabacum]
gene46846	LOC107783134	Dof	gi|1025103278|ref|XP_016459594.1| PREDICTED: dof zinc finger protein DOF2.4-like [Nicotiana tabacum]
gene46865	LOC107783157	G2-like	gi|697123549|ref|XP_009615772.1| PREDICTED: probable transcription factor KAN2 isoform X1 [Nicotiana tomentosiformis] gi|1025103371|ref|XP_016459614.1| PREDICTED: probable transcription factor KAN2 isoform X1 [Nicotiana tabacum]
gene46877	LOC107783171	C3H	gi|1025103453|ref|XP_016459635.1| PREDICTED: zinc finger CCCH domain-containing protein 39-like [Nicotiana tabacum] gi|1025103457|ref|XP_016459636.1| PREDICTED: zinc finger CCCH domain-containing protein 39-like [Nicotiana tabacum]
gene46883	LOC107783177	AP2	gi|698507610|ref|XP_009799136.1| PREDICTED: AP2-like ethylene-responsive transcription factor PLT2 isoform X2 [Nicotiana sylvestris]
gene46894	LOC107783191	MYB	gi|698538047|ref|XP_009765022.1| PREDICTED: myb-related protein 308-like [Nicotiana sylvestris] gi|1025103527|ref|XP_016459653.1| PREDICTED: myb-related protein 308-like [Nicotiana tabacum]
gene46928	LOC107783227	C2H2	gi|697177367|ref|XP_009597640.1| PREDICTED: transcriptional regulator SUPERMAN-like [Nicotiana tomentosiformis]
gene46935	LOC107783236	SRS	gi|698471843|ref|XP_009784128.1| PREDICTED: protein SHI RELATED SEQUENCE 5-like isoform X3 [Nicotiana sylvestris] gi|1025103697|ref|XP_016459689.1| PREDICTED: protein SHI RELATED SEQUENCE 5-like [Nicotiana tabacum]
gene46944	LOC107783246	HB-other	gi|1025103740|ref|XP_016459701.1| PREDICTED: homeobox-DDT domain protein RLT1-like isoform X2 [Nicotiana tabacum]
gene46955	LOC107783252	Nin-like	gi|1025103772|ref|XP_016459710.1| PREDICTED: protein RKD1-like [Nicotiana tabacum]
gene46993	LOC107783300	ARF	gi|1025103961|ref|XP_016459758.1| PREDICTED: uncharacterized protein LOC107783300 isoform X1 [Nicotiana tabacum]
gene47032	LOC107783346	GATA	gi|1025104125|ref|XP_016459802.1| PREDICTED: GATA transcription factor 24-like isoform X2 [Nicotiana tabacum]
gene47033	LOC107783345	GATA	gi|697118298|ref|XP_009613072.1| PREDICTED: GATA transcription factor 25-like [Nicotiana tomentosiformis] gi|1025104117|ref|XP_016459799.1| PREDICTED: GATA transcription factor 25-like [Nicotiana tabacum]
gene47036	LOC107783350	Trihelix	gi|698507682|ref|XP_009799172.1| PREDICTED: trihelix transcription factor GT-3b-like [Nicotiana sylvestris] gi|1025104140|ref|XP_016459805.1| PREDICTED: trihelix transcription factor GT-3b-like [Nicotiana tabacum]
gene47046	LOC107783359	NF-YB	gi|1025104184|ref|XP_016459816.1| PREDICTED: nuclear transcription factor Y subunit B-10-like [Nicotiana tabacum] gi|1025406737|ref|XP_016438472.1| PREDICTED: nuclear transcription factor Y subunit B-10-like [Nicotiana tabacum]
gene47067	LOC107783385	AP2	gi|698520108|ref|XP_009804920.1| PREDICTED: AP2-like ethylene-responsive transcription factor TOE3 isoform X2 [Nicotiana sylvestris] gi|1025104282|ref|XP_016459840.1| PREDICTED: AP2-like ethylene-responsive transcription factor TOE3 isoform X1 [Nicotiana tabacum]
gene4709	LOC107783201	M-type_MADS	gi|1025054701|ref|XP_016459664.1| PREDICTED: agamous-like MADS-box protein AGL81 [Nicotiana tabacum]
gene47106	LOC107783428	NAC	gi|698545304|ref|XP_009767338.1| PREDICTED: NAC domain-containing protein 68-like isoform X2 [Nicotiana sylvestris] gi|1025104448|ref|XP_016459882.1| PREDICTED: NAC domain-containing protein 41-like isoform X2 [Nicotiana tabacum]
gene47137	LOC107783462	NF-YB	gi|697175556|ref|XP_009596719.1| PREDICTED: nuclear transcription factor Y subunit B-5-like [Nicotiana tomentosiformis] gi|1025104603|ref|XP_016459921.1| PREDICTED: nuclear transcription factor Y subunit B-5-like [Nicotiana tabacum]
gene47158	LOC107783484	WRKY	gi|697124950|ref|XP_009616483.1| PREDICTED: probable WRKY transcription factor 71 [Nicotiana tomentosiformis] gi|1025104697|ref|XP_016459945.1| PREDICTED: probable WRKY transcription factor 71 [Nicotiana tabacum]
gene47171	LOC107783496	bHLH	gi|698500486|ref|XP_009795998.1| PREDICTED: transcription factor FAMA isoform X2 [Nicotiana sylvestris] gi|1025104754|ref|XP_016459962.1| PREDICTED: transcription factor FAMA-like isoform X2 [Nicotiana tabacum]
gene47221	LOC107783552	WRKY	gi|1025104984|ref|XP_016460022.1| PREDICTED: probable WRKY transcription factor 21 [Nicotiana tabacum]
gene47230	LOC107783563	bHLH	gi|697156117|ref|XP_009586806.1| PREDICTED: transcription factor bHLH110 [Nicotiana tomentosiformis] gi|1025105042|ref|XP_016460036.1| PREDICTED: transcription factor bHLH110-like [Nicotiana tabacum]
gene47268	LOC107783604	C2H2	gi|1025105175|ref|XP_016460070.1| PREDICTED: zinc finger protein JAGGED-like [Nicotiana tabacum]
gene47329	LOC107783671	ERF	gi|1025105540|ref|XP_016460165.1| PREDICTED: ethylene-responsive transcription factor ERF113-like [Nicotiana tabacum]
gene47343	LOC107783687	bHLH	gi|1025105631|ref|XP_016460188.1| PREDICTED: transcription factor bHLH130-like [Nicotiana tabacum]
gene47407	LOC107783752	G2-like	gi|698466040|ref|XP_009782820.1| PREDICTED: transcription repressor KAN1-like [Nicotiana sylvestris] gi|1025105918|ref|XP_016460258.1| PREDICTED: transcription repressor KAN1-like [Nicotiana tabacum]
gene47432	LOC107783787	bHLH	gi|698487222|ref|XP_009790289.1| PREDICTED: transcription factor bHLH66-like [Nicotiana sylvestris] gi|1025106124|ref|XP_016460290.1| PREDICTED: transcription factor bHLH66-like [Nicotiana tabacum]
gene47451	LOC107783809	MYB	gi|1025106214|ref|XP_016460314.1| PREDICTED: myb-related protein 330-like [Nicotiana tabacum]
gene47456	LOC107783814	YABBY	gi|1025106239|ref|XP_016460319.1| PREDICTED: putative axial regulator YABBY 2 isoform X3 [Nicotiana tabacum]
gene47459	LOC107783817	Dof	gi|697134302|ref|XP_009621202.1| PREDICTED: dof zinc finger protein DOF2.4 isoform X1 [Nicotiana tomentosiformis]
gene4746	LOC107783650	HD-ZIP	gi|1025054913|ref|XP_016460142.1| PREDICTED: homeobox-leucine zipper protein ATHB-6-like [Nicotiana tabacum]
gene47494	LOC107783857	G2-like	gi|1025106445|ref|XP_016460371.1| PREDICTED: protein PHR1-LIKE 1-like [Nicotiana tabacum] gi|1025106449|ref|XP_016460372.1| PREDICTED: protein PHR1-LIKE 1-like [Nicotiana tabacum]
gene47529	LOC107783898	NAC	gi|1025106615|ref|XP_016460408.1| PREDICTED: NAC transcription factor 25-like [Nicotiana tabacum]
gene47552	LOC107783924	ERF	gi|1025106720|ref|XP_016460436.1| PREDICTED: ethylene-responsive transcription factor CRF4-like [Nicotiana tabacum]
gene47565	LOC107783938	bZIP	gi|698569403|ref|XP_009774323.1| PREDICTED: basic leucine zipper 43-like [Nicotiana sylvestris] gi|1025106779|ref|XP_016460448.1| PREDICTED: basic leucine zipper 43-like [Nicotiana tabacum]
gene47569	LOC107783943	ERF	gi|697117850|ref|XP_009612863.1| PREDICTED: dehydration-responsive element-binding protein 2C-like [Nicotiana tomentosiformis] gi|1025106798|ref|XP_016460453.1| PREDICTED: dehydration-responsive element-binding protein 2C-like [Nicotiana tabacum]
gene475	LOC107783722	MYB_related	gi|698499056|ref|XP_009795383.1| PREDICTED: uncharacterized protein LOC104242090 [Nicotiana sylvestris] gi|1025029597|ref|XP_016460255.1| PREDICTED: uncharacterized protein LOC107783722 [Nicotiana tabacum]
gene47631	LOC107784013	NAC	gi|697104016|ref|XP_009605814.1| PREDICTED: NAC domain-containing protein 21/22-like isoform X2 [Nicotiana tomentosiformis] gi|1025107229|ref|XP_016460549.1| PREDICTED: NAC domain-containing protein 21/22-like isoform X2 [Nicotiana tabacum]
gene47637	LOC107784020	FAR1	gi|698540951|ref|XP_009765927.1| PREDICTED: protein FAR1-RELATED SEQUENCE 7-like [Nicotiana sylvestris] gi|698540954|ref|XP_009765928.1| PREDICTED: protein FAR1-RELATED SEQUENCE 7-like [Nicotiana sylvestris] gi|1025107260|ref|XP_016460557.1| PREDICTED: protein FAR1-RELATED SEQUENCE 7-like isoform X2 [Nicotiana tabacum]
gene47641	LOC107784025	MYB_related	gi|1025107276|ref|XP_016460561.1| PREDICTED: TSL-kinase interacting protein 1-like isoform X1 [Nicotiana tabacum] gi|1025107280|ref|XP_016460562.1| PREDICTED: TSL-kinase interacting protein 1-like isoform X1 [Nicotiana tabacum]
gene4765	LOC107783851	DBB	gi|1025054987|ref|XP_016460367.1| PREDICTED: B-box zinc finger protein 22-like [Nicotiana tabacum]
gene47685	LOC107784075	GRAS	gi|1025107549|ref|XP_016460628.1| PREDICTED: scarecrow-like protein 14, partial [Nicotiana tabacum]
gene47686	LOC107784074	MYB_related	gi|698537492|ref|XP_009764838.1| PREDICTED: telomere repeat-binding protein 5 isoform X1 [Nicotiana sylvestris] gi|698537495|ref|XP_009764839.1| PREDICTED: telomere repeat-binding protein 5 isoform X1 [Nicotiana sylvestris]
gene47703	LOC107784093	NF-YC	gi|698478321|ref|XP_009786327.1| PREDICTED: nuclear transcription factor Y subunit C-1 [Nicotiana sylvestris] gi|1025107614|ref|XP_016460645.1| PREDICTED: nuclear transcription factor Y subunit C-1-like [Nicotiana tabacum]
gene47729	LOC107784123	GRAS	gi|697170692|ref|XP_009594270.1| PREDICTED: scarecrow-like protein 13 [Nicotiana tomentosiformis] gi|1025107759|ref|XP_016460679.1| PREDICTED: scarecrow-like protein 13 [Nicotiana tabacum]
gene47766	LOC107784162	MYB_related	gi|698526821|ref|XP_009760253.1| PREDICTED: protein RADIALIS-like 3 [Nicotiana sylvestris] gi|1025107948|ref|XP_016460726.1| PREDICTED: protein RADIALIS-like 3 [Nicotiana tabacum]
gene47784	LOC107784181	NF-YB	gi|697103337|ref|XP_009605488.1| PREDICTED: nuclear transcription factor Y subunit B-4-like [Nicotiana tomentosiformis] gi|1025108031|ref|XP_016460750.1| PREDICTED: nuclear transcription factor Y subunit B-4-like [Nicotiana tabacum]
gene47865	LOC107784276	GRAS	gi|697182057|ref|XP_009600029.1| PREDICTED: nodulation-signaling pathway 1 protein-like [Nicotiana tomentosiformis] gi|1025108502|ref|XP_016460867.1| PREDICTED: nodulation-signaling pathway 1 protein-like [Nicotiana tabacum]
gene47888	LOC107784301	CO-like	gi|698548479|ref|XP_009768363.1| PREDICTED: zinc finger protein CONSTANS-LIKE 9-like [Nicotiana sylvestris] gi|698548482|ref|XP_009768364.1| PREDICTED: zinc finger protein CONSTANS-LIKE 9-like [Nicotiana sylvestris] gi|1025108606|ref|XP_016460896.1| PREDICTED: zinc finger protein CONSTANS-LIKE 9-like [Nicotiana tabacum] gi|1025108610|ref|XP_016460897.1| PREDICTED: zinc finger protein CONSTANS-LIK…
gene47906	LOC107784320	TALE	gi|697136180|ref|XP_009622163.1| PREDICTED: homeobox protein knotted-1-like LET12 isoform X2 [Nicotiana tomentosiformis] gi|1025108694|ref|XP_016460920.1| PREDICTED: homeobox protein knotted-1-like LET12 isoform X2 [Nicotiana tabacum] gi|1025108698|ref|XP_016460921.1| PREDICTED: homeobox protein knotted-1-like LET12 isoform X2 [Nicotiana tabacum]
[truncated: 1,627 more rows]
